# Supplementary material for: Immunoinformatic analysis of the whole proteome for vaccine design: An application to Clostridium perfringens
Source: Front Immunol. 2022 Aug 30;13:942907. doi: 10.3389/fimmu.2022.942907 (PMC9469472; doi:10.3389/fimmu.2022.942907)
Supplement: Supplementary file 1 [file DataSheet_1.xlsx]

## Sheet: Supp Table 1
Supplementary Table 1. Proteins of C. perfringens
N°	Protein name	Uniprot ID
1	Uncharacterized protein	I1SBA1
2	Uncharacterized protein	I1SBA2
3	GLOBIN domain-containing protein	I1SBA3
4	Stage 0 sporulation protein A homolog	I1SBA4
5	Muramidase	I1SBA5
6	Uncharacterized protein	I1SBA6
7	PALP domain-containing protein	I1SBA7
8	Nitrate reductase electron transfer subunit	I1SBA8
9	HATPase c 5 domain-containing protein	I1SBA9
10	Uncharacterized protein	I1SBB0
11	Delta-aminolevulinic acid dehydratase	I1SBB1
12	Uncharacterized protein	I1SBB2
13	Hydrogenase	I1SBB3
14	Phospholipase C	P0C216
15	Putative amino-acid transporter CPE0389	P0C217
16	Butyrate kinase	P0C2D8
17	Glutamate-1-semialdehyde 2,1-aminomutase	P0C2D9
18	Arginine deiminase	P0C2E1
19	Cardiolipin synthase	P0C2E2
20	Glutamyl-tRNA reductase	P0C2E3
21	Ornithine carbamoyltransferase, catabolic	P0C2E4
22	Histidine decarboxylase proenzyme	P0C2E5
23	DNA-directed RNA polymerase subunit alpha	P0C2E6
24	DNA-directed RNA polymerase subunit beta	P0C2E7
25	DNA-directed RNA polymerase subunit beta'	P0C2E8
26	Perfringolysin O	P0C2E9
27	Rubredoxin-2	P14072
28	Small, acid-soluble spore protein C1	P21886
29	Small, acid-soluble spore protein C2	P21887
30	Ferredoxin	P22846
31	60 kDa chaperonin	P26821
32	10 kDa chaperonin	P26822
33	Chaperone protein DnaK	P26823
34	Hyaluronoglucosaminidase	P26831
35	Uncharacterized protein CPE0188	P26832
36	Uncharacterized HTH-type transcriptional regulator CPE0189	P26833
37	Uncharacterized protein CPE0190	P26834
38	Probable autolytic lysozyme	P26836
39	Prepilin peptidase-dependent protein A	P33555
40	Small, acid-soluble spore protein 1	P41371
41	Collagenase ColA	P43153
42	Putative purine permease CPE0397	P50487
43	Methionine aminopeptidase	P50614
44	Rubrerythrin	P51591
45	Large-conductance mechanosensitive channel	P53380
46	Iron-sulfur cluster carrier protein	P53381
47	Conjugated bile acid hydrolase	P54965
48	4-hydroxy-3-methylbut-2-en-1-yl diphosphate synthase (flavodoxin)	P58667
49	4-hydroxy-3-methylbut-2-enyl diphosphate reductase	P58675
50	Arginine repressor	P58685
51	Asparagine--tRNA ligase	P58693
52	Uncharacterized protein CPE1502	P58698
53	Uncharacterized protein CPE0383	P58701
54	Probable tryptophan transport protein	P58725
55	Protein RecA	P94666
56	Protein adenylyltransferase SelO	Q06373
57	Arginine/ornithine antiporter	Q46170
58	Carbamate kinase	Q46171
59	Arginine regulator	Q46172
60	Diaminopimelate epimerase	Q46185
61	Protein HypA	Q46205
62	Segregation and condensation protein B	Q46206
63	UPF0045 protein CPE1503	Q46213
64	Pyruvate kinase	Q46289
65	Ribosome-recycling factor	Q46293
66	UvrABC system protein B	Q46323
67	Elongation factor Tu	Q8XFP8
68	50S ribosomal protein L34	Q8XH25
69	Ribonuclease P protein component	Q8XH26
70	Putative membrane protein insertion efficiency factor	Q8XH27
71	Membrane protein insertase YidC	Q8XH28
72	R3H domain-containing protein	Q8XH29
73	tRNA modification GTPase MnmE	Q8XH30
74	tRNA uridine 5-carboxymethylaminomethyl modification enzyme MnmG	Q8XH31
75	Ribosomal RNA small subunit methyltransferase G	Q8XH32
76	AAA 31 domain-containing protein	Q8XH33
77	ParB domain-containing protein	Q8XH34
78	Uncharacterized protein	Q8XH35
79	Uncharacterized protein	Q8XH36
80	Uncharacterized protein	Q8XH37
81	Aminotran 5 domain-containing protein	Q8XH38
82	Uncharacterized protein	Q8XH39
83	DUF3343 domain-containing protein	Q8XH40
84	Uncharacterized protein	Q8XH41
85	Uncharacterized protein	Q8XH42
86	30S ribosomal protein S6	Q8XH43
87	Single-stranded DNA-binding protein	Q8XH44
88	30S ribosomal protein S18	Q8XH45
89	Uncharacterized protein	Q8XH46
90	Uncharacterized protein	Q8XH47
91	Cyclic-di-AMP phosphodiesterase	Q8XH48
92	50S ribosomal protein L9	Q8XH49
93	Endopeptidase La	Q8XH50
94	Replicative DNA helicase	Q8XH51
95	Pyrroline-5-carboxylate reductase	Q8XH52
96	PTS EIIB type-4 domain-containing protein	Q8XH53
97	Probable PTS system	Q8XH54
98	Probable mannose permease IIm	Q8XH55
99	PTS EIIA type-4 domain-containing protein	Q8XH56
100	Uncharacterized protein	Q8XH57
101	HTH gntR-type domain-containing protein	Q8XH58
102	D-tagatose-bisphosphate aldolase class II	Q8XH59
103	Probable tagatose-6-phosphate aldose/ketose isomerase	Q8XH60
104	L-serine dehydratase	Q8XH61
105	L-serine dehydratase	Q8XH62
106	Adenylosuccinate synthetase	Q8XH63
107	Nudix hydrolase domain-containing protein	Q8XH64
108	Uncharacterized protein	Q8XH65
109	DUF1858 domain-containing protein	Q8XH66
110	Uncharacterized protein	Q8XH67
111	Uncharacterized protein	Q8XH68
112	Uncharacterized protein	Q8XH69
113	Uncharacterized protein	Q8XH70
114	Uncharacterized protein	Q8XH71
115	AAA domain-containing protein	Q8XH72
116	Probable chromosome replication initiation protein	Q8XH73
117	G5 domain-containing protein	Q8XH74
118	Peptidase S8 domain-containing protein	Q8XH75
119	Uncharacterized protein	Q8XH76
120	Uncharacterized protein	Q8XH77
121	Uncharacterized protein	Q8XH78
122	UDP-N-acetylglucosamine 1-carboxyvinyltransferase 2	Q8XH79
123	Lactamase B domain-containing protein	Q8XH80
124	Germane domain-containing protein	Q8XH81
125	Uncharacterized protein	Q8XH82
126	LUD dom domain-containing protein	Q8XH83
127	Uncharacterized protein	Q8XH84
128	Ribosomal RNA large subunit methyltransferase H	Q8XH85
129	zf-trcl domain-containing protein	Q8XH86
130	Oxidoreductase	Q8XH87
131	Uncharacterized protein	Q8XH88
132	Uncharacterized protein	Q8XH89
133	RCK C-terminal domain-containing protein	Q8XH90
134	UPF0020 domain-containing protein	Q8XH91
135	Uncharacterized protein	Q8XH92
136	Alkylphosphonate uptake protein	Q8XH93
137	DUF3533 domain-containing protein	Q8XH94
138	ABC2 membrane domain-containing protein	Q8XH95
139	N6 Mtase domain-containing protein	Q8XH96
140	Peptide methionine sulfoxide reductase MsrA	Q8XH97
141	Mac domain-containing protein	Q8XH98
142	Staygreen domain-containing protein	Q8XH99
143	Gate domain-containing protein	Q8XHA0
144	Hydroxylamine reductase	Q8XHA1
145	Uncharacterized protein	Q8XHA2
146	Uncharacterized protein	Q8XHA3
147	Probable short-chain dehydrogenase	Q8XHA4
148	Probable short-chain dehydrogenase	Q8XHA5
149	Glutamate 5-kinase	Q8XHA6
150	Gamma-glutamyl phosphate reductase	Q8XHA7
151	PTS system	Q8XHA8
152	Putative 3-methyladenine DNA glycosylase	Q8XHA9
153	Probable hydrogenase	Q8XHB0
154	Uncharacterized protein	Q8XHB1
155	Carbamoyl-phosphate synthase small chain	Q8XHB2
156	Carbamoyl-phosphate synthase large chain	Q8XHB3
157	VanZ domain-containing protein	Q8XHB4
158	Uncharacterized protein	Q8XHB5
159	Gln-synt C domain-containing protein	Q8XHB6
160	Glutamate racemase	Q8XHB7
161	DUF4325 domain-containing protein	Q8XHB8
162	Peptidyl-prolyl cis-trans isomerase	Q8XHB9
163	Uncharacterized protein	Q8XHC0
164	HTH cro/C1-type domain-containing protein	Q8XHC1
165	Peptidase S8 domain-containing protein	Q8XHC2
166	Ser-type protease	Q8XHC3
167	Probable Ser-type protease	Q8XHC4
168	PG binding 1 domain-containing protein	Q8XHC5
169	Uncharacterized protein	Q8XHC6
170	Uncharacterized protein	Q8XHC7
171	Elp3 domain-containing protein	Q8XHC8
172	Probable 2-phosphosulfolactate phosphatase	Q8XHC9
173	Uncharacterized protein	Q8XHD0
174	Probable glycerol uptake facilitator protein	Q8XHD1
175	Probable glycerol uptake operon antiterminator	Q8XHD2
176	Glycerol kinase	Q8XHD3
177	Probable glycerol-3-phosphate dehydrogenase	Q8XHD4
178	Pyr redox 2 domain-containing protein	Q8XHD5
179	Uncharacterized protein	Q8XHD6
180	PUA domain-containing protein	Q8XHD7
181	Uncharacterized protein	Q8XHD8
182	Aminopyrimidine aminohydrolase	Q8XHD9
183	Uncharacterized protein	Q8XHE0
184	Probable ABC transporter	Q8XHE1
185	Uncharacterized protein	Q8XHE2
186	Fer2 BFD domain-containing protein	Q8XHE3
187	Isoleucine--tRNA ligase	Q8XHE4
188	Rhodanese domain-containing protein	Q8XHE5
189	HTH lacI-type domain-containing protein	Q8XHE6
190	Thioredoxin domain-containing protein	Q8XHE7
191	DsbD domain-containing protein	Q8XHE8
192	Uncharacterized protein	Q8XHE9
193	Uncharacterized protein	Q8XHF0
194	Uncharacterized protein	Q8XHF1
195	Gate domain-containing protein	Q8XHF2
196	Gate domain-containing protein	Q8XHF3
197	Aldehyde-alcohol dehydrogenase	Q8XHF4
198	AMP N domain-containing protein	Q8XHF5
199	Uncharacterized protein	Q8XHF6
200	Uncharacterized protein	Q8XHF7
201	Na H antiporter domain-containing protein	Q8XHF8
202	Uncharacterized protein	Q8XHF9
203	Uncharacterized protein	Q8XHG0
204	Methionine--tRNA ligase	Q8XHG1
205	Methionine--tRNA ligase	Q8XHG2
206	Probable transcription regulator	Q8XHG3
207	Uncharacterized protein	Q8XHG4
208	Uncharacterized protein	Q8XHG5
209	G5 domain-containing protein	Q8XHG6
210	Ribonuclease M5	Q8XHG7
211	Ribosomal RNA small subunit methyltransferase A	Q8XHG8
212	Uncharacterized protein	Q8XHG9
213	Uncharacterized protein	Q8XHH0
214	Phosphatidylglycerol--prolipoprotein diacylglyceryl transferase 2	Q8XHH1
215	Uncharacterized protein	Q8XHH2
216	4Fe-4S ferredoxin-type domain-containing protein	Q8XHH3
217	PadR domain-containing protein	Q8XHH4
218	DegV domain-containing protein CPE2509	Q8XHH5
219	Uncharacterized protein	Q8XHH6
220	ATP-cone domain-containing protein	Q8XHH7
221	Adenosine deaminase	Q8XHH8
222	Uncharacterized protein	Q8XHH9
223	HD domain domain-containing protein	Q8XHI0
224	Anaerobic ribonucleoside-triphosphate reductase-activating protein	Q8XHI1
225	YcxB domain-containing protein	Q8XHI2
226	Probable cytosol aminopeptidase	Q8XHI3
227	Uncharacterized protein	Q8XHI4
228	Phosphoesterase	Q8XHI5
229	Probable proline dipeptidase	Q8XHI6
230	Nucleoside permease	Q8XHI7
231	Purine nucleoside phosphorylase	Q8XHI8
232	Peripla BP 1 domain-containing protein	Q8XHI9
233	UDP-N-acetylmuramate--L-alanine ligase	Q8XHJ0
234	Pur operon repressor	Q8XHJ1
235	Putative septation protein SpoVG	Q8XHJ2
236	Bifunctional protein GlmU	Q8XHJ3
237	Ribose-phosphate pyrophosphokinase	Q8XHJ4
238	Stage 0 sporulation protein A homolog	Q8XHJ5
239	Histidine kinase	Q8XHJ6
240	PDZ domain-containing protein	Q8XHJ7
241	Peptidyl-tRNA hydrolase	Q8XHJ8
242	Transcription-repair-coupling factor	Q8XHJ9
243	Foldase protein PrsA	Q8XHK0
244	SpoVT-AbrB domain-containing protein	Q8XHK1
245	Polysacc synt C domain-containing protein	Q8XHK2
246	Uncharacterized protein	Q8XHK3
247	Probable DNA binding protein	Q8XHK4
248	S4 RNA-binding domain-containing protein	Q8XHK5
249	Uncharacterized protein	Q8XHK6
250	Uncharacterized protein	Q8XHK7
251	Uncharacterized protein	Q8XHK8
252	S1 motif domain-containing protein	Q8XHK9
253	PPM-type phosphatase domain-containing protein	Q8XHL0
254	tRNA(Ile)-lysidine synthase	Q8XHL1
255	Hypoxanthine phosphoribosyltransferase	Q8XHL2
256	ATP-dependent zinc metalloprotease FtsH	Q8XHL3
257	Formate--tetrahydrofolate ligase	Q8XHL4
258	Type III pantothenate kinase	Q8XHL5
259	tRNA-dihydrouridine synthase	Q8XHL6
260	Transcription elongation factor GreA	Q8XHL7
261	Lysine--tRNA ligase	Q8XHL8
262	Glycine--tRNA ligase	Q8XHL9
263	M20 dimer domain-containing protein	Q8XHM0
264	Probable microcin immunity protein	Q8XHM1
265	Probable glutamate synthase small chain	Q8XHM2
266	Probable biotin synthetase	Q8XHM3
267	UDP-N-acetylmuramoylalanine--D-glutamate ligase	Q8XHM4
268	Uncharacterized protein	Q8XHM5
269	Probable transport protein	Q8XHM6
270	Uncharacterized protein	Q8XHM7
271	Peptidase M20 domain-containing protein 2	Q8XHM8
272	Probable sigma-F transcribed protein	Q8XHM9
273	Probable lysine decarboxylase	Q8XHN0
274	Guanylate kinase-like domain-containing protein	Q8XHN1
275	Uncharacterized protein	Q8XHN2
276	Uncharacterized protein	Q8XHN3
277	DNA polymerase III subunit delta'	Q8XHN4
278	PSP1 C-terminal domain-containing protein	Q8XHN5
279	Uncharacterized protein	Q8XHN6
280	Uncharacterized protein	Q8XHN7
281	Transcriptional regulator CtsR	Q8XHN8
282	Uncharacterized protein	Q8XHN9
283	Protein-arginine kinase	Q8XHP0
284	UVR domain-containing protein	Q8XHP1
285	Thioredoxin reductase	Q8XHP2
286	Glutaredoxin domain-containing protein	Q8XHP3
287	Aldedh domain-containing protein	Q8XHP4
288	Glutaredoxin domain-containing protein	Q8XHP5
289	Uncharacterized protein	Q8XHP6
290	HTH gntR-type domain-containing protein	Q8XHP7
291	Glucosamine-6-phosphate deaminase	Q8XHP8
292	DNA repair protein RadA	Q8XHP9
293	DNA integrity scanning protein DisA	Q8XHQ0
294	Uncharacterized protein	Q8XHQ1
295	TRAM domain-containing protein	Q8XHQ2
296	2-C-methyl-D-erythritol 4-phosphate cytidylyltransferase	Q8XHQ3
297	Proline--tRNA ligase	Q8XHQ4
298	Cysteine--tRNA ligase	Q8XHQ5
299	Mini-ribonuclease 3	Q8XHQ6
300	Flavin-dependent thymidylate synthase	Q8XHQ7
301	SpoU sub bind domain-containing protein	Q8XHQ8
302	Uncharacterized protein	Q8XHQ9
303	RNA polymerase sigma factor SigS	Q8XHR0
304	50S ribosomal protein L33	Q8XHR1
305	Protein translocase subunit SecE	Q8XHR2
306	Transcription termination/antitermination protein NusG	Q8XHR3
307	50S ribosomal protein L11	Q8XHR4
308	50S ribosomal protein L1	Q8XHR5
309	50S ribosomal protein L10	Q8XHR6
310	50S ribosomal protein L7/L12	Q8XHR7
311	Ribosomal L7Ae domain-containing protein	Q8XHR8
312	30S ribosomal protein S12	Q8XHR9
313	30S ribosomal protein S7	Q8XHS0
314	Elongation factor G	Q8XHS1
315	30S ribosomal protein S10	Q8XHS2
316	50S ribosomal protein L3	Q8XHS3
317	50S ribosomal protein L4	Q8XHS4
318	50S ribosomal protein L23	Q8XHS5
319	50S ribosomal protein L2	Q8XHS6
320	30S ribosomal protein S19	Q8XHS7
321	50S ribosomal protein L22	Q8XHS8
322	30S ribosomal protein S3	Q8XHS9
323	50S ribosomal protein L16	Q8XHT0
324	50S ribosomal protein L29	Q8XHT1
325	30S ribosomal protein S17	Q8XHT2
326	50S ribosomal protein L14	Q8XHT3
327	50S ribosomal protein L24	Q8XHT4
328	50S ribosomal protein L5	Q8XHT5
329	30S ribosomal protein S14 type Z	Q8XHT6
330	30S ribosomal protein S8	Q8XHT7
331	50S ribosomal protein L6	Q8XHT8
332	50S ribosomal protein L18	Q8XHT9
333	30S ribosomal protein S5	Q8XHU0
334	50S ribosomal protein L30	Q8XHU1
335	50S ribosomal protein L15	Q8XHU2
336	Protein translocase subunit SecY	Q8XHU3
337	Adenylate kinase	Q8XHU4
338	Uncharacterized protein	Q8XHU5
339	Translation initiation factor IF-1	Q8XHU6
340	50S ribosomal protein L36	Q8XHU7
341	30S ribosomal protein S13	Q8XHU8
342	30S ribosomal protein S11	Q8XHU9
343	30S ribosomal protein S4 A	Q8XHV0
344	50S ribosomal protein L17	Q8XHV1
345	Energy-coupling factor transporter ATP-binding protein EcfA1	Q8XHV2
346	Energy-coupling factor transporter ATP-binding protein EcfA2	Q8XHV3
347	Energy-coupling factor transporter transmembrane protein EcfT	Q8XHV4
348	tRNA pseudouridine synthase A 2	Q8XHV5
349	50S ribosomal protein L13	Q8XHV6
350	30S ribosomal protein S9	Q8XHV7
351	Uncharacterized protein	Q8XHV8
352	MurNAc-LAA domain-containing protein	Q8XHV9
353	Uncharacterized protein	Q8XHW0
354	DUF2179 domain-containing protein	Q8XHW1
355	Stage 0 sporulation protein A homolog	Q8XHW2
356	Histidine kinase	Q8XHW3
357	Probable arsenate reductase	Q8XHW4
358	Ribonucleoside-diphosphate reductase	Q8XHW5
359	Ribonucleoside-diphosphate reductase subunit beta	Q8XHW6
360	Putative 30S ribosomal protein S4 B	Q8XHW7
361	Transcriptional regulatory protein TyrR	Q8XHW8
362	Phosphoenolpyruvate-protein phosphotransferase	Q8XHW9
363	Isoaspartyl dipeptidase	Q8XHX0
364	Thioredoxin	Q8XHX1
365	Pyr redox 2 domain-containing protein	Q8XHX2
366	Hydrolase 2 domain-containing protein	Q8XHX3
367	Uncharacterized protein	Q8XHX4
368	Diadenylate cyclase	Q8XHX5
369	Uncharacterized protein	Q8XHX6
370	Uncharacterized protein	Q8XHX7
371	PTA PTB domain-containing protein	Q8XHX8
372	ABC transporter domain-containing protein	Q8XHX9
373	HTH 30 domain-containing protein	Q8XHY0
374	Maltodextrin-binding protein	Q8XHY1
375	ABC transmembrane type-1 domain-containing protein	Q8XHY2
376	ABC transmembrane type-1 domain-containing protein	Q8XHY3
377	HTH lacI-type domain-containing protein	Q8XHY4
378	Probable alpha-glucosidase	Q8XHY5
379	4-alpha-glucanotransferase	Q8XHY6
380	Alpha-1,4 glucan phosphorylase	Q8XHY7
381	Probable glycogen debranching enzyme	Q8XHY8
382	Uncharacterized protein	Q8XHY9
383	Uncharacterized protein	Q8XHZ0
384	Uncharacterized protein	Q8XHZ1
385	Stage 0 sporulation protein A homolog	Q8XHZ2
386	Histidine kinase	Q8XHZ3
387	Uncharacterized protein	Q8XHZ4
388	Phosphoglucosamine mutase	Q8XHZ5
389	Rubrerythrin domain-containing protein	Q8XHZ6
390	Glutamine--fructose-6-phosphate aminotransferase [isomerizing]	Q8XHZ7
391	Uncharacterized protein	Q8XHZ8
392	Methyltransf 25 domain-containing protein	Q8XHZ9
393	5-formyltetrahydrofolate cyclo-ligase	Q8XI00
394	Probable oligoendopeptidase F	Q8XI01
395	Threonine--tRNA ligase	Q8XI02
396	SGNH hydro domain-containing protein	Q8XI03
397	Uncharacterized protein	Q8XI04
398	Uncharacterized protein	Q8XI05
399	Pyridoxal kinase	Q8XI06
400	Probable Na+/H+ antiporter	Q8XI07
401	2-C-methyl-D-erythritol 2,4-cyclodiphosphate synthase	Q8XI08
402	Uncharacterized protein	Q8XI09
403	RsgI N-terminal anti-sigma domain-containing protein	Q8XI10
404	Pseudouridine synthase	Q8XI11
405	Hydrolase 4 domain-containing protein	Q8XI12
406	Uncharacterized protein	Q8XI13
407	Aldehyde dehydrogenase	Q8XI14
408	Beta-glucosidase	Q8XI15
409	NTP transferase domain-containing protein	Q8XI16
410	Uncharacterized protein	Q8XI17
411	Zn dep PLPC domain-containing protein	Q8XI18
412	Uncharacterized protein	Q8XI19
413	HTH arsR-type domain-containing protein	Q8XI20
414	HMA domain-containing protein	Q8XI21
415	Redox-sensing transcriptional repressor Rex	Q8XI22
416	3-hydroxybutryl-CoA dehydratase	Q8XI23
417	Acyl-CoA dehydrogenase	Q8XI24
418	ETF domain-containing protein	Q8XI25
419	ETF domain-containing protein	Q8XI26
420	Beta-hydroxybutyryl-CoA dehydrogenase NAD-dependent	Q8XI27
421	Probable ABC transporter	Q8XI28
422	Peptidase S24 domain-containing protein	Q8XI29
423	Uncharacterized protein	Q8XI30
424	ENDO3c domain-containing protein	Q8XI31
425	Uncharacterized protein	Q8XI32
426	Uncharacterized protein	Q8XI33
427	Probable prepilin peptidase	Q8XI34
428	T2SP E domain-containing protein	Q8XI35
429	Probable pilin biogenesis protein	Q8XI36
430	Uncharacterized protein	Q8XI37
431	FtsA domain-containing protein	Q8XI38
432	Uncharacterized protein	Q8XI39
433	Uncharacterized protein	Q8XI40
434	Uncharacterized protein	Q8XI41
435	Uncharacterized protein	Q8XI42
436	Uncharacterized protein	Q8XI43
437	PA14 domain-containing protein	Q8XI44
438	Inosine-5'-monophosphate dehydrogenase	Q8XI45
439	GMP synthase [glutamine-hydrolyzing]	Q8XI46
440	MFS domain-containing protein	Q8XI47
441	SBP bac 5 domain-containing protein	Q8XI48
442	ABC transmembrane type-1 domain-containing protein	Q8XI49
443	ABC transmembrane type-1 domain-containing protein	Q8XI50
444	ABC transporter domain-containing protein	Q8XI51
445	ABC transporter domain-containing protein	Q8XI52
446	Hyppothetical protein	Q8XI53
447	Glucose-6-phosphate isomerase	Q8XI54
448	UPF0178 protein CPE2266	Q8XI55
449	Uncharacterized protein	Q8XI56
450	Pseudouridine synthase	Q8XI57
451	Gram pos anchor domain-containing protein	Q8XI58
452	Uncharacterized protein	Q8XI59
453	Uncharacterized protein	Q8XI60
454	ATP-dependent DNA helicase	Q8XI61
455	DNA ligase	Q8XI62
456	Uncharacterized protein	Q8XI63
457	Mrr cat domain-containing protein	Q8XI64
458	SBP bac 5 domain-containing protein	Q8XI65
459	Uncharacterized protein	Q8XI66
460	Ribonuclease PH	Q8XI67
461	dITP/XTP pyrophosphatase	Q8XI68
462	Phosphoesterase	Q8XI69
463	M20 dimer domain-containing protein	Q8XI70
464	Uncharacterized protein	Q8XI71
465	Uncharacterized protein	Q8XI72
466	Probable chromate transport protein	Q8XI73
467	Uncharacterized protein	Q8XI74
468	Uncharacterized protein	Q8XI75
469	Uncharacterized protein	Q8XI76
470	Lipoprotein signal peptidase	Q8XI77
471	Methyltransf 25 domain-containing protein	Q8XI78
472	Putative pyruvate, phosphate dikinase regulatory protein	Q8XI79
473	Stage 0 sporulation protein A homolog	Q8XI80
474	Stage 0 sporulation protein A homolog	Q8XI81
475	Histidine kinase	Q8XI82
476	Uncharacterized protein	Q8XI83
477	Sulfatase domain-containing protein	Q8XI84
478	UPF0033 domain-containing protein	Q8XI85
479	Pyr redox 2 domain-containing protein	Q8XI86
480	SGNH hydro domain-containing protein	Q8XI87
481	Uncharacterized protein	Q8XI88
482	tRNA N6-adenosine threonylcarbamoyltransferase	Q8XI89
483	AB hydrolase-1 domain-containing protein	Q8XI90
484	PDZ domain-containing protein	Q8XI91
485	PTS EIIB type-3 domain-containing protein	Q8XI92
486	Probable ethanolamine transporter	Q8XI93
487	FAD:protein FMN transferase	Q8XI94
488	FMN bind domain-containing protein	Q8XI95
489	NusG II domain-containing protein	Q8XI96
490	Uncharacterized protein	Q8XI97
491	Glycos transf 1 domain-containing protein	Q8XI98
492	APH domain-containing protein	Q8XI99
493	Uncharacterized protein	Q8XIA0
494	CHK domain-containing protein	Q8XIA1
495	Probable mannosyltransferase B	Q8XIA2
496	Probable spore coat protein	Q8XIA3
497	Uncharacterized protein	Q8XIA4
498	Uncharacterized protein	Q8XIA5
499	LysM domain-containing protein	Q8XIA6
500	Cyanophycinase	Q8XIA7
501	Cyanophycin synthase	Q8XIA8
502	4-diphosphocytidyl-2-C-methyl-D-erythritol kinase	Q8XIA9
503	Stage II sporulation protein R	Q8XIB0
504	ThiI domain-containing protein	Q8XIB1
505	Uncharacterized protein	Q8XIB2
506	CTP synthase	Q8XIB3
507	Transcription termination factor Rho	Q8XIB4
508	Uncharacterized protein	Q8XIB5
509	50S ribosomal protein L31	Q8XIB6
510	Thymidine kinase	Q8XIB7
511	Release factor glutamine methyltransferase	Q8XIB8
512	Peptide chain release factor 1	Q8XIB9
513	Uncharacterized protein	Q8XIC0
514	Threonylcarbamoyl-AMP synthase	Q8XIC1
515	Uncharacterized protein	Q8XIC2
516	Ribose 5-phosphate isomerase	Q8XIC3
517	Uracil phosphoribosyltransferase	Q8XIC4
518	Epimerase 2 domain-containing protein	Q8XIC5
519	Acetyl-CoA acetyltransferase	Q8XIC6
520	Uncharacterized protein	Q8XIC7
521	ATP synthase subunit a	Q8XIC8
522	ATP synthase subunit c	Q8XIC9
523	ATP synthase subunit b	Q8XID0
524	ATP synthase subunit delta	Q8XID1
525	ATP synthase subunit alpha	Q8XID2
526	ATP synthase gamma chain	Q8XID3
527	ATP synthase subunit beta	Q8XID4
528	ATP synthase epsilon chain	Q8XID5
529	Uncharacterized protein	Q8XID6
530	UDP-N-acetylglucosamine 1-carboxyvinyltransferase 1	Q8XID7
531	SpoIID domain-containing protein	Q8XID8
532	Peptidase M23 domain-containing protein	Q8XID9
533	Stage III sporulation protein D	Q8XIE0
534	Cell shape determining protein	Q8XIE1
535	Uncharacterized protein	Q8XIE2
536	Uncharacterized protein	Q8XIE3
537	Methionine adenosyltransferase	Q8XIE4
538	Amidohydro-rel domain-containing protein	Q8XIE5
539	ATP-dependent RecD-like DNA helicase	Q8XIE6
540	Uncharacterized protein	Q8XIE7
541	Pribosyltran domain-containing protein	Q8XIE8
542	Ribosome hibernation promoting factor	Q8XIE9
543	Protein translocase subunit SecA	Q8XIF0
544	Peptide chain release factor 2	Q8XIF1
545	Peptidase M28 domain-containing protein	Q8XIF2
546	S1 motif domain-containing protein	Q8XIF3
547	Riboflavin transporter	Q8XIF4
548	[Ribosomal protein S18]-alanine N-acetyltransferase	Q8XIF5
549	Peptidase M22 domain-containing protein	Q8XIF6
550	t(6)A37 threonylcarbamoyladenosine biosynthesis protein TsaE	Q8XIF7
551	Uncharacterized protein	Q8XIF8
552	5 nucleotid C domain-containing protein	Q8XIF9
553	Metallophos domain-containing protein	Q8XIG0
554	AAA 27 domain-containing protein	Q8XIG1
555	Probable adhesin	Q8XIG2
556	Probable PTS system	Q8XIG3
557	DNA MISMATCH REPAIR 2 domain-containing protein	Q8XIG4
558	Uncharacterized protein	Q8XIG5
559	Exonuclease domain-containing protein	Q8XIG6
560	Probable inosine-5'-monophosphate dehydrogenase	Q8XIG7
561	UPF0246 protein CPE2152	Q8XIG8
562	HMA domain-containing protein	Q8XIG9
563	30S ribosomal protein S1	Q8XIH0
564	M20 dimer domain-containing protein	Q8XIH1
565	POLIIIAc domain-containing protein	Q8XIH2
566	SPOR domain-containing protein	Q8XIH3
567	dTTP/UTP pyrophosphatase	Q8XIH4
568	UPF0758 protein CPE2144	Q8XIH5
569	Rod shape-determining protein	Q8XIH6
570	Cell shape-determining protein MreC	Q8XIH7
571	Rod shape-determining protein MreD	Q8XIH8
572	Probable penicillin-binding protein 2	Q8XIH9
573	Probable septum site-determining protein MinC	Q8XII0
574	Cell division inhibitor MinD	Q8XII1
575	Cell division topological specificity factor	Q8XII2
576	Stage V sporulation protein E	Q8XII3
577	Peptidase M23 domain-containing protein	Q8XII4
578	Peptidase M50 domain-containing protein	Q8XII5
579	Elp3 domain-containing protein	Q8XII6
580	DUF2344 domain-containing protein	Q8XII7
581	S1 motif domain-containing protein	Q8XII8
582	50S ribosomal protein L21	Q8XII9
583	Uncharacterized protein	Q8XIJ0
584	50S ribosomal protein L27	Q8XIJ1
585	GTPase Obg	Q8XIJ2
586	CRM domain-containing protein	Q8XIJ3
587	Probable nicotinate-nucleotide adenylyltransferase	Q8XIJ4
588	HD domain-containing protein	Q8XIJ5
589	Probable membrane-bound protein	Q8XIJ6
590	Pseudouridine synthase	Q8XIJ7
591	Serine-type D-Ala-D-Ala carboxypeptidase	Q8XIJ8
592	ComE operon protein	Q8XIJ9
593	Uncharacterized protein	Q8XIK0
594	Selenophosphate synthetase	Q8XIK1
595	L-seryl-tRNA(Sec) selenium transferase	Q8XIK2
596	SelB translation factor	Q8XIK3
597	RDD domain-containing protein	Q8XIK4
598	Uncharacterized RNA methyltransferase CPE2114	Q8XIK5
599	Uncharacterized protein	Q8XIK6
600	Uncharacterized protein	Q8XIK7
601	Uncharacterized protein	Q8XIK8
602	Uncharacterized protein	Q8XIK9
603	N-acetyltransferase domain-containing protein	Q8XIL0
604	Uncharacterized protein	Q8XIL1
605	Uncharacterized protein	Q8XIL2
606	FAD:protein FMN transferase	Q8XIL3
607	NusG II domain-containing protein	Q8XIL4
608	Uncharacterized protein	Q8XIL5
609	Probable ribosomal protein L11 methyltransferase	Q8XIL6
610	RNA helicase	Q8XIL7
611	Histidine kinase	Q8XIL8
612	Uncharacterized protein	Q8XIL9
613	Uncharacterized protein	Q8XIM0
614	Uncharacterized protein	Q8XIM1
615	ABC transmembrane type-1 domain-containing protein	Q8XIM2
616	ABC transporter domain-containing protein	Q8XIM3
617	PadR domain-containing protein	Q8XIM4
618	Methicillin resistance factor	Q8XIM5
619	Uncharacterized protein	Q8XIM6
620	HAMP domain-containing protein	Q8XIM7
621	Stage 0 sporulation protein A homolog	Q8XIM8
622	MoCF biosynth domain-containing protein	Q8XIM9
623	Probable molybdenum ABC transporter	Q8XIN0
624	Molybdenum transport system permease	Q8XIN1
625	Cyclic pyranopterin monophosphate synthase	Q8XIN2
626	ABC transmembrane type-1 domain-containing protein	Q8XIN3
627	ABC transmembrane type-1 domain-containing protein	Q8XIN4
628	Alpha-mann mid domain-containing protein	Q8XIN5
629	Uncharacterized protein	Q8XIN6
630	DUF3502 domain-containing protein	Q8XIN7
631	Probable transcriptional regulator	Q8XIN8
632	Alpha-glucosidase	Q8XIN9
633	Uncharacterized protein	Q8XIP0
634	Trans-2-enoyl-CoA reductase [NADH]	Q8XIP1
635	Uncharacterized protein	Q8XIP2
636	UV DNA damage endonuclease	Q8XIP3
637	Uncharacterized protein	Q8XIP4
638	Rhodanese domain-containing protein	Q8XIP5
639	DNA topoisomerase (ATP-hydrolyzing)	Q8XIP6
640	DNA topoisomerase (ATP-hydrolyzing)	Q8XIP7
641	DJ-1 PfpI domain-containing protein	Q8XIP8
642	Probable zinc protease	Q8XIP9
643	Single-stranded-DNA-specific exonuclease RecJ	Q8XIQ0
644	UDP-N-acetylglucosamine--N-acetylmuramyl-(pentapeptide) pyrophosphoryl-undecaprenol N-acetylglucosamine transferase	Q8XIQ1
645	Flavodoxin	Q8XIQ2
646	Pyruvate ferredoxin oxidoreductase	Q8XIQ3
647	Glutamate/gamma-aminobutyrate antiporter	Q8XIQ4
648	Uncharacterized protein	Q8XIQ5
649	Glutamate decarboxylase	Q8XIQ6
650	Uncharacterized protein	Q8XIQ7
651	Uncharacterized protein	Q8XIQ8
652	Cobalt-dependent inorganic pyrophosphatase	Q8XIQ9
653	P-type Ca(2+) transporter	Q8XIR0
654	Uncharacterized protein	Q8XIR1
655	Deoxyribose-phosphate aldolase	Q8XIR2
656	Endopeptidase La	Q8XIR3
657	Anti-sigma F factor antagonist	Q8XIR4
658	Anti-sigma F factor	Q8XIR5
659	RNA polymerase sigma factor	Q8XIR6
660	Stage V sporulation protein AC	Q8XIR7
661	Stage V sporulation protein AD	Q8XIR8
662	Stage V sporulation protein AE	Q8XIR9
663	Competence domain-containing protein	Q8XIS0
664	DNA pol3 delta domain-containing protein	Q8XIS1
665	30S ribosomal protein S20	Q8XIS2
666	Germination protease	Q8XIS3
667	Stage II sporulation protein P	Q8XIS4
668	Uncharacterized protein	Q8XIS5
669	Elongation factor 4	Q8XIS6
670	Uncharacterized protein	Q8XIS7
671	Heme chaperone HemW	Q8XIS8
672	Heat-inducible transcription repressor HrcA	Q8XIS9
673	Protein GrpE	Q8XIT0
674	Chaperone protein DnaJ	Q8XIT1
675	ABC transporter domain-containing protein	Q8XIT2
676	Uncharacterized protein	Q8XIT3
677	Uncharacterized protein	Q8XIT4
678	HTH gntR-type domain-containing protein	Q8XIT5
679	Ribosomal protein L11 methyltransferase	Q8XIT6
680	Ribosomal RNA small subunit methyltransferase E	Q8XIT7
681	Uncharacterized protein	Q8XIT8
682	HIT domain-containing protein	Q8XIT9
683	30S ribosomal protein S21	Q8XIU0
684	Uncharacterized protein	Q8XIU1
685	Uncharacterized protein	Q8XIU2
686	Stage IV sporulation protein	Q8XIU3
687	HD domain-containing protein	Q8XIU4
688	Endoribonuclease YbeY	Q8XIU5
689	acidPPc domain-containing protein	Q8XIU6
690	Cytidine deaminase	Q8XIU7
691	GTPase Era	Q8XIU8
692	DNA repair protein RecO	Q8XIU9
693	DUF4342 domain-containing protein	Q8XIV0
694	Uncharacterized protein	Q8XIV1
695	Pyruvate, phosphate dikinase	Q8XIV2
696	APH domain-containing protein	Q8XIV3
697	Deoxyguanosinetriphosphate triphosphohydrolase-like protein	Q8XIV4
698	DNA primase	Q8XIV5
699	RNA polymerase sigma factor SigA	Q8XIV6
700	bPH 5 domain-containing protein	Q8XIV7
701	Uncharacterized protein	Q8XIV8
702	GTP cyclohydrolase 1 type 2 homolog	Q8XIV9
703	IU nuc hydro domain-containing protein	Q8XIW0
704	Uncharacterized protein	Q8XIW1
705	Elp3 domain-containing protein	Q8XIW2
706	Uncharacterized protein	Q8XIW3
707	NAGPA domain-containing protein	Q8XIW4
708	Uncharacterized protein	Q8XIW5
709	Aminopeptidase II	Q8XIW6
710	Uncharacterized protein	Q8XIW7
711	Glutaminase 2	Q8XIW8
712	DNA polymerase I	Q8XIW9
713	Dephospho-CoA kinase	Q8XIX0
714	SLT domain-containing protein	Q8XIX1
715	Uncharacterized protein	Q8XIX2
716	Probable serine/threonine protein kinase	Q8XIX3
717	Hydrolase 4 domain-containing protein	Q8XIX4
718	Probable UDP-N-acetylglucosamine--peptide N-acetylglucosaminyltransferase SPINDLY	Q8XIX5
719	Histidine kinase	Q8XIX6
720	Histidine kinase	Q8XIX7
721	Uncharacterized protein	Q8XIX8
722	Amidohydro 3 domain-containing protein	Q8XIX9
723	DNA topoisomerase	Q8XIY0
724	Uncharacterized protein	Q8XIY1
725	Uncharacterized protein	Q8XIY2
726	Uncharacterized protein	Q8XIY3
727	TPR REGION domain-containing protein	Q8XIY4
728	Aspartate--ammonia ligase	Q8XIY5
729	Putative pyrophosphatase PpaX	Q8XIY6
730	Peptidase S11 domain-containing protein	Q8XIY7
731	Uncharacterized protein	Q8XIY8
732	Uncharacterized protein	Q8XIY9
733	Acylphosphatase	Q8XIZ0
734	Nucleoside diphosphate kinase	Q8XIZ1
735	Probable spermidine/putrescine ABC transporter	Q8XIZ2
736	ABC transmembrane type-1 domain-containing protein	Q8XIZ3
737	ABC transmembrane type-1 domain-containing protein	Q8XIZ4
738	Spermidine/putrescine import ATP-binding protein PotA	Q8XIZ5
739	HTH cro/C1-type domain-containing protein	Q8XIZ6
740	N-acetyltransferase domain-containing protein	Q8XIZ7
741	Uncharacterized protein	Q8XIZ8
742	Probable amino acid carrier protein	Q8XIZ9
743	Uncharacterized protein	Q8XJ00
744	Penicillin-binding protein 1A	Q8XJ01
745	Uncharacterized protein	Q8XJ02
746	Hypoxanthine phosphoribosyltransferase	Q8XJ03
747	GTPase HflX	Q8XJ04
748	Uncharacterized protein	Q8XJ05
749	Uncharacterized protein	Q8XJ06
750	HTH gntR-type domain-containing protein	Q8XJ07
751	Uncharacterized protein	Q8XJ08
752	Protein-tyrosine phosphatase	Q8XJ09
753	2', 3'-cyclic nucleotide 2'-phosphodiesterase	Q8XJ10
754	2', 3'-cyclic nucleotide 2'-phosphodiesterase	Q8XJ11
755	Uncharacterized protein	Q8XJ12
756	Holliday junction ATP-dependent DNA helicase RuvA	Q8XJ13
757	Holliday junction ATP-dependent DNA helicase RuvB	Q8XJ14
758	S-adenosylmethionine:tRNA ribosyltransferase-isomerase	Q8XJ15
759	Queuine tRNA-ribosyltransferase	Q8XJ16
760	Uncharacterized protein	Q8XJ17
761	AstB/chuR-related protein	Q8XJ18
762	Protein translocase subunit SecD	Q8XJ19
763	Protein-export membrane protein SecF	Q8XJ20
764	Uncharacterized protein	Q8XJ21
765	Adenine phosphoribosyltransferase	Q8XJ22
766	(p)ppGpp synthase	Q8XJ23
767	D-aminoacyl-tRNA deacylase	Q8XJ24
768	Lactamase B domain-containing protein	Q8XJ25
769	Elp3 domain-containing protein	Q8XJ26
770	Histidine--tRNA ligase	Q8XJ27
771	Aspartate--tRNA ligase	Q8XJ28
772	Uncharacterized protein	Q8XJ29
773	ThrE 2 domain-containing protein	Q8XJ30
774	ThrE domain-containing protein	Q8XJ31
775	Serine hydroxymethyltransferase	Q8XJ32
776	Probable dipeptidase	Q8XJ33
777	3-oxoacyl-[acyl-carrier-protein] reductase	Q8XJ34
778	Histidine kinase	Q8XJ35
779	Stage 0 sporulation protein A homolog	Q8XJ36
780	Probable zinc protease	Q8XJ37
781	Regulatory protein RecX	Q8XJ38
782	TGc domain-containing protein	Q8XJ39
783	Uncharacterized protein	Q8XJ40
784	Uncharacterized protein	Q8XJ41
785	Valine--tRNA ligase	Q8XJ42
786	Folyl-polyglutamate synthetase	Q8XJ43
787	RCK C-terminal domain-containing protein	Q8XJ44
788	Cupin 5 domain-containing protein	Q8XJ45
789	Probable hemolysin III	Q8XJ46
790	LytR cpsA psr domain-containing protein	Q8XJ47
791	Uncharacterized protein	Q8XJ48
792	Uncharacterized protein	Q8XJ49
793	NodB homology domain-containing protein	Q8XJ50
794	Probable single stranded binding protein	Q8XJ51
795	2,3,4,5-tetrahydropyridine-2,6-dicarboxylate N-acetyltransferase	Q8XJ52
796	Probable cob(I)alamin adenosyltransferase	Q8XJ53
797	Aminotransferase	Q8XJ54
798	4-hydroxy-tetrahydrodipicolinate reductase	Q8XJ55
799	4-hydroxy-tetrahydrodipicolinate synthase	Q8XJ56
800	Aspartate-semialdehyde dehydrogenase	Q8XJ57
801	Small acid-soluble spore protein beta	Q8XJ58
802	Methyltransf 25 domain-containing protein	Q8XJ59
803	33 kDa chaperonin	Q8XJ60
804	Uncharacterized protein	Q8XJ61
805	Uncharacterized protein	Q8XJ62
806	Nudix hydrolase domain-containing protein	Q8XJ63
807	BcrAD BadFG domain-containing protein	Q8XJ64
808	Uncharacterized protein	Q8XJ65
809	Uncharacterized protein	Q8XJ66
810	Translation initiation factor IF-3	Q8XJ67
811	50S ribosomal protein L35	Q8XJ68
812	50S ribosomal protein L20	Q8XJ69
813	Probable potassium uptake protein	Q8XJ70
814	Probable potassium uptake system protein	Q8XJ71
815	SpoU sub bind domain-containing protein	Q8XJ72
816	Y1 Tnp domain-containing protein	Q8XJ73
817	Probable transposase	Q8XJ74
818	Phenylalanine--tRNA ligase alpha subunit	Q8XJ75
819	Phenylalanine--tRNA ligase beta subunit	Q8XJ76
820	Uncharacterized protein	Q8XJ77
821	Histidinol-phosphatase	Q8XJ78
822	DUF3656 domain-containing protein	Q8XJ79
823	Endonuclease MutS2	Q8XJ80
824	Stage V sporulation protein D	Q8XJ81
825	DUF523 domain-containing protein	Q8XJ82
826	FMN hydroxy acid dehydrogenase domain-containing protein	Q8XJ83
827	GP-PDE domain-containing protein	Q8XJ84
828	Calx-beta domain-containing protein	Q8XJ85
829	NPCBM domain-containing protein	Q8XJ86
830	50S ribosomal protein L25	Q8XJ87
831	Probable phosphomannomutase	Q8XJ88
832	Uncharacterized protein	Q8XJ89
833	TPR REGION domain-containing protein	Q8XJ90
834	N-acetylglucosaminyldiphosphoundecaprenol N-acetyl-beta-D-mannosaminyltransferase	Q8XJ91
835	Glyco trans 4-like N domain-containing protein	Q8XJ92
836	FTCD C domain-containing protein	Q8XJ93
837	NodB homology domain-containing protein	Q8XJ94
838	Ribosome-binding ATPase YchF	Q8XJ95
839	Ribosomal RNA small subunit methyltransferase H	Q8XJ96
840	Uncharacterized protein	Q8XJ97
841	Stage V sporulation protein D	Q8XJ98
842	UDP-N-acetylmuramoyl-L-alanyl-D-glutamate--2,6-diaminopimelate ligase	Q8XJ99
843	UDP-N-acetylmuramoyl-tripeptide--D-alanyl-D-alanine ligase	Q8XJA0
844	Phospho-N-acetylmuramoyl-pentapeptide-transferase	Q8XJA1
845	Stage V sporulation protein E	Q8XJA2
846	POTRA domain-containing protein	Q8XJA3
847	Uncharacterized protein	Q8XJA4
848	Small basic protein	Q8XJA5
849	Uncharacterized protein	Q8XJA6
850	Pyridoxal phosphate homeostasis protein	Q8XJA7
851	Cell division protein SepF	Q8XJA8
852	S4 RNA-binding domain-containing protein	Q8XJA9
853	Probable cell-division initiation protein	Q8XJB0
854	Pseudouridine synthase	Q8XJB1
855	Bifunctional protein PyrR	Q8XJB2
856	THUMP domain-containing protein	Q8XJB3
857	NFACT-R 1 domain-containing protein	Q8XJB4
858	DPPIV N domain-containing protein	Q8XJB5
859	T2SP E domain-containing protein	Q8XJB6
860	Probable fimbrial assembly protein	Q8XJB7
861	Uncharacterized protein	Q8XJB8
862	Uncharacterized protein	Q8XJB9
863	Uncharacterized protein	Q8XJC0
864	Uncharacterized protein	Q8XJC1
865	Uncharacterized protein	Q8XJC2
866	Uncharacterized protein	Q8XJC3
867	Uncharacterized protein	Q8XJC4
868	Elongation factor P	Q8XJC5
869	Uncharacterized protein	Q8XJC6
870	AAA domain-containing protein	Q8XJC7
871	Stage III sporulation protein AB	Q8XJC8
872	Stage III sporulation protein AC	Q8XJC9
873	Stage III sporulation protein AD	Q8XJD0
874	Stage III sporulation protein AE	Q8XJD1
875	Uncharacterized protein	Q8XJD2
876	Stage III sporulation protein AG	Q8XJD3
877	Stage III sporulation protein AH	Q8XJD4
878	Probable alkaline-shock protein	Q8XJD5
879	Transcription antitermination protein NusB	Q8XJD6
880	Bifunctional protein FolD	Q8XJD7
881	Exodeoxyribonuclease 7 large subunit	Q8XJD8
882	Exodeoxyribonuclease 7 small subunit	Q8XJD9
883	Geranyltranstransferase	Q8XJE0
884	1-deoxy-D-xylulose-5-phosphate synthase	Q8XJE1
885	S4 RNA-binding domain-containing protein	Q8XJE2
886	NAD kinase	Q8XJE3
887	DNA repair protein RecN	Q8XJE4
888	Stage IV sporulation protein B	Q8XJE5
889	Stage 0 sporulation protein A homolog	Q8XJE6
890	Spo0A C domain-containing protein	Q8XJE7
891	Uncharacterized protein	Q8XJE8
892	Nudix hydrolase domain-containing protein	Q8XJE9
893	Stage II sporulation protein M	Q8XJF0
894	Probable integrase/recombinase	Q8XJF1
895	Pyrimidine-nucleoside phosphorylase	Q8XJF2
896	Serine-type D-Ala-D-Ala carboxypeptidase	Q8XJF3
897	Segregation and condensation protein A	Q8XJF4
898	Uncharacterized protein	Q8XJF6
899	Uncharacterized protein	Q8XJF7
900	Peptidase S11 domain-containing protein	Q8XJF8
901	Electron transfer subunit protein	Q8XJF9
902	Uncharacterized protein	Q8XJG0
903	Uncharacterized protein	Q8XJG1
904	4Fe-4S Mo/W bis-MGD-type domain-containing protein	Q8XJG2
905	Nitrate reductase NADH oxydase subunit	Q8XJG3
906	MobB domain-containing protein	Q8XJG4
907	Molybdopterin molybdenumtransferase	Q8XJG5
908	Molybdopterin molybdenumtransferase	Q8XJG6
909	MOSC domain-containing protein	Q8XJG7
910	GGDEF domain-containing protein	Q8XJG8
911	AAA domain-containing protein	Q8XJG9
912	Uncharacterized protein	Q8XJH0
913	Cysteine desulfurase IscS	Q8XJH1
914	NifU N domain-containing protein	Q8XJH2
915	tRNA-specific 2-thiouridylase MnmA	Q8XJH3
916	PRC domain-containing protein	Q8XJH4
917	Uncharacterized protein	Q8XJH5
918	Alanine--tRNA ligase	Q8XJH6
919	UPF0297 protein CPE1779	Q8XJH7
920	Putative pre-16S rRNA nuclease	Q8XJH8
921	UPF0473 protein CPE1777	Q8XJH9
922	Probable transcription regulator	Q8XJI0
923	Ribonuclease J	Q8XJI1
924	Tr-type G domain-containing protein	Q8XJI2
925	Endolytic murein transglycosylase	Q8XJI3
926	Probable O-methyltransferase	Q8XJI4
927	Peptidase U32 C domain-containing protein	Q8XJI5
928	Uridine kinase	Q8XJI6
929	Transpeptidase domain-containing protein	Q8XJI7
930	RNA polymerase sigma factor	Q8XJI8
931	T2SP E domain-containing protein	Q8XJI9
932	Cell division protein FtsA	Q8XJJ0
933	Cell division protein FtsZ	Q8XJJ1
934	Uncharacterized protein	Q8XJJ2
935	Sporulation sigma-E factor-processing peptidase	Q8XJJ3
936	RNA polymerase sigma factor	Q8XJJ4
937	RNA polymerase sigma factor	Q8XJJ5
938	PRC domain-containing protein	Q8XJJ6
939	Transcriptional repressor NrdR	Q8XJJ7
940	Purine nucleoside phosphorylase	Q8XJJ8
941	Histidine kinase	Q8XJJ9
942	PDZ domain-containing protein	Q8XJK0
943	GTPase Der	Q8XJK1
944	Glycerol-3-phosphate dehydrogenase [NAD(P)+]	Q8XJK2
945	Stage IV sporulation protein A	Q8XJK3
946	L-asparaginase	Q8XJK4
947	Uncharacterized protein	Q8XJK5
948	Uncharacterized protein	Q8XJK6
949	Putative regulatory protein CPE1749	Q8XJK7
950	Guanylate kinase	Q8XJK8
951	DNA-directed RNA polymerase subunit omega	Q8XJK9
952	Coenzyme A biosynthesis bifunctional protein CoaBC	Q8XJL0
953	Primosomal protein N'	Q8XJL1
954	Peptide deformylase 1	Q8XJL2
955	Methionyl-tRNA formyltransferase	Q8XJL3
956	Uncharacterized protein	Q8XJL4
957	16S rRNA m5C967 methyltransferase	Q8XJL5
958	Probable dual-specificity RNA methyltransferase RlmN	Q8XJL6
959	PPM-type phosphatase domain-containing protein	Q8XJL7
960	Probable serine/threonine-protein kinase CPE1738	Q8XJL8
961	Small ribosomal subunit biogenesis GTPase RsgA	Q8XJL9
962	Ribulose-phosphate 3-epimerase	Q8XJM0
963	Thiamine diphosphokinase	Q8XJM1
964	50S ribosomal protein L28	Q8XJM2
965	Probable alkaline-shock protein	Q8XJM3
966	DhaL domain-containing protein	Q8XJM4
967	ATP-dependent DNA helicase RecG	Q8XJM5
968	Uncharacterized protein	Q8XJM6
969	Phosphopantetheine adenylyltransferase	Q8XJM7
970	Uncharacterized protein	Q8XJM8
971	Uncharacterized protein	Q8XJM9
972	tRNA(Met) cytidine acetate ligase	Q8XJN0
973	PTA PTB domain-containing protein	Q8XJN1
974	Acetate kinase 2	Q8XJN2
975	Uncharacterized protein	Q8XJN3
976	50S ribosomal protein L32	Q8XJN4
977	Fatty acid/phospholipid synthesis protein	Q8XJN5
978	Putative phosphate acyltransferase	Q8XJN6
979	Acyl carrier protein	Q8XJN7
980	Ribonuclease 3	Q8XJN8
981	Elp3 domain-containing protein	Q8XJN9
982	Chromosome partition protein Smc	Q8XJP0
983	Signal recognition particle receptor FtsY	Q8XJP1
984	UPF0122 protein CPE1714	Q8XJP2
985	Signal recognition particle protein	Q8XJP3
986	30S ribosomal protein S16	Q8XJP4
987	UPF0109 protein CPE1711	Q8XJP5
988	Ribosome maturation factor RimM	Q8XJP6
989	tRNA (guanine-N(1)-)-methyltransferase	Q8XJP7
990	50S ribosomal protein L19	Q8XJP8
991	Ribosome biogenesis GTPase A	Q8XJP9
992	Ribonuclease HII	Q8XJQ0
993	UPF0102 protein CPE1705	Q8XJQ1
994	AAA domain-containing protein	Q8XJQ2
995	Smf protein DNA processing chain A	Q8XJQ3
996	DNA topoisomerase 1	Q8XJQ4
997	GTP-sensing transcriptional pleiotropic repressor CodY	Q8XJQ5
998	30S ribosomal protein S2	Q8XJQ6
999	Elongation factor Ts	Q8XJQ7
1000	Uridylate kinase	Q8XJQ8
1001	Isoprenyl transferase	Q8XJQ9
1002	Phosphatidate cytidylyltransferase	Q8XJR0
1003	1-deoxy-D-xylulose 5-phosphate reductoisomerase	Q8XJR1
1004	Putative zinc metalloprotease CPE1693	Q8XJR2
1005	DNA polymerase III PolC-type	Q8XJR3
1006	Ribosome maturation factor RimP	Q8XJR4
1007	Transcription termination/antitermination protein NusA	Q8XJR5
1008	DUF448 domain-containing protein	Q8XJR6
1009	Ribosomal L7Ae domain-containing protein	Q8XJR7
1010	Translation initiation factor IF-2	Q8XJR8
1011	Ribosome-binding factor A	Q8XJR9
1012	Uncharacterized protein	Q8XJS0
1013	tRNA pseudouridine synthase B	Q8XJS1
1014	Riboflavin biosynthesis protein	Q8XJS2
1015	30S ribosomal protein S15	Q8XJS3
1016	Polyribonucleotide nucleotidyltransferase	Q8XJS4
1017	PRC domain-containing protein	Q8XJS5
1018	Aspartokinase	Q8XJS6
1019	Uncharacterized protein	Q8XJS7
1020	DNA translocase FtsK	Q8XJS8
1021	Ribosomal protein S12 methylthiotransferase RimO	Q8XJS9
1022	CDP-diacylglycerol--glycerol-3-phosphate 3-phosphatidyltransferase	Q8XJT0
1023	Ribonuclease Y	Q8XJT1
1024	Stage V sporulation protein S	Q8XJT2
1025	Aminotransferase	Q8XJT3
1026	Phosphocarrier protein HPr	Q8XJT4
1027	Adenylosuccinate lyase	Q8XJT5
1028	Single-stranded DNA-binding protein	Q8XJT6
1029	Exonuclease domain-containing protein	Q8XJT7
1030	PINc domain-containing protein	Q8XJT8
1031	Uncharacterized protein	Q8XJT9
1032	PGA cap domain-containing protein	Q8XJU0
1033	Ppx-GppA domain-containing protein	Q8XJU1
1034	Arginine--tRNA ligase	Q8XJU2
1035	Ferrous iron transport protein B	Q8XJU3
1036	FeoA domain-containing protein	Q8XJU4
1037	RNase H 2 domain-containing protein	Q8XJU5
1038	Lactamase B domain-containing protein	Q8XJU6
1039	Uncharacterized protein	Q8XJU7
1040	Uncharacterized protein	Q8XJU8
1041	HTH asnC-type domain-containing protein	Q8XJU9
1042	Uncharacterized protein	Q8XJV0
1043	POLIIIAc domain-containing protein	Q8XJV1
1044	Uncharacterized protein	Q8XJV2
1045	S1 motif domain-containing protein	Q8XJV3
1046	Uncharacterized protein	Q8XJV4
1047	Polysacc synt C domain-containing protein	Q8XJV5
1048	GSDH domain-containing protein	Q8XJV6
1049	Uncharacterized protein	Q8XJV7
1050	B12-binding domain-containing protein	Q8XJV8
1051	Uncharacterized protein	Q8XJV9
1052	V-type ATP synthase subunit I	Q8XJW0
1053	V-type sodium ATP synthase subunit K	Q8XJW1
1054	V-type ATP synthase subunit E	Q8XJW2
1055	V-type sodium ATP synthase subunit C	Q8XJW3
1056	V-type ATP synthase subunit F	Q8XJW4
1057	V-type ATP synthase alpha chain	Q8XJW5
1058	V-type ATP synthase beta chain	Q8XJW6
1059	V-type ATP synthase subunit D	Q8XJW7
1060	HTH arsR-type domain-containing protein	Q8XJW8
1061	Probable undecaprenyl-phosphate N-acetylglucosaminyltransferase	Q8XJW9
1062	Peptide deformylase 2	Q8XJX0
1063	Ribokinase	Q8XJX1
1064	D-ribose pyranase	Q8XJX2
1065	Ribose import ATP-binding protein RbsA	Q8XJX3
1066	Probable ribose ABC transporter	Q8XJX4
1067	Peripla BP 4 domain-containing protein	Q8XJX5
1068	Peripla BP 4 domain-containing protein	Q8XJX6
1069	HTH lacI-type domain-containing protein	Q8XJX7
1070	SWI/SNF family helicase	Q8XJX8
1071	Uncharacterized protein	Q8XJX9
1072	Uncharacterized protein	Q8XJY0
1073	Uncharacterized protein	Q8XJY1
1074	Uncharacterized protein	Q8XJY2
1075	DUF2383 domain-containing protein	Q8XJY3
1076	DNA helicase	Q8XJY4
1077	UPF0473 protein CPE1618	Q8XJY5
1078	Uncharacterized protein	Q8XJY6
1079	Uncharacterized protein	Q8XJY7
1080	Uncharacterized protein	Q8XJY8
1081	Peptidase M23 domain-containing protein	Q8XJY9
1082	Uncharacterized protein	Q8XJZ0
1083	TVP38/TMEM64 family membrane protein	Q8XJZ1
1084	Uncharacterized protein	Q8XJZ2
1085	NodB homology domain-containing protein	Q8XJZ3
1086	Uncharacterized protein	Q8XJZ4
1087	Uncharacterized protein	Q8XJZ5
1088	Peptide methionine sulfoxide reductase MsrB	Q8XJZ6
1089	Uncharacterized protein	Q8XJZ7
1090	RelA SpoT domain-containing protein	Q8XJZ8
1091	MFS domain-containing protein	Q8XJZ9
1092	Uncharacterized protein	Q8XK00
1093	Probable molybdopterin biosynthesis protein	Q8XK01
1094	Thiazole synthase	Q8XK02
1095	BATS domain-containing protein	Q8XK03
1096	TMP-TENI domain-containing protein	Q8XK04
1097	Uncharacterized protein	Q8XK05
1098	Lactamase B domain-containing protein	Q8XK06
1099	AXE1 domain-containing protein	Q8XK07
1100	Thioredoxin domain-containing protein	Q8XK08
1101	Uncharacterized protein	Q8XK09
1102	DUF2156 domain-containing protein	Q8XK10
1103	Uncharacterized protein	Q8XK11
1104	ThrE 2 domain-containing protein	Q8XK12
1105	ThrE domain-containing protein	Q8XK13
1106	Uncharacterized protein	Q8XK14
1107	1,4-alpha-glucan branching enzyme GlgB 2	Q8XK15
1108	Aamy domain-containing protein	Q8XK16
1109	Uncharacterized protein	Q8XK17
1110	Rhodanese domain-containing protein	Q8XK18
1111	UPF0397 protein CPE1584	Q8XK19
1112	Putative ABC transporter ATP-binding protein CPE1583	Q8XK20
1113	Uncharacterized protein	Q8XK21
1114	Abhydrolase 3 domain-containing protein	Q8XK22
1115	Bmp domain-containing protein	Q8XK23
1116	Probable ABC transporter	Q8XK24
1117	Probable ABC transporter	Q8XK25
1118	Probable ABC transporter	Q8XK26
1119	CoA binding domain-containing protein	Q8XK27
1120	Uncharacterized protein	Q8XK28
1121	PNPLA domain-containing protein	Q8XK29
1122	Glutathione biosynthesis bifunctional protein GshAB	Q8XK30
1123	Uncharacterized protein	Q8XK31
1124	Uncharacterized protein	Q8XK32
1125	Probable phage shock protein	Q8XK33
1126	Uncharacterized protein	Q8XK34
1127	Uncharacterized protein	Q8XK35
1128	Peptidyl-prolyl cis-trans isomerase	Q8XK36
1129	DNA polymerase IV	Q8XK37
1130	Uncharacterized protein	Q8XK38
1131	TVP38/TMEM64 family membrane protein	Q8XK39
1132	Uncharacterized protein	Q8XK40
1133	Uncharacterized protein	Q8XK41
1134	Putative AgrB-like protein 2	Q8XK42
1135	Uncharacterized protein	Q8XK43
1136	Amino oxidase domain-containing protein	Q8XK44
1137	Probable di-trans,poly-cis-decaprenylcistransferase	Q8XK45
1138	ArAE 1 C domain-containing protein	Q8XK46
1139	Sulfatase domain-containing protein	Q8XK47
1140	ATP-cone domain-containing protein	Q8XK48
1141	Uncharacterized protein	Q8XK49
1142	Signal peptidase I	Q8XK50
1143	Aamy domain-containing protein	Q8XK51
1144	NodB homology domain-containing protein	Q8XK52
1145	Uncharacterized protein	Q8XK53
1146	Phosphoribosyl pyrophosphate synthase	Q8XK54
1147	4Fe-4S Mo/W bis-MGD-type domain-containing protein	Q8XK55
1148	Stage V sporulation protein K	Q8XK56
1149	Uncharacterized protein	Q8XK57
1150	Biotin transporter	Q8XK58
1151	Biotin synthase	Q8XK59
1152	ATP-dependent dethiobiotin synthetase BioD	Q8XK60
1153	Biotin lipoyl 2 domain-containing protein	Q8XK61
1154	ABC transporter domain-containing protein	Q8XK62
1155	Probable ABC transporter	Q8XK63
1156	Uncharacterized protein	Q8XK64
1157	Anaerobic sulfite reductase subunit A	Q8XK65
1158	FAD-binding FR-type domain-containing protein	Q8XK66
1159	Anaerobic sulfite reductase subunit C	Q8XK67
1160	Uncharacterized protein	Q8XK68
1161	Probable PTS system	Q8XK69
1162	HTH lacI-type domain-containing protein	Q8XK70
1163	Sucrose-6-phosphate hydrolase	Q8XK71
1164	PfkB domain-containing protein	Q8XK72
1165	Uncharacterized protein	Q8XK73
1166	Uncharacterized protein	Q8XK74
1167	Uncharacterized protein	Q8XK75
1168	Uncharacterized protein	Q8XK76
1169	Probable ABC transporter	Q8XK77
1170	Probable ABC transporter	Q8XK78
1171	TYR PHOSPHATASE 2 domain-containing protein	Q8XK79
1172	Hyaluronidase	Q8XK80
1173	Uncharacterized protein	Q8XK81
1174	Uncharacterized protein	Q8XK82
1175	Branched-chain-amino-acid aminotransferase	Q8XK83
1176	Uncharacterized protein	Q8XK84
1177	Glutamate dehydrogenase	Q8XK85
1178	Uncharacterized protein	Q8XK86
1179	Probable RNA helicase	Q8XK87
1180	Uncharacterized protein	Q8XK88
1181	AlgI-related protein	Q8XK89
1182	Uncharacterized protein	Q8XK90
1183	Histidine kinase	Q8XK91
1184	Uncharacterized protein	Q8XK92
1185	bPH 2 domain-containing protein	Q8XK93
1186	Uncharacterized protein	Q8XK94
1187	DNA topoisomerase 3	Q8XK95
1188	NodB homology domain-containing protein	Q8XK96
1189	Probable ABC transporter	Q8XK97
1190	Uracil transporter	Q8XK98
1191	G5 domain-containing protein	Q8XK99
1192	Stage 0 sporulation protein A homolog	Q8XKA0
1193	Lactamase B domain-containing protein	Q8XKA1
1194	Uncharacterized protein	Q8XKA2
1195	UPF0210 protein CPE1497	Q8XKA3
1196	UPF0237 protein CPE1496	Q8XKA4
1197	Uncharacterized protein	Q8XKA5
1198	ATP bind 3 domain-containing protein	Q8XKA6
1199	Uncharacterized protein	Q8XKA7
1200	Uncharacterized protein	Q8XKA8
1201	Uncharacterized protein	Q8XKA9
1202	Probable membrane transporter protein	Q8XKB0
1203	Uncharacterized protein	Q8XKB1
1204	Uncharacterized protein	Q8XKB2
1205	Uncharacterized protein	Q8XKB3
1206	ABC transmembrane type-1 domain-containing protein	Q8XKB4
1207	ABC transporter domain-containing protein	Q8XKB5
1208	Uncharacterized protein	Q8XKB6
1209	Uncharacterized protein	Q8XKB7
1210	PfkB domain-containing protein	Q8XKB8
1211	Uncharacterized protein	Q8XKB9
1212	STAS domain-containing protein	Q8XKC0
1213	Uncharacterized protein	Q8XKC1
1214	Uncharacterized protein	Q8XKC2
1215	NodB homology domain-containing protein	Q8XKC3
1216	Uncharacterized protein	Q8XKC4
1217	HTH lysR-type domain-containing protein	Q8XKC5
1218	Probable hemolysin	Q8XKC6
1219	Uncharacterized protein	Q8XKC7
1220	Uncharacterized protein	Q8XKC8
1221	dUTP diphosphatase	Q8XKC9
1222	Prbable ABC transporter	Q8XKD0
1223	Aminotran 5 domain-containing protein	Q8XKD1
1224	Uncharacterized protein	Q8XKD2
1225	Pyrophosphate--fructose 6-phosphate 1-phosphotransferase	Q8XKD3
1226	PTS EIIA type-4 domain-containing protein	Q8XKD4
1227	PTS EIIB type-4 domain-containing protein	Q8XKD5
1228	Probable PTS system	Q8XKD6
1229	Probable PTS system	Q8XKD7
1230	Probable ferric uptake transcriptional regulator	Q8XKD8
1231	Uncharacterized protein	Q8XKD9
1232	F5/8 type C domain-containing protein	Q8XKE0
1233	Uncharacterized protein	Q8XKE1
1234	Uncharacterized protein	Q8XKE2
1235	Probable ABC transporter	Q8XKE3
1236	ABC transporter domain-containing protein	Q8XKE4
1237	Uncharacterized protein	Q8XKE5
1238	Uncharacterized protein	Q8XKE6
1239	Oligopeptidase	Q8XKE7
1240	Rhomboid domain-containing protein	Q8XKE8
1241	DUF1232 domain-containing protein	Q8XKE9
1242	RNase H domain-containing protein	Q8XKF0
1243	Uncharacterized protein	Q8XKF1
1244	HTH cro/C1-type domain-containing protein	Q8XKF2
1245	TPR REGION domain-containing protein	Q8XKF3
1246	HTH cro/C1-type domain-containing protein	Q8XKF4
1247	HTH araC/xylS-type domain-containing protein	Q8XKF5
1248	UPF0213 protein CPE1444	Q8XKF6
1249	Uncharacterized protein	Q8XKF7
1250	Probable nitrite transporter	Q8XKF8
1251	Probable transcription regulator	Q8XKF9
1252	Anaerobic sulfite reductase subunit A	Q8XKG0
1253	FAD-binding FR-type domain-containing protein	Q8XKG1
1254	Anaerobic sulfite reductase subunit C	Q8XKG2
1255	Precorrin-2 dehydrogenase	Q8XKG3
1256	Porphobilinogen deaminase	Q8XKG4
1257	SUMT	Q8XKG5
1258	FAD flavoprotein oxidase	Q8XKG6
1259	RelA SpoT domain-containing protein	Q8XKG7
1260	Chaperone protein ClpB	Q8XKG8
1261	Uncharacterized protein	Q8XKG9
1262	Uncharacterized protein	Q8XKH0
1263	Pyrrolidone-carboxylate peptidase	Q8XKH1
1264	Gamma-glutamylcyclotransferase family protein	Q8XKH2
1265	Uncharacterized protein	Q8XKH3
1266	Uncharacterized protein	Q8XKH4
1267	HD domain domain-containing protein	Q8XKH5
1268	Probable amino acid transport protein	Q8XKH6
1269	1-acyl-sn-glycerol-3-phosphate acyltransferase	Q8XKH7
1270	Hcy-binding domain-containing protein	Q8XKH8
1271	N-acetyltransferase domain-containing protein	Q8XKH9
1272	Alpha-mann mid domain-containing protein	Q8XKI0
1273	UPF0735 ACT domain-containing protein CPE1414	Q8XKI1
1274	Aminotran 5 domain-containing protein	Q8XKI2
1275	Probable tRNA sulfurtransferase	Q8XKI3
1276	DUF1653 domain-containing protein	Q8XKI4
1277	Ion-translocating oxidoreductase complex subunit D	Q8XKI5
1278	Ion-translocating oxidoreductase complex subunit C	Q8XKI6
1279	RCK C-terminal domain-containing protein	Q8XKI7
1280	Flavin Reduct domain-containing protein	Q8XKI8
1281	Flavin Reduct domain-containing protein	Q8XKI9
1282	MurNAc-LAA domain-containing protein	Q8XKJ0
1283	Amidase 6 domain-containing protein	Q8XKJ1
1284	Uncharacterized protein	Q8XKJ2
1285	BRCT domain-containing protein	Q8XKJ3
1286	Uncharacterized protein	Q8XKJ4
1287	PEGA domain-containing protein	Q8XKJ5
1288	Purine nucleoside phosphorylase DeoD-type	Q8XKJ6
1289	Uncharacterized protein	Q8XKJ7
1290	ATP-dependent RNA helicase	Q8XKJ8
1291	AP endonuc 2 domain-containing protein	Q8XKJ9
1292	Trigger factor	Q8XKK0
1293	ATP-dependent Clp protease proteolytic subunit	Q8XKK1
1294	ATP-dependent Clp protease ATP-binding subunit ClpX	Q8XKK2
1295	Endopeptidase La	Q8XKK3
1296	Lon protease	Q8XKK4
1297	Probable GTP-binding protein EngB	Q8XKK5
1298	Uncharacterized protein	Q8XKK6
1299	Uncharacterized protein	Q8XKK7
1300	Uncharacterized protein	Q8XKK8
1301	Uncharacterized protein	Q8XKK9
1302	Uncharacterized protein	Q8XKL0
1303	Zn dep PLPC domain-containing protein	Q8XKL1
1304	Methionine aminopeptidase	Q8XKL2
1305	Uncharacterized protein	Q8XKL3
1306	Uncharacterized protein	Q8XKL4
1307	VanY domain-containing protein	Q8XKL5
1308	Uncharacterized protein	Q8XKL6
1309	Uncharacterized protein	Q8XKL7
1310	Uncharacterized protein	Q8XKL8
1311	Uncharacterized protein	Q8XKL9
1312	Ca(2+)/H(+) antiporter	Q8XKM0
1313	Aminotran 1 2 domain-containing protein	Q8XKM1
1314	Uncharacterized protein	Q8XKM2
1315	Probable sodium-and chloride-dependent transporter	Q8XKM3
1316	Histidinol-phosphatase	Q8XKM4
1317	N-acetyltransferase domain-containing protein	Q8XKM5
1318	Uncharacterized protein	Q8XKM6
1319	Uncharacterized protein	Q8XKM7
1320	Uncharacterized protein	Q8XKM8
1321	Uncharacterized protein	Q8XKM9
1322	Beta-N-acetylhexosaminidase	Q8XKN0
1323	Ribonuclease Z	Q8XKN1
1324	Uncharacterized protein	Q8XKN2
1325	Uncharacterized protein	Q8XKN3
1326	Uncharacterized protein	Q8XKN4
1327	Uncharacterized protein	Q8XKN5
1328	HEPN Apea domain-containing protein	Q8XKN6
1329	Cys-tRNA(Pro)/Cys-tRNA(Cys) deacylase	Q8XKN7
1330	Uncharacterized protein	Q8XKN8
1331	Uncharacterized protein	Q8XKN9
1332	Probable enterotoxin	Q8XKP0
1333	Uncharacterized protein	Q8XKP1
1334	CYTH domain-containing protein	Q8XKP2
1335	Uncharacterized protein	Q8XKP3
1336	Fructose-bisphosphate aldolase	Q8XKP4
1337	Uncharacterized protein	Q8XKP5
1338	Uncharacterized protein	Q8XKP6
1339	PRK domain-containing protein	Q8XKP7
1340	Galactose-1-phosphate uridylyltransferase	Q8XKP8
1341	Galactokinase	Q8XKP9
1342	Aldose 1-epimerase	Q8XKQ0
1343	Probable galactoside ABC transporter	Q8XKQ1
1344	Galactose/methyl galactoside import ATP-binding protein MglA	Q8XKQ2
1345	Peripla BP 4 domain-containing protein	Q8XKQ3
1346	HTH lacI-type domain-containing protein	Q8XKQ4
1347	PNPLA domain-containing protein	Q8XKQ5
1348	Phos pyr kin domain-containing protein	Q8XKQ6
1349	Hydroxyethylthiazole kinase	Q8XKQ7
1350	Thiamine-phosphate synthase	Q8XKQ8
1351	DNA helicase	Q8XKQ9
1352	AAA PrkA domain-containing protein	Q8XKR0
1353	UPF0229 protein CPE1333	Q8XKR1
1354	Stage V sporulation protein R	Q8XKR2
1355	Rubrerythrin	Q8XKR3
1356	Uncharacterized protein	Q8XKR4
1357	CDP-diacylglycerol--serine O-phosphatidyltransferase	Q8XKR5
1358	DAGKc domain-containing protein	Q8XKR6
1359	Uncharacterized protein	Q8XKR7
1360	ABC transporter domain-containing protein	Q8XKR8
1361	ABC transmembrane type-1 domain-containing protein	Q8XKR9
1362	Probable amino acid ABC transporter	Q8XKS0
1363	Uncharacterized protein	Q8XKS1
1364	Cysteine synthase	Q8XKS2
1365	Serine acetyltransferase	Q8XKS3
1366	DUF1730 domain-containing protein	Q8XKS4
1367	PlsC domain-containing protein	Q8XKS5
1368	Endonuclease III	Q8XKS6
1369	Uncharacterized protein	Q8XKS7
1370	Histidine kinase	Q8XKS8
1371	D-alanine--D-alanine ligase A	Q8XKS9
1372	G5 domain-containing protein	Q8XKT0
1373	Uncharacterized protein	Q8XKT1
1374	Putative tRNA (cytidine(34)-2'-O)-methyltransferase	Q8XKT2
1375	DegV domain-containing protein CPE1310	Q8XKT3
1376	Bmp domain-containing protein	Q8XKT4
1377	Uncharacterized protein	Q8XKT5
1378	Uncharacterized protein	Q8XKT6
1379	RNA polymerase sigma factor sigma54	Q8XKT7
1380	Sugar-bind domain-containing protein	Q8XKT8
1381	Glyceraldehyde-3-phosphate dehydrogenase	Q8XKT9
1382	Phosphoglycerate kinase	Q8XKU0
1383	Triosephosphate isomerase	Q8XKU1
1384	2,3-bisphosphoglycerate-independent phosphoglycerate mutase	Q8XKU2
1385	Glutamate/gamma-aminobutyrate antiporter	Q8XKU3
1386	Enolase	Q8XKU4
1387	Protein-export membrane protein SecG	Q8XKU5
1388	Ribonuclease R	Q8XKU6
1389	SsrA-binding protein	Q8XKU7
1390	Uncharacterized protein	Q8XKU8
1391	TPR REGION domain-containing protein	Q8XKU9
1392	Xanthine phosphoribosyltransferase 2	Q8XKV0
1393	Uncharacterized protein	Q8XKV1
1394	Uncharacterized protein	Q8XKV2
1395	Uncharacterized protein	Q8XKV3
1396	Uncharacterized protein	Q8XKV4
1397	KAP NTPase domain-containing protein	Q8XKV5
1398	Uncharacterized protein	Q8XKV6
1399	TSPc domain-containing protein	Q8XKV7
1400	Pyrimidine nucleoside transporter	Q8XKV8
1401	HTH gntR-type domain-containing protein	Q8XKV9
1402	MFS domain-containing protein	Q8XKW0
1403	Peptidase M60 domain-containing protein	Q8XKW1
1404	Uncharacterized protein	Q8XKW2
1405	Hyaluronidase	Q8XKW3
1406	Uncharacterized protein	Q8XKW4
1407	Uncharacterized protein	Q8XKW5
1408	Uncharacterized protein	Q8XKW6
1409	tRNA-dihydrouridine synthase	Q8XKW7
1410	Probable lysine-N-methylase	Q8XKW8
1411	ABC transmembrane type-1 domain-containing protein	Q8XKW9
1412	ABC transmembrane type-1 domain-containing protein	Q8XKX0
1413	ABC transmembrane type-1 domain-containing protein	Q8XKX1
1414	ABC transporter domain-containing protein	Q8XKX2
1415	Probable spermidine/putrescine-binding protein 1	Q8XKX3
1416	Adenine deaminase	Q8XKX4
1417	Amidohydro-rel domain-containing protein	Q8XKX5
1418	Beta-galactosidase	Q8XKX6
1419	DUF4091 domain-containing protein	Q8XKX7
1420	Sialidase-like protein	Q8XKX8
1421	Transcription elongation factor GreA	Q8XKX9
1422	Uncharacterized protein	Q8XKY0
1423	Uncharacterized protein	Q8XKY1
1424	Uncharacterized protein	Q8XKY2
1425	HNHc domain-containing protein	Q8XKY3
1426	Probable enterotoxin	Q8XKY4
1427	DUF3502 domain-containing protein	Q8XKY5
1428	Fe-ADH domain-containing protein	Q8XKY6
1429	FAD-binding FR-type domain-containing protein	Q8XKY7
1430	4Fe-4S ferredoxin-type domain-containing protein	Q8XKY8
1431	Uncharacterized protein	Q8XKY9
1432	Uncharacterized protein	Q8XKZ0
1433	Uncharacterized protein	Q8XKZ1
1434	Uncharacterized protein	Q8XKZ2
1435	Uncharacterized protein	Q8XKZ3
1436	Phosphatidylglycerol lysyltransferase	Q8XKZ4
1437	Phosphatidylglycerol lysyltransferase	Q8XKZ5
1438	Uncharacterized protein	Q8XKZ6
1439	GFO IDH MocA domain-containing protein	Q8XKZ7
1440	YkuD domain-containing protein	Q8XKZ8
1441	HMA domain-containing protein	Q8XKZ9
1442	CSD 1 domain-containing protein	Q8XL00
1443	DUF218 domain-containing protein	Q8XL01
1444	Magnesium transporter MgtE	Q8XL02
1445	Uncharacterized protein	Q8XL03
1446	MFS domain-containing protein	Q8XL04
1447	Uncharacterized protein	Q8XL05
1448	Superoxide dismutase	Q8XL06
1449	Gal mutarotas 3 domain-containing protein	Q8XL07
1450	O-GlcNAcase NagJ	Q8XL08
1451	NifU N domain-containing protein	Q8XL09
1452	Uncharacterized protein	Q8XL10
1453	N-acetylglucosaminidase	Q8XL11
1454	Uncharacterized protein	Q8XL12
1455	3D domain-containing protein	Q8XL13
1456	CbiK protein	Q8XL14
1457	CbiC domain-containing protein	Q8XL15
1458	Cobalt-precorrin-5B C(1)-methyltransferase	Q8XL16
1459	TP methylase domain-containing protein	Q8XL17
1460	Methyltranfer dom domain-containing protein	Q8XL18
1461	Cobalt-precorrin-2 C(20)-methyltransferase	Q8XL19
1462	TP methylase domain-containing protein	Q8XL20
1463	Precorrin methylase	Q8XL21
1464	TP methylase domain-containing protein	Q8XL22
1465	Cobalamin biosynthesis protein	Q8XL23
1466	Fe/B12 periplasmic-binding domain-containing protein	Q8XL24
1467	Probable ABC transporter	Q8XL25
1468	ABC transporter domain-containing protein	Q8XL26
1469	ABC transporter domain-containing protein	Q8XL27
1470	4HBT domain-containing protein	Q8XL28
1471	Uncharacterized protein	Q8XL29
1472	Uracil transporter	Q8XL30
1473	M20 dimer domain-containing protein	Q8XL31
1474	Probable transcription regulator	Q8XL32
1475	Uncharacterized protein	Q8XL33
1476	Uncharacterized protein	Q8XL34
1477	Nicotinate phosphoribosyltransferase	Q8XL35
1478	DNA helicase	Q8XL36
1479	M20 dimer domain-containing protein	Q8XL37
1480	Pseudouridine synthase	Q8XL38
1481	Polysacc synt C domain-containing protein	Q8XL39
1482	P-type Ca(2+) transporter	Q8XL40
1483	NTP transferase domain-containing protein	Q8XL41
1484	APH domain-containing protein	Q8XL42
1485	Uncharacterized protein	Q8XL43
1486	Uncharacterized protein	Q8XL44
1487	Helicase ATP-binding domain-containing protein	Q8XL45
1488	UPF0313 protein CPE1196	Q8XL46
1489	Uncharacterized protein	Q8XL47
1490	Uncharacterized protein	Q8XL48
1491	Stage 0 sporulation protein A homolog	Q8XL49
1492	Histidine kinase	Q8XL50
1493	Uncharacterized protein	Q8XL51
1494	Uncharacterized protein	Q8XL52
1495	GATase cobBQ-type domain-containing protein	Q8XL53
1496	Probable UDP-N-acetylmuramyl tripeptide synthetase	Q8XL54
1497	Mannose-6-phosphate isomerase	Q8XL55
1498	Undecaprenyl-diphosphatase	Q8XL56
1499	ATP-dependent 6-phosphofructokinase 2	Q8XL57
1500	Probable beta-lactamase	Q8XL58
1501	Aspartate carbamoyltransferase	Q8XL59
1502	PyrI C domain-containing protein	Q8XL60
1503	Amidohydro-rel domain-containing protein	Q8XL61
1504	Orotidine 5'-phosphate decarboxylase	Q8XL62
1505	Dihydroorotate dehydrogenase B (NAD(+)), electron transfer subunit	Q8XL63
1506	Dihydroorotate dehydrogenase	Q8XL64
1507	Orotate phosphoribosyltransferase	Q8XL65
1508	N-acetyltransferase domain-containing protein	Q8XL66
1509	Uncharacterized protein	Q8XL67
1510	Exodeoxyribonuclease III	Q8XL68
1511	Uncharacterized protein	Q8XL69
1512	Uncharacterized protein	Q8XL70
1513	Nudix hydrolase domain-containing protein	Q8XL71
1514	Uncharacterized protein	Q8XL72
1515	Uncharacterized protein	Q8XL73
1516	Uncharacterized protein	Q8XL74
1517	Probable glutamate/ aspartate transporter	Q8XL75
1518	AA permease domain-containing protein	Q8XL76
1519	L-threonine dehydratase catabolic TdcB	Q8XL77
1520	Uncharacterized protein	Q8XL78
1521	Probable integrase/recombinase	Q8XL79
1522	Uncharacterized protein	Q8XL80
1523	LexA repressor	Q8XL81
1524	Uncharacterized protein	Q8XL82
1525	Uncharacterized protein	Q8XL83
1526	RNA-binding protein Hfq	Q8XL84
1527	tRNA dimethylallyltransferase	Q8XL85
1528	DNA mismatch repair protein MutL	Q8XL86
1529	DNA mismatch repair protein MutS	Q8XL87
1530	Pyruvate formate-lyase-activating enzyme	Q8XL88
1531	Formate acetyltransferase	Q8XL89
1532	Probable citrate/sodium symporter	Q8XL90
1533	Probable malate oxidoreductase	Q8XL91
1534	Citrate lyase holo-[acyl-carrier protein] synthase	Q8XL92
1535	Citrate lyase alpha chain	Q8XL93
1536	Citrate (pro-3S)-lyase subunit beta	Q8XL94
1537	Citrate lyase acyl carrier protein	Q8XL95
1538	[Citrate [pro-3S]-lyase] ligase	Q8XL96
1539	Probable 2-(5''-triphosphoribosyl)-3'-dephosphocoenzyme-A synthase	Q8XL97
1540	Sugar-bind domain-containing protein	Q8XL98
1541	Uncharacterized protein	Q8XL99
1542	Uncharacterized protein	Q8XLA0
1543	Uncharacterized protein	Q8XLA1
1544	Uncharacterized protein	Q8XLA2
1545	Uncharacterized protein	Q8XLA3
1546	Uncharacterized protein	Q8XLA4
1547	Uncharacterized protein	Q8XLA5
1548	Uncharacterized protein	Q8XLA6
1549	Uncharacterized protein	Q8XLA7
1550	BppU N domain-containing protein	Q8XLA8
1551	Lactamase B domain-containing protein	Q8XLA9
1552	Uncharacterized protein	Q8XLB0
1553	Uncharacterized protein	Q8XLB1
1554	PhageMin Tail domain-containing protein	Q8XLB2
1555	Uncharacterized protein	Q8XLB3
1556	Uncharacterized protein	Q8XLB4
1557	Uncharacterized protein	Q8XLB5
1558	Uncharacterized protein	Q8XLB6
1559	Uncharacterized protein	Q8XLB7
1560	Uncharacterized protein	Q8XLB8
1561	Uncharacterized protein	Q8XLB9
1562	Probable phage-related head protein	Q8XLC0
1563	Phage phi-C31 gp35-like protein	Q8XLC1
1564	Uncharacterized protein	Q8XLC2
1565	Uncharacterized protein	Q8XLC3
1566	Probable phage-related terminase	Q8XLC4
1567	Uncharacterized protein	Q8XLC5
1568	HNHc domain-containing protein	Q8XLC6
1569	Uncharacterized protein	Q8XLC7
1570	Uncharacterized protein	Q8XLC8
1571	Uncharacterized protein	Q8XLC9
1572	Uncharacterized protein	Q8XLD0
1573	Uncharacterized protein	Q8XLD1
1574	Bro-N domain-containing protein	Q8XLD2
1575	Uncharacterized protein	Q8XLD3
1576	Uncharacterized protein	Q8XLD4
1577	Uncharacterized protein	Q8XLD5
1578	Uncharacterized protein	Q8XLD6
1579	Uncharacterized protein	Q8XLD7
1580	Uncharacterized protein	Q8XLD8
1581	Uncharacterized protein	Q8XLD9
1582	Uncharacterized protein	Q8XLE0
1583	Uncharacterized protein	Q8XLE1
1584	HTH cro/C1-type domain-containing protein	Q8XLE2
1585	Uncharacterized protein	Q8XLE3
1586	Uncharacterized protein	Q8XLE4
1587	HTH cro/C1-type domain-containing protein	Q8XLE5
1588	Uncharacterized protein	Q8XLE6
1589	Probable integrase/recombinase	Q8XLE7
1590	Phosphoenolpyruvate carboxylase	Q8XLE8
1591	tRNA-2-methylthio-N(6)-dimethylallyladenosine synthase	Q8XLE9
1592	CBAH domain-containing protein	Q8XLF0
1593	Uncharacterized protein	Q8XLF1
1594	HTH 17 domain-containing protein	Q8XLF2
1595	Uncharacterized protein	Q8XLF3
1596	Uncharacterized protein	Q8XLF4
1597	Uncharacterized protein	Q8XLF5
1598	N-acetyltransferase domain-containing protein	Q8XLF6
1599	Cytidylate kinase	Q8XLF7
1600	Uncharacterized protein	Q8XLF8
1601	Probable transcriptional regulator	Q8XLF9
1602	Uncharacterized protein	Q8XLG0
1603	Pseudouridine synthase	Q8XLG1
1604	AP endonuc 2 domain-containing protein	Q8XLG2
1605	Uncharacterized protein	Q8XLG3
1606	PadR domain-containing protein	Q8XLG4
1607	Acetyl-coenzyme A carboxylase carboxyl transferase subunit alpha	Q8XLG5
1608	Acetyl-coenzyme A carboxylase carboxyl transferase subunit beta	Q8XLG6
1609	Biotin carboxylase	Q8XLG7
1610	3-hydroxyacyl-[acyl-carrier-protein] dehydratase FabZ	Q8XLG8
1611	Biotin carboxyl carrier protein of acetyl-CoA carboxylase	Q8XLG9
1612	3-oxoacyl-[acyl-carrier-protein] synthase 2	Q8XLH0
1613	3-oxoacyl-[acyl-carrier-protein] reductase	Q8XLH1
1614	Malonyl CoA-acyl carrier protein transacylase	Q8XLH2
1615	3-oxoacyl-[acyl-carrier-protein] synthase 3	Q8XLH3
1616	HTH marR-type domain-containing protein	Q8XLH4
1617	CMP/dCMP-type deaminase domain-containing protein	Q8XLH5
1618	Ion-translocating oxidoreductase complex subunit B	Q8XLH6
1619	Ion-translocating oxidoreductase complex subunit A	Q8XLH7
1620	Ion-translocating oxidoreductase complex subunit E	Q8XLH8
1621	Ion-translocating oxidoreductase complex subunit G	Q8XLH9
1622	Ala racemase C domain-containing protein	Q8XLI0
1623	PHB domain-containing protein	Q8XLI1
1624	NfeD domain-containing protein	Q8XLI2
1625	Glutamine-dependent NAD(+) synthetase	Q8XLI3
1626	Uncharacterized protein	Q8XLI4
1627	Histidinol-phosphatase	Q8XLI5
1628	Endo/exonuclease/phosphatase domain-containing protein	Q8XLI6
1629	Uncharacterized protein	Q8XLI7
1630	Uncharacterized protein	Q8XLI8
1631	Probable thiosulfate sulfur transferase	Q8XLI9
1632	Probable cyclopropane-fatty-acyl-phospholipid synthase	Q8XLJ0
1633	5'-methylthioadenosine/S-adenosylhomocysteine nucleosidase	Q8XLJ1
1634	Methyltranfer dom domain-containing protein	Q8XLJ2
1635	PINc domain-containing protein	Q8XLJ3
1636	Uncharacterized protein	Q8XLJ4
1637	Uncharacterized protein	Q8XLJ5
1638	Cobyric acid synthase	Q8XLJ6
1639	Diphthami syn 2 domain-containing protein	Q8XLJ7
1640	ABC transporter domain-containing protein	Q8XLJ8
1641	Probable ferric ion ABC transpoter	Q8XLJ9
1642	Fe/B12 periplasmic-binding domain-containing protein	Q8XLK0
1643	L-threonine-O-3-phosphate decarboxylase	Q8XLK1
1644	Cobalamin biosynthesis protein CobD	Q8XLK2
1645	Probable alpha-ribazole-5'-phosphate phosphatase	Q8XLK3
1646	Adenosylcobinamide kinase	Q8XLK4
1647	Adenosylcobinamide-GDP ribazoletransferase	Q8XLK5
1648	Adenosylcobinamide kinase	Q8XLK6
1649	Nicotinate-nucleotide--dimethylbenzimidazole phosphoribosyltransferase	Q8XLK7
1650	Probable choline kinase	Q8XLK8
1651	M20 dimer domain-containing protein	Q8XLK9
1652	HTH arsR-type domain-containing protein	Q8XLL0
1653	DUF3502 domain-containing protein	Q8XLL1
1654	Putative fluoride ion transporter CrcB	Q8XLL2
1655	DUF190 domain-containing protein	Q8XLL3
1656	DUF3502 domain-containing protein	Q8XLL4
1657	acidPPc domain-containing protein	Q8XLL5
1658	Pyruvate kinase	Q8XLL6
1659	Uncharacterized protein	Q8XLL7
1660	Uncharacterized protein	Q8XLL8
1661	7,8-dihydroneopterin aldolase	Q8XLL9
1662	Dihydropteroate synthase	Q8XLM0
1663	HD domain-containing protein	Q8XLM1
1664	GTP cyclohydrolase 1	Q8XLM2
1665	4-amino-4-deoxychorismate lyase	Q8XLM3
1666	Aminodeoxychorismate synthase	Q8XLM4
1667	Glutamine amidotransferase type-1 domain-containing protein	Q8XLM5
1668	POLIIIAc domain-containing protein	Q8XLM6
1669	Probable flavoprotein	Q8XLM7
1670	TSCPD domain-containing protein	Q8XLM8
1671	Probable translation initiation inhibitor	Q8XLM9
1672	Uncharacterized protein	Q8XLN0
1673	Uncharacterized protein	Q8XLN1
1674	Methylglyoxal synthase	Q8XLN2
1675	EAL domain-containing protein	Q8XLN3
1676	GGDEF domain-containing protein	Q8XLN4
1677	M18 family aminopeptidase	Q8XLN5
1678	Probable divalent cation transporter	Q8XLN6
1679	HPr kinase/phosphorylase	Q8XLN7
1680	UPF0291 protein CPE1003	Q8XLN8
1681	Uncharacterized protein	Q8XLN9
1682	Aminotransferase	Q8XLP0
1683	Uncharacterized protein	Q8XLP1
1684	zf-trcl domain-containing protein	Q8XLP2
1685	Glutamate--tRNA ligase	Q8XLP3
1686	Uncharacterized protein	Q8XLP4
1687	Uncharacterized protein	Q8XLP5
1688	Probable glucanase	Q8XLP6
1689	Radical SAM domain-containing protein	Q8XLP7
1690	Probable transcriptional regulator	Q8XLP8
1691	NMO domain-containing protein	Q8XLP9
1692	tRNA pseudouridine synthase A 1	Q8XLQ0
1693	ATP bind 3 domain-containing protein	Q8XLQ1
1694	L-serine dehydratase	Q8XLQ2
1695	L-serine dehydratase	Q8XLQ3
1696	PTS EIIC domain-containing protein	Q8XLQ4
1697	Histidine kinase	Q8XLQ5
1698	Uncharacterized protein	Q8XLQ6
1699	Stage V sporulation protein AF	Q8XLQ7
1700	Tim44 domain-containing protein	Q8XLQ8
1701	Uncharacterized protein	Q8XLQ9
1702	Beta-N-acetylhexosaminidase	Q8XLR0
1703	HTH araC/xylS-type domain-containing protein	Q8XLR1
1704	Ferritin	Q8XLR2
1705	Uncharacterized protein	Q8XLR3
1706	Uncharacterized protein	Q8XLR4
1707	Uncharacterized protein	Q8XLR5
1708	Tr-type G domain-containing protein	Q8XLR6
1709	Uncharacterized protein	Q8XLR7
1710	Uncharacterized protein	Q8XLR8
1711	Histidinol-phosphatase	Q8XLR9
1712	Methyltranfer dom domain-containing protein	Q8XLS0
1713	RCK C-terminal domain-containing protein	Q8XLS1
1714	Uncharacterized protein	Q8XLS2
1715	Uncharacterized protein	Q8XLS3
1716	Probable glutamate/ aspartate transporter	Q8XLS4
1717	DUF4352 domain-containing protein	Q8XLS5
1718	GGDEF domain-containing protein	Q8XLS6
1719	Uncharacterized protein	Q8XLS7
1720	Probable transporter	Q8XLS8
1721	Uncharacterized protein	Q8XLS9
1722	HTH marR-type domain-containing protein	Q8XLT0
1723	Uncharacterized protein	Q8XLT1
1724	Uncharacterized protein	Q8XLT2
1725	Nudix hydrolase domain-containing protein	Q8XLT3
1726	Uncharacterized protein	Q8XLT4
1727	Collagen-like protein	Q8XLT5
1728	Glutathione peroxidase	Q8XLT6
1729	Uncharacterized protein	Q8XLT7
1730	Uncharacterized protein	Q8XLT8
1731	Histidine kinase	Q8XLT9
1732	Uncharacterized protein	Q8XLU0
1733	ABC transporter domain-containing protein	Q8XLU1
1734	Stage 0 sporulation protein A homolog	Q8XLU2
1735	Probable transmembrane symporter	Q8XLU3
1736	Uncharacterized protein	Q8XLU4
1737	Uncharacterized protein	Q8XLU5
1738	Hydrolase 4 domain-containing protein	Q8XLU6
1739	Uncharacterized protein	Q8XLU7
1740	Uncharacterized protein	Q8XLU8
1741	Uncharacterized protein	Q8XLU9
1742	Uncharacterized protein	Q8XLV0
1743	N-acetyltransferase domain-containing protein	Q8XLV1
1744	Ferric oxidoreductase domain-containing protein	Q8XLV2
1745	Uncharacterized protein	Q8XLV3
1746	Fe-ADH domain-containing protein	Q8XLV4
1747	Uncharacterized protein	Q8XLV5
1748	Corrinoid adenosyltransferase	Q8XLV6
1749	Uncharacterized protein	Q8XLV7
1750	Probable glycerol dehydratase large subunit	Q8XLV8
1751	Coenzyme B12-dependent glycerol dehydrogenase small subunit	Q8XLV9
1752	Coenzyme B12-dependent glycerol dehydrogenase medium subunit	Q8XLW0
1753	Dehydratase LU domain-containing protein	Q8XLW1
1754	Stage 0 sporulation protein A homolog	Q8XLW2
1755	Two-component sensor histidine kinase	Q8XLW3
1756	Glycerol uptake facilitator protein	Q8XLW4
1757	Uncharacterized protein	Q8XLW5
1758	Lactamase B domain-containing protein	Q8XLW6
1759	Uncharacterized protein	Q8XLW7
1760	Uncharacterized protein	Q8XLW8
1761	Nitroreductase domain-containing protein	Q8XLW9
1762	Uncharacterized protein	Q8XLX0
1763	Uncharacterized protein	Q8XLX1
1764	Uncharacterized protein	Q8XLX2
1765	Probable anaerobic ribonucleotide reductase	Q8XLX3
1766	Uncharacterized protein	Q8XLX4
1767	FMN red domain-containing protein	Q8XLX5
1768	EAL domain-containing protein	Q8XLX6
1769	Uncharacterized protein	Q8XLX7
1770	N-acetyltransferase domain-containing protein	Q8XLX8
1771	Glutathione peroxidase	Q8XLX9
1772	Ethanolamine utilization protein	Q8XLY0
1773	Ethanolamine utilization protein	Q8XLY1
1774	Propanediol utilization protein	Q8XLY2
1775	Ethanolamine utilization protein	Q8XLY3
1776	Uncharacterized protein	Q8XLY4
1777	Phosphate propanoyltransferase	Q8XLY5
1778	Cob adeno trans domain-containing protein	Q8XLY6
1779	BMC domain-containing protein	Q8XLY7
1780	Aldedh domain-containing protein	Q8XLY8
1781	BMC domain-containing protein	Q8XLY9
1782	Ethanolamine utilization protein	Q8XLZ0
1783	Ethanolamine ammonia-lyase light chain	Q8XLZ1
1784	Ethanolamine ammonia lyase heavy chain	Q8XLZ2
1785	Ethanolamine utilization protein	Q8XLZ3
1786	HWE HK domain-containing protein	Q8XLZ4
1787	Stage 0 sporulation protein A homolog	Q8XLZ5
1788	Propanediol utilization protein	Q8XLZ6
1789	BMC domain-containing protein	Q8XLZ7
1790	Fe-ADH domain-containing protein	Q8XLZ8
1791	Uncharacterized protein	Q8XLZ9
1792	Uncharacterized protein	Q8XM00
1793	Uncharacterized protein	Q8XM01
1794	Nudix hydrolase domain-containing protein	Q8XM02
1795	Methyltransf 11 domain-containing protein	Q8XM03
1796	Uncharacterized protein	Q8XM04
1797	Uncharacterized protein	Q8XM05
1798	ABC transporter domain-containing protein	Q8XM06
1799	Uncharacterized protein	Q8XM07
1800	UPF0145 protein CPE0882	Q8XM08
1801	Hyaluronidase	Q8XM09
1802	Uncharacterized protein	Q8XM10
1803	N-acetyltransferase domain-containing protein	Q8XM11
1804	Probable transposase	Q8XM12
1805	Uncharacterized protein	Q8XM13
1806	N-acetyltransferase domain-containing protein	Q8XM14
1807	Probable aminopeptidase	Q8XM15
1808	Uncharacterized protein	Q8XM16
1809	Uncharacterized protein	Q8XM17
1810	Probable aminopeptidase	Q8XM18
1811	Putative AgrB-like protein 1	Q8XM19
1812	Histidine kinase domain-containing protein	Q8XM20
1813	N-acetyltransferase domain-containing protein	Q8XM21
1814	Alanine racemase	Q8XM22
1815	Uncharacterized protein	Q8XM23
1816	Probable alpha-N-acetylglucosaminidase	Q8XM24
1817	Uncharacterized protein	Q8XM25
1818	Uncharacterized protein	Q8XM26
1819	Uncharacterized protein	Q8XM27
1820	ATP-dependent RNA helicase DbpA	Q8XM28
1821	Uncharacterized protein	Q8XM29
1822	Probable gluconate permease	Q8XM30
1823	Uncharacterized protein	Q8XM31
1824	Fe-ADH domain-containing protein	Q8XM32
1825	N-acetyltransferase domain-containing protein	Q8XM33
1826	Alpha-mann mid domain-containing protein	Q8XM34
1827	Rubrerythrin	Q8XM35
1828	Aminotran 5 domain-containing protein	Q8XM36
1829	Stress-response A/B barrel domain-containing protein	Q8XM37
1830	Uncharacterized protein	Q8XM38
1831	FtsX domain-containing protein	Q8XM39
1832	ABC transporter domain-containing protein	Q8XM40
1833	Uncharacterized protein	Q8XM41
1834	Uncharacterized protein	Q8XM42
1835	Uncharacterized protein	Q8XM43
1836	Alpha-clostripain	Q8XM44
1837	Uncharacterized protein	Q8XM45
1838	Uncharacterized protein	Q8XM46
1839	Fido domain-containing protein	Q8XM47
1840	Uncharacterized protein	Q8XM48
1841	Histidine kinase domain-containing protein	Q8XM49
1842	Stage 0 sporulation protein A homolog	Q8XM50
1843	Uncharacterized protein	Q8XM51
1844	LMWPc domain-containing protein	Q8XM52
1845	HTH arsR-type domain-containing protein	Q8XM53
1846	Uncharacterized protein	Q8XM54
1847	bPH 2 domain-containing protein	Q8XM55
1848	Probable ABC transporter	Q8XM56
1849	Probable ABC transporter	Q8XM57
1850	SCP domain-containing protein	Q8XM58
1851	Beta-galactosidase	Q8XM59
1852	Uncharacterized protein	Q8XM60
1853	Uncharacterized protein	Q8XM61
1854	Uncharacterized protein	Q8XM62
1855	NodB homology domain-containing protein	Q8XM63
1856	Uncharacterized protein	Q8XM64
1857	Uncharacterized protein	Q8XM65
1858	PTS system	Q8XM66
1859	PTS system	Q8XM67
1860	PTS system	Q8XM68
1861	EIIAB-Man	Q8XM69
1862	Uncharacterized protein	Q8XM70
1863	D-alanine--D-alanine ligase B	Q8XM71
1864	Mannosyl-glycoprotein endo-beta-N-acetylglucosaminidase	Q8XM72
1865	Uncharacterized protein	Q8XM73
1866	Uncharacterized protein	Q8XM74
1867	Uncharacterized protein	Q8XM75
1868	N-acetyltransferase domain-containing protein	Q8XM76
1869	ABC transporter domain-containing protein	Q8XM77
1870	Probable ferrichrome ABC transporter	Q8XM78
1871	Probable ferrichrome ABC transporter	Q8XM79
1872	Fe/B12 periplasmic-binding domain-containing protein	Q8XM80
1873	DUF218 domain-containing protein	Q8XM81
1874	Uncharacterized protein	Q8XM82
1875	Uncharacterized protein	Q8XM83
1876	UPF0597 protein CPE0806	Q8XM84
1877	Aamy domain-containing protein	Q8XM85
1878	Histidinol-phosphatase	Q8XM86
1879	Uncharacterized protein	Q8XM87
1880	Uncharacterized protein	Q8XM88
1881	Uncharacterized protein	Q8XM89
1882	Uncharacterized protein	Q8XM90
1883	Uncharacterized protein	Q8XM91
1884	Uncharacterized protein	Q8XM92
1885	acidPPc domain-containing protein	Q8XM93
1886	Nudix hydrolase domain-containing protein	Q8XM94
1887	ABC transporter domain-containing protein	Q8XM95
1888	Probable iron(III) dicitrate ABC transporter	Q8XM96
1889	Probable iron(III) dicitrate ABC transporter	Q8XM97
1890	Fe/B12 periplasmic-binding domain-containing protein	Q8XM98
1891	FMN-dependent NADH-azoreductase 2	Q8XM99
1892	Pirin-like protein	Q8XMA0
1893	HTH marR-type domain-containing protein	Q8XMA1
1894	Uncharacterized protein	Q8XMA2
1895	HTH marR-type domain-containing protein	Q8XMA3
1896	2-dehydropantoate 2-reductase	Q8XMA4
1897	PTS EIIC domain-containing protein	Q8XMA5
1898	Probable ABC transporter	Q8XMA6
1899	Probable thioredoxin reductase	Q8XMA7
1900	Alkyl hydroperoxide reductase C	Q8XMA8
1901	Flavodoxin-like domain-containing protein	Q8XMA9
1902	Probable transcriptional regulator	Q8XMB0
1903	FAD-binding FR-type domain-containing protein	Q8XMB1
1904	Rubredoxin-1	Q8XMB2
1905	Probable transcriptional regulator	Q8XMB3
1906	Hemerythrin domain-containing protein	Q8XMB4
1907	Uncharacterized protein	Q8XMB5
1908	Uncharacterized protein	Q8XMB6
1909	Uncharacterized protein	Q8XMB7
1910	Beta-galactosidase	Q8XMB8
1911	HTH araC/xylS-type domain-containing protein	Q8XMB9
1912	MFS domain-containing protein	Q8XMC0
1913	zf-trcl domain-containing protein	Q8XMC1
1914	Probable transposase (IS1136)	Q8XMC2
1915	Uncharacterized protein	Q8XMC3
1916	HTH merR-type domain-containing protein	Q8XMC4
1917	N-acetyltransferase domain-containing protein	Q8XMC5
1918	Uncharacterized protein	Q8XMC6
1919	Uncharacterized protein	Q8XMC7
1920	Proton/sodium-glutamate symport protein	Q8XMC8
1921	Polypeptide deformylase	Q8XMC9
1922	Uncharacterized protein	Q8XMD0
1923	Uncharacterized protein	Q8XMD1
1924	Creatinase	Q8XMD2
1925	Amidohydro 3 domain-containing protein	Q8XMD3
1926	Nudix hydrolase domain-containing protein	Q8XMD4
1927	Cardiolipin synthase	Q8XMD5
1928	Uncharacterized protein	Q8XMD6
1929	Uncharacterized protein	Q8XMD7
1930	Uncharacterized protein	Q8XMD8
1931	N-acetyltransferase domain-containing protein	Q8XMD9
1932	Uncharacterized protein	Q8XME0
1933	Uncharacterized protein	Q8XME1
1934	Uncharacterized protein	Q8XME2
1935	ABC transporter domain-containing protein	Q8XME3
1936	HTH tetR-type domain-containing protein	Q8XME4
1937	Uncharacterized protein	Q8XME5
1938	Probable carbon starvation protein	Q8XME6
1939	Abhydrolase 3 domain-containing protein	Q8XME7
1940	Thioredoxin domain-containing protein	Q8XME8
1941	HTH hxlR-type domain-containing protein	Q8XME9
1942	Thioredoxin	Q8XMF0
1943	Mor domain-containing protein	Q8XMF1
1944	Probable fibronectin-binding protein	Q8XMF2
1945	Probable transporter	Q8XMF3
1946	Sulf transp domain-containing protein	Q8XMF4
1947	Rhodanese domain-containing protein	Q8XMF5
1948	HTH lysR-type domain-containing protein	Q8XMF6
1949	Diphthami syn 2 domain-containing protein	Q8XMF7
1950	TRASH domain-containing protein	Q8XMF8
1951	N-acetyltransferase domain-containing protein	Q8XMF9
1952	Uncharacterized protein	Q8XMG0
1953	Uncharacterized protein	Q8XMG1
1954	HTH cro/C1-type domain-containing protein	Q8XMG2
1955	Uncharacterized protein	Q8XMG3
1956	Exo-alpha-sialidase	Q8XMG4
1957	Radical SAM domain-containing protein	Q8XMG5
1958	Uncharacterized protein	Q8XMG6
1959	HTH deoR-type domain-containing protein	Q8XMG7
1960	Zinc transporter ZupT	Q8XMG8
1961	Uncharacterized protein	Q8XMG9
1962	Glyco trans 2-like domain-containing protein	Q8XMH0
1963	tRNA SAD domain-containing protein	Q8XMH1
1964	Uncharacterized protein	Q8XMH2
1965	RNA polymerase ECF-type sigma factor	Q8XMH3
1966	N-acetyltransferase domain-containing protein	Q8XMH4
1967	Uncharacterized protein	Q8XMH5
1968	Uncharacterized protein	Q8XMH6
1969	Phosphatidylcholine cholinephosphohydrolase	Q8XMH7
1970	Aminotransferase	Q8XMH8
1971	AsnC trans reg domain-containing protein	Q8XMH9
1972	Uncharacterized protein	Q8XMI0
1973	ABC transporter domain-containing protein	Q8XMI1
1974	Uncharacterized protein	Q8XMI2
1975	Uncharacterized protein	Q8XMI3
1976	PadR domain-containing protein	Q8XMI4
1977	Uncharacterized protein	Q8XMI5
1978	3-dehydroquinate dehydratase	Q8XMI6
1979	Shikimate kinase	Q8XMI7
1980	Shikimate dehydrogenase (NADP(+))	Q8XMI8
1981	Uncharacterized protein	Q8XMI9
1982	Chorismate mutase domain-containing protein	Q8XMJ0
1983	Chorismate synthase	Q8XMJ1
1984	3-phosphoshikimate 1-carboxyvinyltransferase	Q8XMJ2
1985	3-dehydroquinate synthase	Q8XMJ3
1986	Carboxysome formation protein	Q8XMJ4
1987	Fibronectin type-III domain-containing protein	Q8XMJ5
1988	Probable transaldolase	Q8XMJ6
1989	Argininosuccinate synthase	Q8XMJ7
1990	Argininosuccinate lyase	Q8XMJ8
1991	Uncharacterized protein	Q8XMJ9
1992	Uncharacterized protein	Q8XMK0
1993	Glycinamide ribonucleotide synthetase	Q8XMK1
1994	Bifunctional purine biosynthesis protein PurH	Q8XMK2
1995	Phosphoribosylglycinamide formyltransferase	Q8XMK3
1996	Phosphoribosylformylglycinamidine cyclo-ligase	Q8XMK4
1997	Amidophosphoribosyltransferase	Q8XMK5
1998	Phosphoribosylaminoimidazole-succinocarboxamide synthase	Q8XMK6
[truncated: 723 more rows]

## Sheet: Supp Table 2
Supplementary Table 2. Proteins of C. prefringens type A containing candidate epitopes, and their analogous in the other four toxinotypes
Protein_name	Toxynotype	UNIPROT ID	Start position of Candidate Epitopes	Epitope ID	Epitope sequence
Cardiolipin synthase	Type A	P0C2E2	387	Ep _1	LYEKGFLHAKTIVADSS
	Type B	B1R6S8
	Type C	UPI000016E0DF
	Type D	B1V7A6
	Type E	B1BTU2
Stage V sporulation protein AF	Type A	Q8XLQ7	245	Ep_2	EGKIVVIIDNSPSVIIL
	Type B	B1RBG3
	Type C	UPI000166859F
	Type D	B1V2S4
	Type E
Probable ABC transporter/ FtsX domain-containing protein	Type A	Q8XM39	331	Ep_6	ASATYYIDEDSKIKTA
	Type B	B1R4J6
	Type C	UPI0001669228	453	Ep_0	IDGKEYKIANNALIGEGK
	Type D	B1V3G5
	Type E	B1BX20	490	Ep_7	VPDNIVSNLKPIANKI
Spore germination protein KA	Type A	Q8XMP0	191	Ep_8	LDYKFILDTNYIEAKL
	Type B	B1RC65
	Type C	UPI0001664FAD
	Type D	B1V7U4
	Type E	B1BPI5
Capsular polysaccharide biosynthesis protein/Polysacc synt 2 domain-containing protein	Type A	Q8XN75	409	Ep_3	GAERFVLISTDKAVNPT
	Type B	B1R3X5
	Type C
	Type D	B1V0N6
	Type E	B1BNK0
Cardiolipin synthase(clsA)	Type A	Q8XP94	265	Ep_9	LDDFITIEKANNSYTF
	Type B	B1RB79
	Type C	UPI0001664608
	Type D	B1V6C9
	Type E	B1BXH8
hemolysin-related protein (hlyA)	Type A	Q8XPD3	339	Ep_4	IKENEFVVDGSTRLSDL
	Type B	B1R840
	Type C	UPI0001668CC5
	Type D	B1V2X6
	Type E	B1BTE0
UPF0182 protein CPE0011	Type A	Q8XPF2	461	Ep_10	SDNDYVIVNTEGGEFD
	Type B	B1R806
	Type C	UPI0001668E2E
	Type D	B1V2T8
	Type E	B1BTI6
TraG-D_C domain-containing protein	Type A	Q93M96	165	Ep_5	RHKDKIYIDTSPVNNLI
	Type B	B1R9B2
	Type C	UPI0001667046
	Type D	B1V1F5
	Type E

## Sheet: Supp Table 3
Supplementary Table 3. List of epitopes not present in any human protein
Epitope	Class	Protein	Position	Alleles	Experimental-evidence
VTINLPRLAY	I	Q8XLX3	311	A*01:01,A*03:01,A*26:01,B*15:01,B*58:01	Predicted
KQFDGLEELY	I	Q8XLX9	39	A*01:01,A*26:01,B*15:01,B*27:05,B*58:01	Predicted
STNPTSTAIY	I	Q8XLY8	118	A*01:01,A*03:01,A*26:01,B*15:01,B*58:01	Predicted
KMDDLGITLF	I	Q8XM05	491	A*01:01,A*02:01,A*24:02,B*15:01,B*58:01	Predicted
KTSGISTFFY	I	Q8XM10	22	A*01:01,A*03:01,A*26:01,B*15:01,B*58:01	Predicted
RTIGVSRFIY	I	Q8XM12	24	A*01:01,A*03:01,A*26:01,B*15:01,B*58:01	Predicted
RIYADGELFY	I	Q8XM15	351	A*01:01,A*03:01,A*26:01,B*15:01,B*58:01	Predicted
KIADVIVPLY	I	Q8XM17	104	A*01:01,A*03:01,A*26:01,B*15:01,B*58:01	Predicted
ITAPIMILGY	I	Q8XM22	77	A*01:01,A*03:01,A*26:01,B*15:01,B*58:01	Predicted
RVVIDTPYEY	I	Q8XM24	294	A*01:01,A*03:01,A*26:01,B*15:01,B*58:01	Predicted
STWGHSKIVY	I	Q8XM24	692	A*01:01,A*03:01,A*26:01,B*15:01,B*58:01	Predicted
KTVSISIIVY	I	Q8XM26	173	A*01:01,A*03:01,A*26:01,B*15:01,B*58:01	Predicted
RVYDESVEAY	I	Q8XM34	594	A*01:01,A*03:01,A*26:01,B*15:01,B*58:01	Predicted
VTMYGGEVTY	I	Q8XM36	98	A*01:01,A*03:01,A*26:01,B*15:01,B*58:01	Predicted
RTFYVFDTMY	I	Q8XM57	210	A*01:01,A*03:01,A*26:01,B*15:01,B*58:01	Predicted
LSYSNTMQKY	I	Q8XM58	209	A*01:01,A*03:01,A*26:01,B*15:01,B*58:01	Predicted
RTSHYPQSIY	I	Q8XM59	322	A*01:01,A*03:01,A*26:01,B*15:01,B*58:01	Predicted
VLYDDELNLY	I	Q8XM64	19	A*01:01,A*02:01,A*03:01,A*26:01,B*15:01	Predicted
STFIQGSWNY	I	Q8XM67	19	A*01:01,A*03:01,A*26:01,B*15:01,B*58:01	Predicted
RTTDEFFLNY	I	Q8XM72	274	A*01:01,A*03:01,A*26:01,B*15:01,B*58:01	Predicted
KVSDSFVEEY	I	Q8XM99	21	A*01:01,A*03:01,A*26:01,B*15:01,B*58:01	Predicted
KTYKGNFSKY	I	Q8XMA6	191	A*01:01,A*03:01,A*26:01,B*15:01,B*58:01	Predicted
KVLDNVVIGY	I	Q8XMA6	360	A*01:01,A*03:01,A*26:01,B*15:01,B*58:01	Predicted
KVLDFKVQAY	I	Q8XMA8	9	A*01:01,A*03:01,A*26:01,B*15:01,B*58:01	Predicted
VVLSGALLTY	I	Q8XMB7	59	A*01:01,A*03:01,A*26:01,B*15:01,B*58:01	Predicted
RTPHTGLLEY	I	Q8XMB8	588	A*01:01,A*03:01,A*26:01,B*15:01,B*58:01	Predicted
VSLSGPGLRY	I	Q8XMC3	170	A*01:01,A*03:01,A*26:01,B*15:01,B*58:01	Predicted
KTVDSNFKTF	I	Q8XMC5	194	A*01:01,A*24:02,A*26:01,B*15:01,B*58:01	Predicted
KSYEITLDFY	I	Q8XME1	79	A*01:01,A*03:01,A*26:01,B*15:01,B*58:01	Predicted
RTDNPGYSGY	I	Q8XME2	582	A*01:01,A*03:01,A*26:01,B*15:01,B*58:01	Predicted
KIPPIDFTLY	I	Q8XME8	262	A*01:01,A*03:01,A*26:01,B*15:01,B*58:01	Predicted
KTSNPEQGTY	I	Q8XMF2	175	A*01:01,A*03:01,A*26:01,B*15:01,B*58:01	Predicted
KTISAISLKF	I	Q8XM72	544	A*03:01,A*24:02,A*26:01,B*15:01,B*58:01	Predicted
YSMAGIFKKY	I	Q8XLW6	99	A*01:01,A*26:01,B*15:01,B*58:01	Predicted
KTPDILNFIY	I	Q8XLX1	156	A*01:01,A*26:01,B*15:01,B*58:01	Predicted
RVNENSNSPY	I	Q8XLX3	18	A*01:01,A*03:01,A*26:01,B*15:01	Predicted
KTVKVGFYEY	I	Q8XLX6	35	A*01:01,A*26:01,B*15:01,B*58:01	Predicted
IAIDDFGVEY	I	Q8XLX6	443	A*01:01,A*26:01,B*15:01,B*58:01	Predicted
IVFEGIEEQY	I	Q8XLX6	500	A*01:01,A*26:01,B*15:01,B*58:01	Predicted
KSQYGLLVNY	I	Q8XLX7	36	A*01:01,A*03:01,B*15:01,B*58:01	Predicted
ITADCDDVTY	I	Q8XLZ0	39	A*01:01,A*26:01,B*15:01,B*58:01	Predicted
GIREGEALAY	I	Q8XLZ0	140	A*01:01,A*03:01,A*26:01,B*15:01	Predicted
LVAPPLEAMY	I	Q8XLZ0	150	A*01:01,A*26:01,B*15:01,B*58:01	Predicted
ISFSGGVADY	I	Q8XLZ3	260	A*01:01,A*26:01,B*15:01,B*58:01	Predicted
TEISGSTITY	I	Q8XLZ3	323	A*01:01,A*26:01,B*15:01,B*40:01	Predicted
ILFGEGALDY	I	Q8XLZ8	10	A*01:01,A*03:01,A*26:01,B*15:01	Predicted
YVSPNNILIY	I	Q8XM02	99	A*01:01,A*26:01,B*15:01,B*58:01	Predicted
GVYEKLGVDY	I	Q8XM05	15	A*01:01,A*03:01,A*26:01,B*15:01	Predicted
NSFGKALILY	I	Q8XM05	57	A*01:01,A*26:01,B*15:01,B*58:01	Predicted
ASSNEFFTLY	I	Q8XM05	377	A*01:01,A*26:01,B*15:01,B*58:01	Predicted
LSAIFGVVHY	I	Q8XM05	504	A*01:01,A*26:01,B*15:01,B*58:01	Predicted
KETSEKLANY	I	Q8XM07	46	A*01:01,A*26:01,B*15:01,B*40:01	Predicted
MVAYGTAVIY	I	Q8XM08	94	A*01:01,A*03:01,A*26:01,B*15:01	Predicted
SEIEGATTIY	I	Q8XM09	99	A*01:01,A*26:01,B*15:01,B*40:01	Predicted
ALINKAETLY	I	Q8XM09	290	A*01:01,A*03:01,A*26:01,B*15:01	Predicted
LAFGSYNFNY	I	Q8XM13	21	A*01:01,A*26:01,B*15:01,B*58:01	Predicted
ATKAGAHVEY	I	Q8XM15	45	A*01:01,A*26:01,B*15:01,B*58:01	Predicted
QEASMSFSEY	I	Q8XM15	148	A*01:01,A*26:01,B*15:01,B*40:01	Predicted
AAAIGFSLIY	I	Q8XM20	37	A*01:01,A*26:01,B*15:01,B*58:01	Predicted
STSDEKDKTY	I	Q8XM22	168	A*01:01,A*26:01,B*15:01,B*58:01	Predicted
LAIDGDLSTY	I	Q8XM24	57	A*01:01,A*26:01,B*15:01,B*58:01	Predicted
STYWESSNDY	I	Q8XM24	64	A*01:01,A*03:01,A*26:01,B*15:01	Predicted
VSLASGFNYY	I	Q8XM24	256	A*01:01,A*26:01,B*15:01,B*58:01	Predicted
ATIDLEGNSF	I	Q8XM24	1260	A*01:01,A*26:01,B*15:01,B*58:01	Predicted
GSYEINKFTY	I	Q8XM24	1420	A*01:01,A*26:01,B*15:01,B*58:01	Predicted
KAVIDFGASY	I	Q8XM26	139	A*01:01,A*26:01,B*15:01,B*58:01	Predicted
GTLDLSEVNY	I	Q8XM28	137	A*01:01,A*26:01,B*15:01,B*58:01	Predicted
YEVPMETESY	I	Q8XM28	314	A*01:01,A*26:01,B*15:01,B*40:01	Predicted
KVGEGIEGLY	I	Q8XM29	324	A*01:01,A*26:01,B*15:01,B*58:01	Predicted
KLFEVSLSNY	I	Q8XM39	143	A*01:01,A*03:01,A*26:01,B*15:01	Predicted
TTPFDASATY	I	Q8XM39	326	A*01:01,A*26:01,B*15:01,B*58:01	Predicted
GTNAISISSY	I	Q8XM39	400	A*01:01,A*03:01,A*26:01,B*15:01	Predicted
VTHDAFTASY	I	Q8XM40	201	A*01:01,A*26:01,B*15:01,B*58:01	Predicted
RVTDQQLSCY	I	Q8XM44	318	A*01:01,A*03:01,A*26:01,B*15:01	Predicted
FTLPIDKNVY	I	Q8XM45	20	A*01:01,A*26:01,B*15:01,B*58:01	Predicted
YLDKEQLELF	I	Q8XM45	51	A*01:01,A*02:01,A*24:02,B*15:01	Predicted
RSFSSDYNTY	I	Q8XM45	74	A*01:01,A*03:01,B*15:01,B*58:01	Predicted
SEAIQIISAY	I	Q8XM45	91	A*01:01,A*26:01,B*15:01,B*40:01	Predicted
SLSEQEVLTY	I	Q8XM50	121	A*01:01,A*03:01,A*26:01,B*15:01	Predicted
KISNKDLILY	I	Q8XM54	229	A*01:01,A*03:01,B*15:01,B*58:01	Predicted
KLAHGISKTY	I	Q8XM56	19	A*01:01,A*03:01,A*26:01,B*15:01	Predicted
FSAGKDIRLY	I	Q8XM56	217	A*01:01,A*26:01,B*15:01,B*58:01	Predicted
KSISNLFGSY	I	Q8XM56	302	A*01:01,A*26:01,B*15:01,B*58:01	Predicted
TMYSAQAQYY	I	Q8XM56	586	A*01:01,A*03:01,A*26:01,B*15:01	Predicted
GVYKIGNTYY	I	Q8XM58	301	A*01:01,A*03:01,A*26:01,B*15:01	Predicted
QEKDAEILKY	I	Q8XM59	305	A*01:01,A*26:01,B*15:01,B*40:01	Predicted
SISKSLSFSY	I	Q8XM60	200	A*01:01,A*03:01,A*26:01,B*15:01	Predicted
KSLSFSYLTY	I	Q8XM60	203	A*01:01,A*03:01,B*15:01,B*58:01	Predicted
SLSFSYLTYY	I	Q8XM60	204	A*01:01,A*03:01,A*26:01,B*15:01	Predicted
ALMIPITNSY	I	Q8XM62	128	A*01:01,A*03:01,A*26:01,B*15:01	Predicted
NSYIFPHITY	I	Q8XM62	135	A*01:01,A*26:01,B*15:01,B*58:01	Predicted
YAFLNPPNGY	I	Q8XM62	199	A*01:01,A*26:01,B*15:01,B*58:01	Predicted
SLFECSLIKY	I	Q8XM62	251	A*01:01,A*03:01,A*26:01,B*15:01	Predicted
ATSFSGLADY	I	Q8XM65	15	A*01:01,A*03:01,A*26:01,B*15:01	Predicted
SLIPAIKKLY	I	Q8XM67	39	A*01:01,A*03:01,A*26:01,B*15:01	Predicted
FTYDFEREYY	I	Q8XM70	119	A*01:01,A*26:01,B*15:01,B*58:01	Predicted
QSAESRGISY	I	Q8XM71	276	A*01:01,A*26:01,B*15:01,B*58:01	Predicted
AANPNHIKLY	I	Q8XM72	469	A*01:01,A*26:01,B*15:01,B*58:01	Predicted
AAFEGENWEY	I	Q8XM72	924	A*01:01,A*26:01,B*15:01,B*58:01	Predicted
LAWDSPENTY	I	Q8XM72	1058	A*01:01,A*26:01,B*15:01,B*58:01	Predicted
HIADLIGITF	I	Q8XM73	52	A*01:01,A*26:01,B*15:01,B*58:01	Predicted
ITTDNLNISY	I	Q8XM77	4	A*01:01,A*26:01,B*15:01,B*58:01	Predicted
GSIWGASWKY	I	Q8XM78	193	A*01:01,A*26:01,B*15:01,B*58:01	Predicted
KYFDHWIVGY	I	Q8XM85	82	A*01:01,A*24:02,A*26:01,B*15:01	Predicted
RIIKDRVEHY	I	Q8XM87	26	A*01:01,A*03:01,A*26:01,B*15:01	Predicted
KTYLIDLLNY	I	Q8XM91	388	A*01:01,A*03:01,B*15:01,B*58:01	Predicted
MSIALGLNRY	I	Q8XM93	113	A*01:01,A*26:01,B*15:01,B*58:01	Predicted
TIFEMTSHYY	I	Q8XM94	95	A*01:01,A*03:01,A*26:01,B*15:01	Predicted
SSAPEDLTIY	I	Q8XM95	84	A*01:01,A*26:01,B*15:01,B*58:01	Predicted
ASIGAPYFIY	I	Q8XM96	320	A*01:01,A*26:01,B*15:01,B*58:01	Predicted
ALIGGPFFIY	I	Q8XM97	318	A*01:01,A*03:01,A*26:01,B*15:01	Predicted
KEADGDVLFY	I	Q8XM98	240	A*01:01,B*15:01,B*40:01,B*58:01	Predicted
ISFPAILKAY	I	Q8XM99	95	A*01:01,A*26:01,B*15:01,B*58:01	Predicted
VSVSGITFKY	I	Q8XM99	108	A*01:01,A*26:01,B*15:01,B*58:01	Predicted
AASGIMHKEY	I	Q8XMA0	103	A*01:01,A*26:01,B*15:01,B*58:01	Predicted
KEFADVASKY	I	Q8XMA4	221	A*01:01,A*26:01,B*15:01,B*40:01	Predicted
GVSPIFSTFY	I	Q8XMA5	48	A*01:01,A*03:01,A*26:01,B*15:01	Predicted
HLYDENIFKY	I	Q8XMA5	342	A*01:01,A*03:01,A*26:01,B*15:01	Predicted
HEFSGTYDEY	I	Q8XMA6	494	A*01:01,A*26:01,B*15:01,B*40:01	Predicted
EEFTGRGVAY	I	Q8XMA7	123	A*01:01,A*26:01,B*15:01,B*40:01	Predicted
YILDENIQSY	I	Q8XMA9	225	A*01:01,A*02:01,A*26:01,B*15:01	Predicted
SILFGTSTKY	I	Q8XMA9	302	A*01:01,A*03:01,A*26:01,B*15:01	Predicted
RVPNGKVSGY	I	Q8XMB1	80	A*01:01,A*03:01,A*26:01,B*15:01	Predicted
YSLGEVVTVY	I	Q8XMB4	9	A*01:01,A*26:01,B*15:01,B*58:01	Predicted
EFDDINQISF	I	Q8XMB8	66	A*01:01,A*24:02,A*26:01,B*08:01	Predicted
FEIEILPENY	I	Q8XMB8	122	A*01:01,A*26:01,B*15:01,B*40:01	Predicted
IEIHGVVELY	I	Q8XMB8	387	A*01:01,A*26:01,B*15:01,B*40:01	Predicted
KLDPTRPLHY	I	Q8XMB8	458	A*01:01,A*03:01,B*15:01,B*58:01	Predicted
ASIDDPWEYY	I	Q8XMB9	78	A*01:01,A*26:01,B*15:01,B*58:01	Predicted
GSIKNTISIY	I	Q8XMC0	250	A*01:01,A*26:01,B*15:01,B*58:01	Predicted
SIKNTISIYY	I	Q8XMC0	251	A*01:01,A*03:01,A*26:01,B*15:01	Predicted
YTANESQSAF	I	Q8XMC0	396	A*01:01,A*26:01,B*15:01,B*58:01	Predicted
RSSDVNSVMY	I	Q8XMC3	210	A*01:01,A*26:01,B*15:01,B*58:01	Predicted
LVSSNILLNY	I	Q8XMC6	24	A*01:01,A*26:01,B*15:01,B*58:01	Predicted
ASIERNIVKY	I	Q8XMC6	221	A*01:01,A*26:01,B*15:01,B*58:01	Predicted
ILFDADETLF	I	Q8XMC7	6	A*01:01,A*02:01,A*24:02,B*15:01	Predicted
FYGNPVVTSY	I	Q8XMC8	24	A*01:01,A*24:02,A*26:01,B*15:01	Predicted
FAFTLGPMTY	I	Q8XMD1	18	A*01:01,A*26:01,B*15:01,B*58:01	Predicted
SEPPFKITFY	I	Q8XMD1	180	A*01:01,A*26:01,B*15:01,B*40:01	Predicted
VVAPALSYGY	I	Q8XMD2	60	A*01:01,A*03:01,A*26:01,B*15:01	Predicted
AVTETSLMMY	I	Q8XMD2	173	A*01:01,A*03:01,A*26:01,B*15:01	Predicted
YVDPHIHLDY	I	Q8XMD3	55	A*01:01,A*26:01,B*15:01,B*58:01	Predicted
KLSDEVSKFY	I	Q8XMD7	78	A*01:01,A*03:01,B*15:01,B*58:01	Predicted
RLIEIILDKY	I	Q8XMD9	88	A*01:01,A*03:01,A*26:01,B*15:01	Predicted
KEIHEELEKY	I	Q8XME0	244	A*01:01,A*26:01,B*15:01,B*40:01	Predicted
YALPSIDTYY	I	Q8XME2	684	A*01:01,A*26:01,B*15:01,B*58:01	Predicted
HSMYMSPEYY	I	Q8XME2	934	A*01:01,A*26:01,B*15:01,B*58:01	Predicted
KTIANYYMRY	I	Q8XME4	139	A*01:01,A*03:01,A*26:01,B*58:01	Predicted
VSVAELVGKY	I	Q8XME6	109	A*01:01,A*26:01,B*15:01,B*58:01	Predicted
TSINTLAKEY	I	Q8XMF1	64	A*01:01,A*26:01,B*15:01,B*58:01	Predicted
MSSLGASVAY	I	Q8XMF3	362	A*01:01,A*26:01,B*15:01,B*58:01	Predicted
SIYTFKEIHY	I	Q8XMF6	108	A*01:01,A*03:01,A*26:01,B*15:01	Predicted
ALIGDKIQEF	I	Q8XLX3	190	A*02:01,A*24:02,A*26:01,B*15:01	Predicted
RQIGETIFNL	I	Q8XM85	438	A*02:01,B*15:01,B*27:05,B*40:01	Predicted
KLIDIIQEIF	I	Q8XMD0	112	A*02:01,A*24:02,B*15:01,B*58:01	Predicted
KVLKSNIIMY	I	Q8XM60	356	A*03:01,A*26:01,B*15:01,B*58:01	Predicted
SVFSDVSEEF	I	Q8XLZ1	107	A*24:02,A*26:01,B*15:01,B*58:01	Predicted
VVFQEENWTF	I	Q8XM10	84	A*24:02,A*26:01,B*15:01,B*58:01	Predicted
KVVNGFLTMF	I	Q8XM39	633	A*24:02,A*26:01,B*15:01,B*58:01	Predicted
KIIDKLLKFF	I	Q8XM41	3	A*24:02,A*26:01,B*15:01,B*58:01	Predicted
KVFENISKNF	I	Q8XM58	70	A*24:02,A*26:01,B*15:01,B*58:01	Predicted
KVQPNKVLAF	I	Q8XM69	271	A*24:02,B*07:02,B*15:01,B*58:01	Predicted
TVYPAVVKKF	I	Q8XMB4	16	A*24:02,A*26:01,B*15:01,B*58:01	Predicted
RVYNSKIKEF	I	Q8XMB8	797	A*24:02,A*26:01,B*15:01,B*58:01	Predicted
KQYSDKKLEF	I	Q8XME2	295	A*24:02,B*15:01,B*27:05,B*40:01	Predicted
GVSPESVATF	I	Q8XMF4	296	A*24:02,A*26:01,B*15:01,B*58:01	Predicted
HVMPCSIYTF	I	Q8XMF6	103	A*24:02,A*26:01,B*15:01,B*58:01	Predicted
EQFEEGIMAM	I	Q8XLY1	32	A*26:01,B*15:01,B*39:01,B*40:01	Predicted
YIHKDAFNEY	I	Q8XLW6	89	A*01:01,A*26:01,B*15:01	Predicted
KVSKFNKVLY	I	Q8XLW6	145	A*01:01,A*03:01,B*15:01	Predicted
FANQEAFNAY	I	Q8XLW7	97	A*01:01,A*26:01,B*15:01	Predicted
REFSDLYIKY	I	Q8XLW8	154	A*01:01,B*15:01,B*40:01	Predicted
HINSKGVIDY	I	Q8XLX1	21	A*01:01,A*26:01,B*15:01	Predicted
MVIEVGSYFY	I	Q8XLX1	133	A*01:01,A*26:01,B*15:01	Predicted
LEFDGKDINY	I	Q8XLX1	177	A*01:01,B*15:01,B*40:01	Predicted
NTRVKDIVAY	I	Q8XLX1	225	A*01:01,A*26:01,B*15:01	Predicted
HIIAEVSKDY	I	Q8XLX3	35	A*01:01,A*26:01,B*15:01	Predicted
NSFDTLLAPY	I	Q8XLX3	129	A*01:01,A*26:01,B*15:01	Predicted
YVSISPLNRY	I	Q8XLX3	524	A*01:01,A*26:01,B*15:01	Predicted
VVGDKVRHTY	I	Q8XLX4	116	A*01:01,A*26:01,B*15:01	Predicted
TVKVGFYEYY	I	Q8XLX6	36	A*01:01,A*26:01,B*15:01	Predicted
YLNNDNFAIY	I	Q8XLX6	116	A*01:01,A*26:01,B*15:01	Predicted
VSNYPEDEEY	I	Q8XLX6	171	A*01:01,B*15:01,B*58:01	Predicted
YMKNDKYILY	I	Q8XLX6	298	A*01:01,A*26:01,B*15:01	Predicted
QIKALDDTNY	I	Q8XLX8	35	A*01:01,A*26:01,B*15:01	Predicted
GENESLLYSY	I	Q8XLX9	99	A*01:01,B*15:01,B*40:01	Predicted
SVPDYARFIY	I	Q8XLY0	137	A*01:01,A*26:01,B*15:01	Predicted
VLAGAFPLVY	I	Q8XLY1	245	A*01:01,A*03:01,B*15:01	Predicted
EIITPSAKSY	I	Q8XLY6	43	A*01:01,A*26:01,B*15:01	Predicted
LTRETELSAY	I	Q8XLY6	222	A*01:01,A*26:01,B*15:01	Predicted
SAYEAFKGEY	I	Q8XLY6	229	A*01:01,A*26:01,B*15:01	Predicted
IVKAISDAAY	I	Q8XLY8	39	A*01:01,A*26:01,B*15:01	Predicted
ESLQEDVVEY	I	Q8XLY9	132	A*01:01,A*26:01,B*15:01	Predicted
LVTAESMSAY	I	Q8XLZ1	234	A*01:01,A*26:01,B*15:01	Predicted
AESMSAYIAY	I	Q8XLZ1	237	A*01:01,B*15:01,B*40:01	Predicted
KLMSNMDLIY	I	Q8XLZ2	127	A*01:01,A*03:01,B*15:01	Predicted
GTATGPNVMY	I	Q8XLZ2	276	A*01:01,A*26:01,B*15:01	Predicted
TVVGFIGPEY	I	Q8XLZ2	325	A*01:01,A*26:01,B*15:01	Predicted
KIKEIIEEEY	I	Q8XLZ3	66	A*01:01,A*26:01,B*15:01	Predicted
SLEDESQGSY	I	Q8XLZ3	348	A*01:01,A*26:01,B*15:01	Predicted
AIPKDKPSLY	I	Q8XLZ4	56	A*01:01,A*26:01,B*15:01	Predicted
NIYITGNNFY	I	Q8XLZ4	360	A*01:01,A*26:01,B*15:01	Predicted
MAKEVGAFGY	I	Q8XLZ5	92	A*01:01,A*26:01,B*15:01	Predicted
QALNNLEIKY	I	Q8XLZ6	19	A*01:01,A*26:01,B*15:01	Predicted
SILLPHVIEY	I	Q8XLZ8	263	A*01:01,A*26:01,B*15:01	Predicted
IEYNANITSY	I	Q8XLZ8	270	A*01:01,B*15:01,B*40:01	Predicted
KEFSEAAEKY	I	Q8XLZ8	282	A*01:01,B*15:01,B*40:01	Predicted
TLISYSVGMY	I	Q8XM00	71	A*01:01,A*26:01,B*15:01	Predicted
RILENFLNVY	I	Q8XM02	199	A*01:01,A*03:01,B*15:01	Predicted
KSESKNTISY	I	Q8XM04	131	A*01:01,B*15:01,B*58:01	Predicted
YLKDLETEKY	I	Q8XM04	143	A*01:01,A*26:01,B*15:01	Predicted
YSVKEGDTWY	I	Q8XM04	211	A*01:01,A*26:01,B*58:01	Predicted
YIQKLNDNTY	I	Q8XM05	292	A*01:01,A*26:01,B*15:01	Predicted
NLVGGEMNSY	I	Q8XM08	41	A*01:01,A*26:01,B*15:01	Predicted
AAGAAEMVAY	I	Q8XM08	88	A*01:01,A*26:01,B*15:01	Predicted
YIYAPKSDPY	I	Q8XM09	227	A*01:01,A*26:01,B*15:01	Predicted
NTIDSLWEKW	I	Q8XM09	512	A*01:01,A*26:01,B*58:01	Predicted
TVLEEKEYSY	I	Q8XM09	639	A*01:01,A*26:01,B*15:01	Predicted
SIGNIVDHKY	I	Q8XM09	650	A*01:01,A*26:01,B*15:01	Predicted
VADNDYGTSF	I	Q8XM09	924	A*01:01,B*15:01,B*58:01	Predicted
SLVQGPGGDY	I	Q8XM09	959	A*01:01,A*26:01,B*15:01	Predicted
ETKATSEGTY	I	Q8XM09	1032	A*01:01,A*26:01,B*15:01	Predicted
ASDDEIVRAY	I	Q8XM09	1199	A*01:01,A*26:01,B*58:01	Predicted
SIIVLGHDKY	I	Q8XM11	117	A*01:01,A*26:01,B*15:01	Predicted
TVSQKADRYY	I	Q8XM12	159	A*01:01,A*26:01,B*15:01	Predicted
EVKDGKVVSY	I	Q8XM15	260	A*01:01,A*26:01,B*15:01	Predicted
LLAPLIIITY	I	Q8XM16	45	A*01:01,A*26:01,B*15:01	Predicted
FTTDSELRKY	I	Q8XM17	8	A*01:01,A*26:01,B*58:01	Predicted
YVSVLGTLSY	I	Q8XM17	113	A*01:01,A*26:01,B*15:01	Predicted
IMKDKGIDYY	I	Q8XM18	13	A*01:01,A*03:01,B*15:01	Predicted
HQSEYVCEHY	I	Q8XM18	30	A*01:01,A*26:01,B*15:01	Predicted
ASLDDIAWLY	I	Q8XM18	192	A*01:01,A*26:01,B*58:01	Predicted
LVKENEAYLY	I	Q8XM18	219	A*01:01,A*26:01,B*15:01	Predicted
LIDPNKISAY	I	Q8XM18	267	A*01:01,A*26:01,B*15:01	Predicted
FLLIDSGGQY	I	Q8XM18	390	A*01:01,A*26:01,B*15:01	Predicted
MIITNEPGVY	I	Q8XM18	496	A*01:01,A*26:01,B*15:01	Predicted
AIVKELVESY	I	Q8XM20	340	A*01:01,A*26:01,B*15:01	Predicted
GAIMDLPETY	I	Q8XM22	208	A*01:01,B*15:01,B*58:01	Predicted
FVKELDEDMY	I	Q8XM22	255	A*01:01,A*26:01,B*15:01	Predicted
EIFNKDEAVY	I	Q8XM24	90	A*01:01,A*26:01,B*15:01	Predicted
FSETPWATEY	I	Q8XM24	181	A*01:01,A*26:01,B*15:01	Predicted
YEKFNSDIAY	I	Q8XM24	190	A*01:01,B*15:01,B*40:01	Predicted
YLKNYCNVSY	I	Q8XM24	265	A*01:01,A*26:01,B*15:01	Predicted
FGINPVLQGY	I	Q8XM24	410	A*01:01,A*26:01,B*15:01	Predicted
YVNEGEVDYF	I	Q8XM24	454	A*01:01,A*26:01,B*15:01	Predicted
EVFGDVTNFY	I	Q8XM24	476	A*01:01,A*26:01,B*15:01	Predicted
QLLANSAQEY	I	Q8XM24	736	A*01:01,A*26:01,B*15:01	Predicted
ELAKIAMESY	I	Q8XM24	902	A*01:01,A*26:01,B*15:01	Predicted
KSVDGIEFAF	I	Q8XM24	981	A*01:01,B*15:01,B*58:01	Predicted
NQAGDRAVAY	I	Q8XM24	992	A*01:01,A*26:01,B*15:01	Predicted
KTVSDKSEDY	I	Q8XM24	1013	A*01:01,B*15:01,B*58:01	Predicted
SITLELGGSY	I	Q8XM24	1413	A*01:01,A*26:01,B*15:01	Predicted
GAKNGNITKY	I	Q8XM24	1434	A*01:01,A*26:01,B*15:01	Predicted
VSKGNSPLKY	I	Q8XM24	1562	A*01:01,B*15:01,B*58:01	Predicted
AVVGDMAGNY	I	Q8XM24	1650	A*01:01,A*26:01,B*15:01	Predicted
TLKSALNEFY	I	Q8XM24	1693	A*01:01,A*26:01,B*15:01	Predicted
VSQSEIDTAY	I	Q8XM24	1766	A*01:01,B*15:01,B*58:01	Predicted
ELKNTLDSYY	I	Q8XM24	1777	A*01:01,A*26:01,B*15:01	Predicted
AVVGNGNGQY	I	Q8XM24	1809	A*01:01,A*26:01,B*15:01	Predicted
ELNSEIERAY	I	Q8XM24	1943	A*01:01,A*26:01,B*15:01	Predicted
AELGKDETTY	I	Q8XM24	2059	A*01:01,B*15:01,B*40:01	Predicted
FVVNFYNVSY	I	Q8XM26	356	A*01:01,A*26:01,B*15:01	Predicted
EILKSLTSVY	I	Q8XM26	443	A*01:01,A*26:01,B*15:01	Predicted
KEIEEICEEY	I	Q8XM28	186	A*01:01,B*15:01,B*40:01	Predicted
NTRNKVKSVY	I	Q8XM28	247	A*01:01,A*26:01,B*15:01	Predicted
KELDNNLAHY	I	Q8XM29	220	A*01:01,B*15:01,B*40:01	Predicted
VLDHLPHGSF	I	Q8XM30	368	A*01:01,A*24:02,B*15:01	Predicted
YSKEAYDLEF	I	Q8XM31	92	A*01:01,B*15:01,B*58:01	Predicted
LSFDNYLDLF	I	Q8XM31	291	A*01:01,A*24:02,B*58:01	Predicted
WVNDPEVTKY	I	Q8XM33	32	A*01:01,A*26:01,B*15:01	Predicted
SESLKEVLSY	I	Q8XM33	116	A*01:01,B*15:01,B*40:01	Predicted
VVAPLEIDMY	I	Q8XM34	26	A*01:01,A*26:01,B*15:01	Predicted
NQLPGDSARY	I	Q8XM34	186	A*01:01,A*26:01,B*15:01	Predicted
STVLANMEKY	I	Q8XM34	289	A*01:01,A*26:01,B*58:01	Predicted
QLYQWMKEYY	I	Q8XM34	309	A*01:01,A*26:01,B*15:01	Predicted
LSHMPPEGTY	I	Q8XM34	429	A*01:01,B*15:01,B*58:01	Predicted
GVALINDSKY	I	Q8XM34	854	A*01:01,A*26:01,B*15:01	Predicted
EVNAPIQVIY	I	Q8XM34	916	A*01:01,A*26:01,B*15:01	Predicted
TTNPDVDLNF	I	Q8XM36	27	A*01:01,A*26:01,B*58:01	Predicted
RWFDGFVTMY	I	Q8XM36	92	A*01:01,A*24:02,B*15:01	Predicted
VLMSTSLDKY	I	Q8XM36	322	A*01:01,A*03:01,B*15:01	Predicted
SEQAYDVVLY	I	Q8XM37	52	A*01:01,B*15:01,B*40:01	Predicted
DQREEKILEY	I	Q8XM38	93	A*01:01,A*26:01,B*15:01	Predicted
IMIDDGWSDY	I	Q8XM38	116	A*01:01,A*26:01,B*15:01	Predicted
ITPDTQEFRY	I	Q8XM38	161	A*01:01,A*26:01,B*58:01	Predicted
LTNPEAVKWY	I	Q8XM38	200	A*01:01,A*26:01,B*58:01	Predicted
DQNDFLIEEY	I	Q8XM38	211	A*01:01,A*26:01,B*15:01	Predicted
NQLAQGILGY	I	Q8XM38	299	A*01:01,A*26:01,B*15:01	Predicted
ISLGLLGVAY	I	Q8XM39	215	A*01:01,B*15:01,B*58:01	Predicted
YVLQRNKNVY	I	Q8XM39	263	A*01:01,A*26:01,B*15:01	Predicted
TPFDASATYY	I	Q8XM39	327	A*01:01,A*26:01,B*07:02	Predicted
SEASDSIDRY	I	Q8XM39	583	A*01:01,A*26:01,B*40:01	Predicted
KSIFTQVSIY	I	Q8XM39	607	A*01:01,B*15:01,B*58:01	Predicted
ILSVENIEKY	I	Q8XM40	4	A*01:01,A*26:01,B*15:01	Predicted
LSVENIEKYY	I	Q8XM40	5	A*01:01,A*26:01,B*58:01	Predicted
FINDVALKQY	I	Q8XM41	189	A*01:01,A*26:01,B*15:01	Predicted
VVAIVQSTIY	I	Q8XM42	51	A*01:01,A*26:01,B*15:01	Predicted
FLSSLFDTFY	I	Q8XM43	94	A*01:01,A*26:01,B*15:01	Predicted
YLFLDSWNYY	I	Q8XM43	103	A*01:01,A*26:01,B*15:01	Predicted
YLQALNLSKY	I	Q8XM43	196	A*01:01,A*26:01,B*15:01	Predicted
FLPDGNRNYY	I	Q8XM44	441	A*01:01,A*26:01,B*15:01	Predicted
VASISKSSRY	I	Q8XM45	120	A*01:01,A*26:01,B*15:01	Predicted
NLQDSGMCRY	I	Q8XM45	187	A*01:01,A*26:01,B*15:01	Predicted
YMNGESSTEY	I	Q8XM47	95	A*01:01,A*26:01,B*15:01	Predicted
ITLDKLDRKY	I	Q8XM49	69	A*01:01,A*26:01,B*58:01	Predicted
NQVINNAIKY	I	Q8XM49	230	A*01:01,A*26:01,B*15:01	Predicted
FTKSTGMGLY	I	Q8XM49	289	A*01:01,A*26:01,B*15:01	Predicted
ILDPILIYVF	I	Q8XM51	178	A*01:01,A*02:01,A*24:02	Predicted
AIAGFTGQNY	I	Q8XM51	289	A*01:01,A*26:01,B*15:01	Predicted
ATVYYFVKYY	I	Q8XM54	303	A*01:01,A*03:01,A*26:01	Predicted
SAYIEPFFEY	I	Q8XM55	68	A*01:01,A*26:01,B*15:01	Predicted
SIGIGDFTMY	I	Q8XM56	284	A*01:01,A*26:01,B*15:01	Predicted
TAALDPKAEY	I	Q8XM56	519	A*01:01,A*26:01,B*15:01	Predicted
ELIGKKTTIY	I	Q8XM56	536	A*01:01,A*26:01,B*15:01	Predicted
ELVKDKGNEY	I	Q8XM56	575	A*01:01,A*26:01,B*15:01	Predicted
YSIAWLRCAY	I	Q8XM57	85	A*01:01,A*26:01,B*15:01	Predicted
FAYGKDIRIY	I	Q8XM57	221	A*01:01,A*26:01,B*15:01	Predicted
NIKDFSKEEY	I	Q8XM57	417	A*01:01,A*26:01,B*15:01	Predicted
TSALDAVAEY	I	Q8XM57	523	A*01:01,A*26:01,B*15:01	Predicted
ELIGDKTAIY	I	Q8XM57	540	A*01:01,A*26:01,B*15:01	Predicted
FFENGEIVEY	I	Q8XM57	565	A*01:01,A*26:01,B*15:01	Predicted
HTNIELPYNY	I	Q8XM59	38	A*01:01,A*26:01,B*58:01	Predicted
FINNLYARAY	I	Q8XM59	160	A*01:01,A*26:01,B*15:01	Predicted
LVTEYNGHMY	I	Q8XM59	458	A*01:01,A*26:01,B*15:01	Predicted
ATSISKSLSF	I	Q8XM60	198	A*01:01,B*15:01,B*58:01	Predicted
LLLNHSLVKY	I	Q8XM60	256	A*01:01,A*03:01,B*15:01	Predicted
REYLEAKLKY	I	Q8XM61	82	A*01:01,B*15:01,B*40:01	Predicted
KTDDYTFPLF	I	Q8XM62	15	A*01:01,A*24:02,B*58:01	Predicted
MIGDKGFEFY	I	Q8XM65	28	A*01:01,A*26:01,B*15:01	Predicted
STVQLSPGAY	I	Q8XM66	59	A*01:01,A*26:01,B*15:01	Predicted
HLEFFNTHPY	I	Q8XM67	61	A*01:01,A*26:01,B*15:01	Predicted
NVGAPGSFEY	I	Q8XM69	151	A*01:01,A*26:01,B*15:01	Predicted
IIFDIEKKKY	I	Q8XM70	68	A*01:01,A*26:01,B*15:01	Predicted
TVKSIEEIDY	I	Q8XM71	114	A*01:01,A*26:01,B*15:01	Predicted
MIISEEGVPY	I	Q8XM71	249	A*01:01,A*26:01,B*15:01	Predicted
EVKASPNVPY	I	Q8XM72	31	A*01:01,A*26:01,B*15:01	Predicted
ESLAPLGEVY	I	Q8XM72	44	A*01:01,A*26:01,B*15:01	Predicted
FSYWQYVNSY	I	Q8XM72	123	A*01:01,A*26:01,B*15:01	Predicted
STFSMAKDVY	I	Q8XM72	345	A*01:01,A*26:01,B*15:01	Predicted
SMAKDVYDFY	I	Q8XM72	348	A*01:01,A*26:01,B*15:01	Predicted
EQDWTGLANY	I	Q8XM72	377	A*01:01,A*26:01,B*15:01	Predicted
EVSYDGGQTY	I	Q8XM72	772	A*01:01,A*26:01,B*15:01	Predicted
IIFERKVENY	I	Q8XM75	61	A*01:01,A*26:01,B*15:01	Predicted
RIRDIKIEDY	I	Q8XM76	4	A*01:01,A*03:01,B*15:01	Predicted
MTKENLKGLF	I	Q8XM77	228	A*01:01,A*26:01,B*58:01	Predicted
YIYIMNGNVY	I	Q8XM78	108	A*01:01,A*26:01,B*15:01	Predicted
SIIGVPYFIY	I	Q8XM78	323	A*01:01,A*26:01,B*15:01	Predicted
GASISGLLVY	I	Q8XM79	133	A*01:01,B*15:01,B*58:01	Predicted
ISLAMGISMY	I	Q8XM79	169	A*01:01,B*15:01,B*58:01	Predicted
FLIFEVFLTY	I	Q8XM81	21	A*01:01,A*26:01,B*15:01	Predicted
QERLEEGLKY	I	Q8XM81	64	A*01:01,B*15:01,B*40:01	Predicted
ATGASCGITY	I	Q8XM84	317	A*01:01,A*26:01,B*15:01	Predicted
AIHHIAQSNY	I	Q8XM85	8	A*01:01,A*26:01,B*15:01	Predicted
NQSNPEDFKY	I	Q8XM85	418	A*01:01,A*26:01,B*15:01	Predicted
YMIEANKVSY	I	Q8XM85	427	A*01:01,A*26:01,B*15:01	Predicted
FTQAGSPCIY	I	Q8XM85	475	A*01:01,A*26:01,B*15:01	Predicted
TQAGSPCIYY	I	Q8XM85	476	A*01:01,A*26:01,B*15:01	Predicted
EMLKDGNFKY	I	Q8XM86	82	A*01:01,A*26:01,B*15:01	Predicted
MVHKDHSKNY	I	Q8XM87	89	A*01:01,A*26:01,B*15:01	Predicted
FTDRIKGLKY	I	Q8XM89	70	A*01:01,A*26:01,B*58:01	Predicted
KLSIFIETSY	I	Q8XM90	111	A*01:01,A*03:01,B*15:01	Predicted
VIHSNLGEEY	I	Q8XM91	92	A*01:01,A*26:01,B*15:01	Predicted
EIYYAPHNEY	I	Q8XM92	40	A*01:01,A*26:01,B*15:01	Predicted
MLFSSKRLPY	I	Q8XM93	25	A*01:01,A*03:01,B*15:01	Predicted
ISRVYVGHHY	I	Q8XM93	139	A*01:01,B*15:01,B*58:01	Predicted
ATTWLTGSIY	I	Q8XM96	184	A*01:01,A*26:01,B*15:01	Predicted
FTASIGAPYF	I	Q8XM96	318	A*01:01,A*26:01,B*58:01	Predicted
ITKGFIKTNY	I	Q8XM97	30	A*01:01,A*26:01,B*15:01	Predicted
GALGATILVY	I	Q8XM97	129	A*01:01,B*15:01,B*58:01	Predicted
YTAEGPVGLL	I	Q8XM99	117	A*01:01,A*02:01,A*26:01	Predicted
RLSPFLLLDY	I	Q8XMA0	38	A*01:01,A*03:01,B*15:01	Predicted
AQFGVLEVLY	I	Q8XMA1	44	A*01:01,B*15:01,B*27:05	Predicted
FTVEEFKNKF	I	Q8XMA2	9	A*01:01,A*26:01,B*58:01	Predicted
SLISLREFLY	I	Q8XMA2	84	A*01:01,A*03:01,B*15:01	Predicted
LSNAGLKAHY	I	Q8XMA4	165	A*01:01,B*15:01,B*58:01	Predicted
EVARGIEAIY	I	Q8XMA4	238	A*01:01,A*26:01,B*15:01	Predicted
KMMMPNLVEY	I	Q8XMA5	253	A*01:01,A*03:01,B*15:01	Predicted
NLIHEFSGTY	I	Q8XMA6	491	A*01:01,A*26:01,B*15:01	Predicted
AIAATTAERY	I	Q8XMA7	298	A*01:01,A*26:01,B*15:01	Predicted
RLILEKGTTY	I	Q8XMA9	26	A*01:01,A*03:01,B*15:01	Predicted
TVIDTVDLIY	I	Q8XMA9	46	A*01:01,A*26:01,B*15:01	Predicted
EIIDLKDISY	I	Q8XMA9	65	A*01:01,A*26:01,B*15:01	Predicted
QSYIDIYDKY	I	Q8XMA9	232	A*01:01,A*26:01,B*58:01	Predicted
NSNISNFSAY	I	Q8XMB0	96	A*01:01,A*26:01,B*15:01	Predicted
SLSGDPKKNY	I	Q8XMB1	64	A*01:01,A*26:01,B*15:01	Predicted
GITPILSMLY	I	Q8XMB1	127	A*01:01,A*03:01,B*15:01	Predicted
HIFKENYILY	I	Q8XMB5	203	A*01:01,A*26:01,B*15:01	Predicted
KSAKAKGEGY	I	Q8XMB7	160	A*01:01,B*15:01,B*58:01	Predicted
VLDKGVTNSF	I	Q8XMB7	258	A*01:01,A*24:02,B*15:01	Predicted
ISLDALAPTY	I	Q8XMB7	327	A*01:01,B*15:01,B*58:01	Predicted
SLNGKWEFNY	I	Q8XMB8	48	A*01:01,A*03:01,B*15:01	Predicted
QLKGYDYNQY	I	Q8XMB8	86	A*01:01,A*26:01,B*15:01	Predicted
SISEFDITEF	I	Q8XMB8	161	A*01:01,A*26:01,B*15:01	Predicted
GVVELYGLGY	I	Q8XMB8	391	A*01:01,A*26:01,B*15:01	Predicted
VINNEFIYNY	I	Q8XMB8	736	A*01:01,A*26:01,B*15:01	Predicted
ETFIDDPMKF	I	Q8XMB8	760	A*01:01,A*26:01,B*58:01	Predicted
RPQENGSHHY	I	Q8XMB8	908	A*01:01,B*07:02,B*15:01	Predicted
QGIPGLGYNY	I	Q8XMB9	24	A*01:01,A*26:01,B*15:01	Predicted
EVLKNAVIHY	I	Q8XMB9	34	A*01:01,A*26:01,B*15:01	Predicted
GTFKFNGKVY	I	Q8XMB9	49	A*01:01,A*26:01,B*15:01	Predicted
EYKDKELHTY	I	Q8XMB9	163	A*01:01,A*24:02,A*26:01	Predicted
MCFSAPDLSY	I	Q8XMC0	105	A*01:01,B*15:01,B*58:01	Predicted
IVTSARTVAY	I	Q8XMC0	156	A*01:01,A*26:01,B*15:01	Predicted
SAIGGSLCGY	I	Q8XMC0	380	A*01:01,A*26:01,B*15:01	Predicted
QTIGVSRFIY	I	Q8XMC2	24	A*01:01,A*26:01,B*58:01	Predicted
SSDVNSVMYY	I	Q8XMC3	211	A*01:01,A*26:01,B*58:01	Predicted
NMIEEHNSMY	I	Q8XMC3	278	A*01:01,A*26:01,B*15:01	Predicted
NISKDTLRYY	I	Q8XMC4	13	A*01:01,A*26:01,B*15:01	Predicted
HIIEEENLLF	I	Q8XMC4	173	A*01:01,A*26:01,B*15:01	Predicted
KTLLNYSLKY	I	Q8XMC5	147	A*01:01,A*03:01,B*58:01	Predicted
YLFTDDRCNY	I	Q8XMC5	166	A*01:01,A*26:01,B*15:01	Predicted
GLHNSRISFY	I	Q8XMC6	122	A*01:01,A*03:01,B*15:01	Predicted
NTKDEYSISY	I	Q8XMC6	281	A*01:01,A*26:01,B*15:01	Predicted
NAMLDFNIAY	I	Q8XMC7	27	A*01:01,A*26:01,B*15:01	Predicted
NLVENLNKSY	I	Q8XMC7	107	A*01:01,A*26:01,B*15:01	Predicted
TLATTNIDKY	I	Q8XMC8	109	A*01:01,A*26:01,B*15:01	Predicted
LLKDELILAY	I	Q8XMC8	256	A*01:01,A*26:01,B*15:01	Predicted
ITSFVIPTGY	I	Q8XMC8	290	A*01:01,A*26:01,B*58:01	Predicted
GLNNQISLPY	I	Q8XMD0	25	A*01:01,A*03:01,B*15:01	Predicted
YENIGPILEY	I	Q8XMD0	314	A*01:01,B*15:01,B*40:01	Predicted
GIVTPIHFTY	I	Q8XMD1	95	A*01:01,A*26:01,B*15:01	Predicted
ILAIASGMFY	I	Q8XMD1	157	A*01:01,A*03:01,B*15:01	Predicted
KSEPPFKITF	I	Q8XMD1	179	A*01:01,A*24:02,B*58:01	Predicted
IASTIGMLIY	I	Q8XMD1	192	A*01:01,B*15:01,B*58:01	Predicted
MSPDVIDKVF	I	Q8XMD2	150	A*01:01,A*24:02,B*58:01	Predicted
TENASPATYY	I	Q8XMD2	196	A*01:01,B*15:01,B*40:01	Predicted
NASPATYYRY	I	Q8XMD2	198	A*01:01,A*26:01,B*58:01	Predicted
SEKYKDVETY	I	Q8XMD3	35	A*01:01,B*15:01,B*40:01	Predicted
IIAFPQEGMY	I	Q8XMD3	150	A*01:01,A*26:01,B*15:01	Predicted
KSLAEEFLIY	I	Q8XMD4	147	A*01:01,B*15:01,B*58:01	Predicted
HIVNLLTIFY	I	Q8XMD5	11	A*01:01,A*26:01,B*15:01	Predicted
MIKAIESMEY	I	Q8XMD5	98	A*01:01,A*26:01,B*15:01	Predicted
EQAPSTMANY	I	Q8XMD5	291	A*01:01,A*26:01,B*15:01	Predicted
SLICEPNSIY	I	Q8XMD6	153	A*01:01,A*26:01,B*15:01	Predicted
YMDISTTGLF	I	Q8XMD7	87	A*01:01,A*24:02,B*15:01	Predicted
VVGDGHSIIY	I	Q8XMD9	61	A*01:01,A*26:01,B*15:01	Predicted
RDINDYFQKY	I	Q8XME0	48	A*01:01,A*26:01,B*15:01	Predicted
EVYYKDDLEY	I	Q8XME0	136	A*01:01,A*26:01,B*15:01	Predicted
HSIDANLTNM	I	Q8XME2	88	A*01:01,A*26:01,B*58:01	Predicted
TTVGKGTIDY	I	Q8XME2	185	A*01:01,A*26:01,B*15:01	Predicted
KELMEENNKY	I	Q8XME2	229	A*01:01,B*15:01,B*40:01	Predicted
QVLLDGITKY	I	Q8XME2	464	A*01:01,A*26:01,B*15:01	Predicted
TLNDLDECNY	I	Q8XME2	568	A*01:01,A*26:01,B*15:01	Predicted
ILPKIISNAY	I	Q8XME2	671	A*01:01,A*26:01,B*15:01	Predicted
ALPSIDTYYY	I	Q8XME2	685	A*01:01,A*26:01,B*15:01	Predicted
GMNKQTVSLY	I	Q8XME2	853	A*01:01,A*03:01,B*15:01	Predicted
GFFDDEVTMY	I	Q8XME2	1041	A*01:01,A*26:01,B*15:01	Predicted
GVSGNRRTLY	I	Q8XME4	3	A*01:01,A*26:01,B*15:01	Predicted
KADINRGTFY	I	Q8XME4	41	A*01:01,B*15:01,B*58:01	Predicted
YIKEIPIEEY	I	Q8XME4	74	A*01:01,A*26:01,B*15:01	Predicted
NLINKTIANY	I	Q8XME4	135	A*01:01,A*26:01,B*15:01	Predicted
LINKTIANYY	I	Q8XME4	136	A*01:01,A*26:01,B*15:01	Predicted
YMAENISLDY	I	Q8XME7	199	A*01:01,A*26:01,B*15:01	Predicted
NINGVNCRVY	I	Q8XME7	310	A*01:01,A*26:01,B*15:01	Predicted
EYIEENNFLY	I	Q8XME7	387	A*01:01,A*24:02,A*26:01	Predicted
HAFLDNLGIY	I	Q8XME7	542	A*01:01,A*26:01,B*15:01	Predicted
GEMPYIDELY	I	Q8XME8	302	A*01:01,B*15:01,B*40:01	Predicted
TINNIVESTY	I	Q8XME9	73	A*01:01,A*26:01,B*15:01	Predicted
EEIIEILQKY	I	Q8XMF1	12	A*01:01,A*26:01,B*15:01	Predicted
ITDPLHIDKY	I	Q8XMF2	64	A*01:01,A*26:01,B*58:01	Predicted
RLLAGLGLGY	I	Q8XMF4	33	A*01:01,A*03:01,B*15:01	Predicted
FFIGQDPREY	I	Q8XMF4	84	A*01:01,A*26:01,B*15:01	Predicted
MTPEKFYSQY	I	Q8XMF5	63	A*01:01,A*26:01,B*15:01	Predicted
VSGQEYTESY	I	Q8XMF5	98	A*01:01,B*15:01,B*58:01	Predicted
YAVGDAVEVY	I	Q8XMF5	277	A*01:01,A*26:01,B*15:01	Predicted
KSSVSFGQGY	I	Q8XMF6	228	A*01:01,B*15:01,B*58:01	Predicted
YILSLTPEEY	I	Q8XMF8	36	A*01:01,A*26:01,B*15:01	Predicted
FVFDRNGNLL	I	Q8XLX0	31	A*02:01,A*26:01,B*08:01	Predicted
HLKDLPNIEM	I	Q8XLX2	21	A*02:01,B*08:01,B*15:01	Predicted
YEMGEIVAAL	I	Q8XLY6	207	A*02:01,B*39:01,B*40:01	Predicted
KTYPNIAMSL	I	Q8XM05	343	A*02:01,A*24:02,B*58:01	Predicted
AVIDFGASYL	I	Q8XM26	140	A*02:01,A*26:01,B*15:01	Predicted
ILLDINLPYF	I	Q8XM50	49	A*02:01,A*24:02,B*15:01	Predicted
KMPEQDSITL	I	Q8XM80	229	A*02:01,A*24:02,B*07:02	Predicted
YELDFNIAGL	I	Q8XM86	571	A*02:01,B*39:01,B*40:01	Predicted
AMPPFGNFTL	I	Q8XMB1	102	A*02:01,A*24:02,B*07:02	Predicted
KIFEHTLKHM	I	Q8XMC7	159	A*02:01,A*03:01,B*15:01	Predicted
FYMDISTTGL	I	Q8XMD7	86	A*02:01,A*24:02,B*39:01	Predicted
ILRENIILTL	I	Q8XME2	1051	A*02:01,B*08:01,B*27:05	Predicted
IVYLASTCGY	I	Q8XM00	11	A*03:01,A*26:01,B*15:01	Predicted
KIMLGIISGY	I	Q8XM06	59	A*03:01,A*26:01,B*15:01	Predicted
VILIAGILGY	I	Q8XM19	43	A*03:01,A*26:01,B*15:01	Predicted
GIYLTSIGFY	I	Q8XM60	369	A*03:01,A*26:01,B*15:01	Predicted
KVKGVTGNCY	I	Q8XM70	176	A*03:01,A*26:01,B*15:01	Predicted
NLYNINLKNY	I	Q8XMA0	185	A*03:01,A*26:01,B*15:01	Predicted
HMTPEDAIKF	I	Q8XLY5	141	A*24:02,A*26:01,B*15:01	Predicted
YIAPGFASMF	I	Q8XLZ6	79	A*24:02,A*26:01,B*15:01	Predicted
EYVPGKQVTL	I	Q8XLZ7	12	A*24:02,B*08:01,B*39:01	Predicted
SIFEKIDRLF	I	Q8XLZ9	41	A*24:02,A*26:01,B*15:01	Predicted
TLYDMGVRSF	I	Q8XM09	297	A*24:02,A*26:01,B*15:01	Predicted
RTLKEAIDTF	I	Q8XM24	1851	A*24:02,B*15:01,B*58:01	Predicted
IVFQSLASNF	I	Q8XM26	382	A*24:02,A*26:01,B*15:01	Predicted
AIPGGFFVAF	I	Q8XM26	417	A*24:02,A*26:01,B*15:01	Predicted
FVYKHDLDRF	I	Q8XM32	296	A*24:02,A*26:01,B*15:01	Predicted
YYDVEVLHEL	I	Q8XM34	175	A*24:02,B*08:01,B*39:01	Predicted
NQFPHHTFVW	I	Q8XM34	411	A*24:02,B*15:01,B*58:01	Predicted
RVYEDNGDAW	I	Q8XM34	723	A*24:02,B*15:01,B*58:01	Predicted
TMYGGEVTYF	I	Q8XM36	99	A*24:02,A*26:01,B*15:01	Predicted
QMNSKINTNF	I	Q8XM39	283	A*24:02,B*08:01,B*15:01	Predicted
SIFTQVSIYF	I	Q8XM39	608	A*24:02,A*26:01,B*15:01	Predicted
KMNSYDKLLF	I	Q8XM45	171	A*24:02,B*15:01,B*58:01	Predicted
VVFGKGFIGF	I	Q8XM51	111	A*24:02,A*26:01,B*15:01	Predicted
RSILPGVLFF	I	Q8XM60	138	A*24:02,B*15:01,B*58:01	Predicted
VRFPGGYWSW	I	Q8XM63	206	A*24:02,B*27:05,B*58:01	Predicted
IAFTSLLTIF	I	Q8XM78	166	A*24:02,B*15:01,B*58:01	Predicted
VTILDVSPYF	I	Q8XM80	283	A*24:02,A*26:01,B*58:01	Predicted
VIIEKLENTF	I	Q8XM90	35	A*24:02,A*26:01,B*15:01	Predicted
YIFENYIVNF	I	Q8XM91	309	A*24:02,A*26:01,B*15:01	Predicted
LVTPSMVHKF	I	Q8XM97	266	A*24:02,A*26:01,B*58:01	Predicted
ILSGIGAYLF	I	Q8XMA5	274	A*24:02,B*15:01,B*58:01	Predicted
FVFYPADFTF	I	Q8XMA8	38	A*24:02,A*26:01,B*15:01	Predicted
KVPEWGCISF	I	Q8XMB4	194	A*24:02,A*26:01,B*15:01	Predicted
FVFSVGEQEF	I	Q8XMC1	15	A*24:02,A*26:01,B*15:01	Predicted
NLFDSCINLF	I	Q8XMC5	125	A*24:02,A*26:01,B*15:01	Predicted
RLSDKLNINF	I	Q8XMC7	73	A*24:02,B*15:01,B*58:01	Predicted
KVFFDGKELF	I	Q8XMD5	117	A*24:02,B*15:01,B*58:01	Predicted
KVIGKIYPIF	I	Q8XME6	179	A*24:02,B*15:01,B*58:01	Predicted
IRYEGVNHAF	I	Q8XME7	535	A*24:02,B*27:05,B*39:01	Predicted
MVYQYGINAF	I	Q8XME8	361	A*24:02,A*26:01,B*15:01	Predicted
KVFAITPFAF	I	Q8XMF3	206	A*24:02,B*15:01,B*58:01	Predicted
AAASGSITSF	I	Q8XLX5	87	A*26:01,B*15:01,B*58:01	Predicted
VVIGESNVSF	I	Q8XLY4	42	A*26:01,B*15:01,B*58:01	Predicted
AISPGLDIKF	I	Q8XM09	270	A*26:01,B*15:01,B*58:01	Predicted
SAAPVQKDEF	I	Q8XM09	685	A*26:01,B*15:01,B*58:01	Predicted
FTVNKTVKEF	I	Q8XM09	1022	A*26:01,B*15:01,B*58:01	Predicted
SAFEDKIPPF	I	Q8XM10	60	A*26:01,B*15:01,B*58:01	Predicted
FSLFAIGSKF	I	Q8XM13	63	A*26:01,B*15:01,B*58:01	Predicted
KAIEIFAKNY	I	Q8XM24	708	A*26:01,B*15:01,B*58:01	Predicted
STLKSALNEF	I	Q8XM24	1692	A*26:01,B*15:01,B*58:01	Predicted
MTVTSGIIVF	I	Q8XM26	375	A*26:01,B*15:01,B*58:01	Predicted
SVSAMVGEEF	I	Q8XM36	167	A*26:01,B*15:01,B*58:01	Predicted
KEIIKILQEY	I	Q8XM70	89	A*26:01,B*15:01,B*40:01	Predicted
SQISHSISEF	I	Q8XMB8	156	A*26:01,B*15:01,B*40:01	Predicted
SLSGPGLRYF	I	Q8XMC3	171	A*26:01,B*15:01,B*58:01	Predicted
ITFKSIQGKF	I	Q8XMC4	202	A*26:01,B*15:01,B*58:01	Predicted
KEIVSKLEEY	I	Q8XME0	305	A*26:01,B*15:01,B*40:01	Predicted
GVSIGDTITF	I	Q8XME2	903	A*26:01,B*15:01,B*58:01	Predicted
FTLGISTTFF	I	Q8XME8	58	A*26:01,B*15:01,B*58:01	Predicted
SSISALSSFF	I	Q8XME8	71	A*26:01,B*15:01,B*58:01	Predicted
SVSFGQGYSF	I	Q8XMF6	230	A*26:01,B*15:01,B*58:01	Predicted
FLKGATGSAL	I	Q8XM18	438	B*07:02,B*08:01,B*15:01	Predicted
YPYDKIFSRL	I	Q8XM44	262	B*07:02,B*08:01,B*39:01	Predicted
HPPIEVSHIL	I	Q8XM59	604	B*07:02,B*08:01,B*39:01	Predicted
FPHQKGFGKL	I	Q8XM77	103	B*07:02,B*08:01,B*39:01	Predicted
YPKEVPVGAL	I	Q8XM97	307	B*07:02,B*08:01,B*39:01	Predicted
IPIDEGNVSL	I	Q8XMA6	71	B*07:02,B*08:01,B*39:01	Predicted
YPKSPIFYEL	I	Q8XMB8	364	B*07:02,B*08:01,B*39:01	Predicted
YPDRTPHTGL	I	Q8XMB8	585	B*07:02,B*08:01,B*39:01	Predicted
NARLKGNETL	I	Q8XMD3	8	B*07:02,B*08:01,B*27:05	Predicted
QQFKSSVDEL	I	Q8XM41	79	B*15:01,B*39:01,B*40:01	Predicted
YQNKGIGSLL	I	Q8XM76	90	B*15:01,B*39:01,B*40:01	Predicted
NQYETQVAVF	I	Q8XME2	478	B*15:01,B*39:01,B*40:01	Predicted
AQAEAIGLPL	I	Q8XMF7	21	B*15:01,B*39:01,B*40:01	Predicted
GLSLGGPTGY	I	Q8XLW4	173	A*01:01,B*15:01	Predicted
EVIIGKDLDY	I	Q8XLW6	199	A*01:01,A*26:01	Predicted
STGISESDLF	I	Q8XLW6	219	A*01:01,B*58:01	Predicted
AYSDLILNCY	I	Q8XLW7	105	A*01:01,A*24:02	Predicted
NTSEFQLNCY	I	Q8XLW8	65	A*01:01,A*26:01	Predicted
KVLNEGDDRY	I	Q8XLW8	101	A*01:01,B*15:01	Predicted
IQSNPEDIIY	I	Q8XLW8	125	A*01:01,B*15:01	Predicted
SNYAVSNEVY	I	Q8XLW8	136	A*01:01,B*15:01	Predicted
FVGREFSDLY	I	Q8XLW8	151	A*01:01,A*26:01	Predicted
DNINEENTIY	I	Q8XLW8	189	A*01:01,A*26:01	Predicted
ILVTISFLLY	I	Q8XLX0	20	A*01:01,B*15:01	Predicted
TETLDGNQYY	I	Q8XLX1	53	A*01:01,B*40:01	Predicted
ETLDGNQYYY	I	Q8XLX1	54	A*01:01,A*26:01	Predicted
DGKDINYIKY	I	Q8XLX1	180	A*01:01,A*26:01	Predicted
IVAYSSKFLY	I	Q8XLX1	231	A*01:01,A*26:01	Predicted
DIYGLKGDMY	I	Q8XLX2	93	A*01:01,A*26:01	Predicted
IHDLGGLTLY	I	Q8XLX3	66	A*01:01,B*39:01	Predicted
EMDMLNKAFY	I	Q8XLX3	207	A*01:01,A*26:01	Predicted
KDMLPAFSTY	I	Q8XLX3	358	A*01:01,B*15:01	Predicted
NFQEETGNLY	I	Q8XLX3	417	A*01:01,A*26:01	Predicted
EATPAESTCY	I	Q8XLX3	429	A*01:01,A*26:01	Predicted
FTGGTVVHIY	I	Q8XLX3	490	A*01:01,A*26:01	Predicted
EENDEMIKSY	I	Q8XLX4	78	A*01:01,A*26:01	Predicted
GSPNKEGCTY	I	Q8XLX5	8	A*01:01,B*15:01	Predicted
TSTLDQLSKY	I	Q8XLX5	125	A*01:01,A*26:01	Predicted
CNMPVVSSQY	I	Q8XLX5	138	A*01:01,A*26:01	Predicted
NYPEDEEYLY	I	Q8XLX6	173	A*01:01,A*24:02	Predicted
QSAIRIIKEY	I	Q8XLX6	430	A*01:01,A*26:01	Predicted
DSDIVKLDKY	I	Q8XLX6	462	A*01:01,A*26:01	Predicted
VTDVVEKSQY	I	Q8XLX7	30	A*01:01,B*58:01	Predicted
IYDGKIEETY	I	Q8XLX7	81	A*01:01,A*24:02	Predicted
DTNYHFEVIY	I	Q8XLX8	41	A*01:01,A*26:01	Predicted
KEEIVGILLY	I	Q8XLX8	52	A*01:01,B*40:01	Predicted
EISIKRLNFY	I	Q8XLX8	109	A*01:01,A*26:01	Predicted
QDFDYTHPSY	I	Q8XLX8	126	A*01:01,A*26:01	Predicted
DTGNPRDVVY	I	Q8XLY0	58	A*01:01,A*26:01	Predicted
ETTFDWTLNY	I	Q8XLY0	89	A*01:01,A*26:01	Predicted
LAQDPQAGMF	I	Q8XLY1	98	A*01:01,B*58:01	Predicted
NMDYEKLVEF	I	Q8XLY4	7	A*01:01,B*15:01	Predicted
VIGESNVSFY	I	Q8XLY4	43	A*01:01,B*15:01	Predicted
VYILEDGIEY	I	Q8XLY4	110	A*01:01,A*24:02	Predicted
TAPKVLYNKY	I	Q8XLY4	125	A*01:01,A*26:01	Predicted
EVVREKEYKY	I	Q8XLY6	82	A*01:01,A*26:01	Predicted
DLMNTRNVAY	I	Q8XLY8	439	A*01:01,A*26:01	Predicted
QAAVESAENY	I	Q8XLY9	54	A*01:01,A*26:01	Predicted
SSEEEIQEEF	I	Q8XLY9	92	A*01:01,B*58:01	Predicted
KTMCTDKDEY	I	Q8XLZ1	126	A*01:01,B*58:01	Predicted
NVGPILFVKY	I	Q8XLZ1	197	A*01:01,A*26:01	Predicted
IQDDVNEKIY	I	Q8XLZ2	76	A*01:01,B*15:01	Predicted
VMLNYQTTGY	I	Q8XLZ2	400	A*01:01,B*15:01	Predicted
FVDENGKLTK	I	Q8XLZ2	436	A*01:01,A*03:01	Predicted
ISIVDKEIIY	I	Q8XLZ3	38	A*01:01,B*58:01	Predicted
KSLQIMADFY	I	Q8XLZ4	25	A*01:01,B*58:01	Predicted
IVDDEPITRM	I	Q8XLZ5	7	A*01:01,A*02:01	Predicted
EEFDELKKDY	I	Q8XLZ5	123	A*01:01,A*26:01	Predicted
QLNSNENDAY	I	Q8XLZ5	155	A*01:01,B*15:01	Predicted
DNAIDTPGEY	I	Q8XLZ6	38	A*01:01,A*26:01	Predicted
ADADIIALVY	I	Q8XLZ6	62	A*01:01,A*26:01	Predicted
DVGIKELFNY	I	Q8XLZ6	131	A*01:01,A*26:01	Predicted
ESKQRIIQEY	I	Q8XLZ7	4	A*01:01,A*26:01	Predicted
IIANPNEDIY	I	Q8XLZ7	24	A*01:01,B*15:01	Predicted
ITDKQKGVKY	I	Q8XLZ8	133	A*01:01,B*58:01	Predicted
DVLTHALEAY	I	Q8XLZ8	175	A*01:01,A*26:01	Predicted
SFIEKALRHY	I	Q8XLZ9	112	A*01:01,A*26:01	Predicted
VASGKYSMIY	I	Q8XM00	49	A*01:01,B*15:01	Predicted
EEYKSPNKKY	I	Q8XM01	60	A*01:01,A*26:01	Predicted
NISGEVRNIY	I	Q8XM01	93	A*01:01,A*26:01	Predicted
LLNYEPEITY	I	Q8XM02	143	A*01:01,B*15:01	Predicted
LEKIPNCTLY	I	Q8XM03	54	A*01:01,B*15:01	Predicted
NYMDINLQDY	I	Q8XM03	73	A*01:01,A*24:02	Predicted
YMDINLQDYY	I	Q8XM03	74	A*01:01,B*15:01	Predicted
KSSDEKDNSF	I	Q8XM05	50	A*01:01,B*58:01	Predicted
AAKITNILIY	I	Q8XM05	131	A*01:01,B*15:01	Predicted
LTPVILMVKY	I	Q8XM05	392	A*01:01,A*26:01	Predicted
IYDTLTAKEY	I	Q8XM06	99	A*01:01,A*24:02	Predicted
FMGQLYGMEY	I	Q8XM06	111	A*01:01,B*15:01	Predicted
LARNGKTIFY	I	Q8XM06	192	A*01:01,B*15:01	Predicted
IVGGDLADTY	I	Q8XM09	71	A*01:01,B*15:01	Predicted
RGNDETGTFY	I	Q8XM09	155	A*01:01,B*15:01	Predicted
KSDPYHREKW	I	Q8XM09	232	A*01:01,B*58:01	Predicted
TLDKDIEVMW	I	Q8XM09	370	A*01:01,B*58:01	Predicted
EDAKKVSNVY	I	Q8XM09	393	A*01:01,A*26:01	Predicted
KISTLTGADY	I	Q8XM09	453	A*01:01,B*15:01	Predicted
DSHLSKFEIY	I	Q8XM09	562	A*01:01,A*26:01	Predicted
ETTVLEEKEY	I	Q8XM09	637	A*01:01,A*26:01	Predicted
GEAEEIKDIY	I	Q8XM09	700	A*01:01,B*40:01	Predicted
DVLTNGVIEY	I	Q8XM09	720	A*01:01,A*26:01	Predicted
ALSDSENKLY	I	Q8XM09	763	A*01:01,B*15:01	Predicted
IRDNNLNSAY	I	Q8XM09	1048	A*01:01,B*27:05	Predicted
YISLFTPKRY	I	Q8XM10	8	A*01:01,A*26:01	Predicted
SLERTFGNTY	I	Q8XM10	151	A*01:01,B*15:01	Predicted
FLEIIKLSTY	I	Q8XM10	196	A*01:01,B*15:01	Predicted
LAPVSVLPKY	I	Q8XM11	84	A*01:01,A*26:01	Predicted
GTVSQKADRY	I	Q8XM12	158	A*01:01,A*26:01	Predicted
SSIIKQKPSY	I	Q8XM12	280	A*01:01,B*15:01	Predicted
SINLKNAKEY	I	Q8XM12	378	A*01:01,B*15:01	Predicted
FATFCFSVSY	I	Q8XM13	83	A*01:01,A*26:01	Predicted
FTPLKVQHVY	I	Q8XM13	147	A*01:01,A*26:01	Predicted
ISGKLISVIY	I	Q8XM13	185	A*01:01,B*58:01	Predicted
HITFSFPGIY	I	Q8XM15	240	A*01:01,A*26:01	Predicted
TTDSELRKYW	I	Q8XM17	9	A*01:01,B*58:01	Predicted
ILNKEFFASY	I	Q8XM17	57	A*01:01,B*15:01	Predicted
YALVKENEAY	I	Q8XM18	217	A*01:01,B*15:01	Predicted
ELTEEERKDY	I	Q8XM18	414	A*01:01,A*26:01	Predicted
NTMVVVKDTY	I	Q8XM18	516	A*01:01,A*26:01	Predicted
TYSEEFGEFY	I	Q8XM18	524	A*01:01,A*24:02	Predicted
ITLIISSFLY	I	Q8XM20	51	A*01:01,B*58:01	Predicted
KHDYGSQISY	I	Q8XM20	188	A*01:01,B*39:01	Predicted
GSGSIKINTY	I	Q8XM20	286	A*01:01,B*15:01	Predicted
FENAKDGEEY	I	Q8XM21	53	A*01:01,B*40:01	Predicted
MYIPTQTWSY	I	Q8XM21	142	A*01:01,A*24:02	Predicted
ELDEDMYVSY	I	Q8XM22	258	A*01:01,A*26:01	Predicted
TLPIGYADGY	I	Q8XM22	281	A*01:01,A*26:01	Predicted
MISHRVPRIY	I	Q8XM22	364	A*01:01,B*15:01	Predicted
AIDGDLSTYW	I	Q8XM24	58	A*01:01,B*58:01	Predicted
WIEVDLGGIY	I	Q8XM24	75	A*01:01,A*26:01	Predicted
YALNFCTYSY	I	Q8XM24	305	A*01:01,A*26:01	Predicted
WTEDYIERRY	I	Q8XM24	637	A*01:01,A*26:01	Predicted
DTAYKKRNDY	I	Q8XM24	662	A*01:01,A*26:01	Predicted
EFKDSDAFLY	I	Q8XM24	719	A*01:01,A*26:01	Predicted
LLANSAQEYY	I	Q8XM24	737	A*01:01,B*15:01	Predicted
NADGGGLKDY	I	Q8XM24	825	A*01:01,A*26:01	Predicted
ITDGNTGTMW	I	Q8XM24	953	A*01:01,B*58:01	Predicted
NVDLNLSPSY	I	Q8XM24	1046	A*01:01,A*26:01	Predicted
ITDGDLNSLW	I	Q8XM24	1098	A*01:01,B*58:01	Predicted
AMSKEKPANY	I	Q8XM24	1208	A*01:01,B*15:01	Predicted
ITDGDLSSLW	I	Q8XM24	1240	A*01:01,B*58:01	Predicted
ITGKADGGEY	I	Q8XM24	1329	A*01:01,B*15:01	Predicted
KENTIWHTKY	I	Q8XM24	1395	A*01:01,B*40:01	Predicted
ISNDGTEWTK	I	Q8XM24	1575	A*01:01,A*03:01	Predicted
FTTDKAVIDF	I	Q8XM26	135	A*01:01,A*26:01	Predicted
ITEFSIVLVF	I	Q8XM26	220	A*01:01,B*58:01	Predicted
KLDKEILKDY	I	Q8XM26	246	A*01:01,B*15:01	Predicted
NIAFEWDEVY	I	Q8XM27	61	A*01:01,A*26:01	Predicted
YTSEINDVYM	I	Q8XM27	94	A*01:01,A*26:01	Predicted
DMEVINGNYY	I	Q8XM27	136	A*01:01,A*26:01	Predicted
MEVINGNYYY	I	Q8XM27	137	A*01:01,B*15:01	Predicted
TLDLSEVNYV	I	Q8XM28	138	A*01:01,A*02:01	Predicted
IIDVQDGFSY	I	Q8XM28	437	A*01:01,B*15:01	Predicted
SIDDQTIYGK	I	Q8XM29	293	A*01:01,A*03:01	Predicted
EAVDIGNKLY	I	Q8XM31	199	A*01:01,A*26:01	Predicted
AVDIGNKLYK	I	Q8XM31	200	A*01:01,A*03:01	Predicted
EELLETFISY	I	Q8XM31	248	A*01:01,A*26:01	Predicted
EITGLSFDNY	I	Q8XM31	287	A*01:01,A*26:01	Predicted
TVITNEDGWY	I	Q8XM32	151	A*01:01,A*26:01	Predicted
DILAHLMERY	I	Q8XM32	195	A*01:01,A*26:01	Predicted
NIEHELSGIY	I	Q8XM32	269	A*01:01,A*26:01	Predicted
ECLDNWIKAY	I	Q8XM33	55	A*01:01,A*26:01	Predicted
ETIRKGARTY	I	Q8XM34	279	A*01:01,A*26:01	Predicted
LANMEKYSEY	I	Q8XM34	292	A*01:01,B*15:01	Predicted
WMKEYYPDLY	I	Q8XM34	313	A*01:01,B*15:01	Predicted
GESLVRQLLY	I	Q8XM34	351	A*01:01,B*40:01	Predicted
KYSVWSGELY	I	Q8XM34	514	A*01:01,A*24:02	Predicted
YTTHGKNKKY	I	Q8XM34	531	A*01:01,A*26:01	Predicted
NVEGMTEKLY	I	Q8XM34	609	A*01:01,A*26:01	Predicted
KTEKNLLTAF	I	Q8XM35	7	A*01:01,B*58:01	Predicted
EIEKHHEERY	I	Q8XM35	114	A*01:01,A*26:01	Predicted
HHEERYLELY	I	Q8XM35	118	A*01:01,B*39:01	Predicted
DVDLNFVEFY	I	Q8XM36	31	A*01:01,A*26:01	Predicted
EIINTKNDCY	I	Q8XM36	49	A*01:01,A*26:01	Predicted
EIDVEALSKF	I	Q8XM36	115	A*01:01,A*26:01	Predicted
FLEKNNDFKY	I	Q8XM36	124	A*01:01,B*15:01	Predicted
ENANIEDITY	I	Q8XM36	343	A*01:01,A*26:01	Predicted
SSEKHLDKLF	I	Q8XM36	367	A*01:01,B*58:01	Predicted
VASSRVVVDY	I	Q8XM37	89	A*01:01,B*15:01	Predicted
LSEKSVPQLY	I	Q8XM38	40	A*01:01,B*58:01	Predicted
QYNTWIELLY	I	Q8XM38	83	A*01:01,A*24:02	Predicted
MIDDGWSDYY	I	Q8XM38	117	A*01:01,A*26:01	Predicted
SFYSNDDLTY	I	Q8XM38	233	A*01:01,B*15:01	Predicted
YSNDDLTYKK	I	Q8XM38	235	A*01:01,A*03:01	Predicted
LADKNHSWEY	I	Q8XM38	281	A*01:01,B*58:01	Predicted
LAQGILGYSY	I	Q8XM38	301	A*01:01,B*15:01	Predicted
NLDEELFVRY	I	Q8XM38	330	A*01:01,A*26:01	Predicted
FNPEDKIVSY	I	Q8XM39	357	A*01:01,A*26:01	Predicted
MVIVYGGYFY	I	Q8XM39	658	A*01:01,A*26:01	Predicted
FNLLDTLTAY	I	Q8XM40	95	A*01:01,B*15:01	Predicted
SSVDELRIIF	I	Q8XM41	83	A*01:01,B*58:01	Predicted
SVDELRIIFF	I	Q8XM41	84	A*01:01,A*26:01	Predicted
SNINALNNFY	I	Q8XM41	155	A*01:01,A*26:01	Predicted
LSLDFKETLY	I	Q8XM43	130	A*01:01,B*58:01	Predicted
KSDSKDNLLK	I	Q8XM43	237	A*01:01,A*03:01	Predicted
SERLINILEY	I	Q8XM43	250	A*01:01,B*15:01	Predicted
TGKNAPTMHY	I	Q8XM44	361	A*01:01,B*15:01	Predicted
NTSLGGYNRY	I	Q8XM44	513	A*01:01,A*26:01	Predicted
SLGRSFSSDY	I	Q8XM45	71	A*01:01,B*15:01	Predicted
SSDYNTYVQK	I	Q8XM45	77	A*01:01,A*03:01	Predicted
LLDNRLPLKY	I	Q8XM47	86	A*01:01,B*15:01	Predicted
ILEQKEYREY	I	Q8XM49	114	A*01:01,B*15:01	Predicted
EEYIDQALYY	I	Q8XM49	161	A*01:01,A*26:01	Predicted
IAIDLEDLDY	I	Q8XM49	207	A*01:01,B*58:01	Predicted
DLEDLDYKVY	I	Q8XM49	210	A*01:01,A*26:01	Predicted
EELTKLLTRY	I	Q8XM50	15	A*01:01,A*26:01	Predicted
DINLPYFDGY	I	Q8XM50	52	A*01:01,A*26:01	Predicted
GADDFITKPY	I	Q8XM50	94	A*01:01,A*26:01	Predicted
VVSREDLMDY	I	Q8XM50	169	A*01:01,B*15:01	Predicted
SSSFFLGLGY	I	Q8XM51	53	A*01:01,A*26:01	Predicted
NMILDPILIY	I	Q8XM51	176	A*01:01,B*15:01	Predicted
EATIIIGSSY	I	Q8XM51	343	A*01:01,A*26:01	Predicted
ISDFGLGLIF	I	Q8XM54	41	A*01:01,B*58:01	Predicted
MLLKGDEAHY	I	Q8XM54	82	A*01:01,B*15:01	Predicted
KIEKFINSEY	I	Q8XM54	258	A*01:01,B*15:01	Predicted
EYVDSVINGY	I	Q8XM54	266	A*01:01,A*26:01	Predicted
KEGENIKIKY	I	Q8XM54	318	A*01:01,B*40:01	Predicted
ENSEEIKLPY	I	Q8XM54	513	A*01:01,A*26:01	Predicted
LSEGPVNRKF	I	Q8XM55	113	A*01:01,B*58:01	Predicted
NQGAIWQLTY	I	Q8XM56	136	A*01:01,B*15:01	Predicted
YVTIRQMCRY	I	Q8XM56	311	A*01:01,A*26:01	Predicted
IEFKNVSFKY	I	Q8XM56	349	A*01:01,B*15:01	Predicted
LLNGVNINEY	I	Q8XM56	408	A*01:01,B*15:01	Predicted
NINEYDYDEY	I	Q8XM56	413	A*01:01,A*26:01	Predicted
ETMYSAQAQY	I	Q8XM56	585	A*01:01,A*26:01	Predicted
NTEDPEVLNK	I	Q8XM57	120	A*01:01,A*03:01	Predicted
LTMRVKKYEY	I	Q8XM57	189	A*01:01,B*58:01	Predicted
TRDIPIDSSY	I	Q8XM57	342	A*01:01,B*27:05	Predicted
SDMFNIQAQY	I	Q8XM57	588	A*01:01,A*26:01	Predicted
DMFNIQAQYY	I	Q8XM57	589	A*01:01,A*26:01	Predicted
VEQSNNSSSY	I	Q8XM58	176	A*01:01,B*15:01	Predicted
KSEDMGVRKY	I	Q8XM58	222	A*01:01,B*58:01	Predicted
YNAWGENIAY	I	Q8XM58	253	A*01:01,B*15:01	Predicted
IIHINDQWVY	I	Q8XM59	4	A*01:01,B*15:01	Predicted
VYANDYKSEY	I	Q8XM59	12	A*01:01,A*24:02	Predicted
FSIDITDALK	I	Q8XM59	104	A*01:01,A*03:01	Predicted
DIEINNFEKY	I	Q8XM59	181	A*01:01,A*26:01	Predicted
EAEFRSDGFY	I	Q8XM59	267	A*01:01,A*26:01	Predicted
GLNIVRTSHY	I	Q8XM59	317	A*01:01,B*15:01	Predicted
NVEEMIKRDY	I	Q8XM59	365	A*01:01,A*26:01	Predicted
ENSDFLEDVY	I	Q8XM59	419	A*01:01,A*26:01	Predicted
LELSLDKISY	I	Q8XM59	717	A*01:01,B*15:01	Predicted
ALGIAGVSVY	I	Q8XM60	47	A*01:01,B*15:01	Predicted
KSSVKLKLKY	I	Q8XM60	217	A*01:01,B*58:01	Predicted
EGLNISGFSY	I	Q8XM61	239	A*01:01,A*26:01	Predicted
VQGEINDSLY	I	Q8XM61	263	A*01:01,B*15:01	Predicted
MSDYKKDSLF	I	Q8XM62	244	A*01:01,B*58:01	Predicted
AEDGKVVSEY	I	Q8XM63	73	A*01:01,B*40:01	Predicted
TYSHDYKYLY	I	Q8XM63	163	A*01:01,A*24:02	Predicted
FTWYTQEFGY	I	Q8XM66	3	A*01:01,A*26:01	Predicted
DPVGDIIDRY	I	Q8XM68	258	A*01:01,A*26:01	Predicted
FVSDLDGTLL	I	Q8XM70	4	A*01:01,A*02:01	Predicted
QEYNKTFFLY	I	Q8XM70	96	A*01:01,B*40:01	Predicted
GIKDDYLWVY	I	Q8XM70	106	A*01:01,B*15:01	Predicted
ILDDNQIINF	I	Q8XM70	148	A*01:01,A*02:01	Predicted
GSSVATFKVY	I	Q8XM71	141	A*01:01,B*15:01	Predicted
SQGSDSMDAY	I	Q8XM72	112	A*01:01,B*15:01	Predicted
DSMDAYVFSY	I	Q8XM72	116	A*01:01,A*26:01	Predicted
SMDAYVFSYW	I	Q8XM72	117	A*01:01,B*58:01	Predicted
SLGRSPFDVY	I	Q8XM72	299	A*01:01,B*15:01	Predicted
AGLDVQQNAY	I	Q8XM72	309	A*01:01,B*15:01	Predicted
LMGATPNDAY	I	Q8XM72	632	A*01:01,B*15:01	Predicted
ATQIPDKKVY	I	Q8XM72	684	A*01:01,B*15:01	Predicted
SSPWAAIRIY	I	Q8XM72	817	A*01:01,A*26:01	Predicted
ATIDSNGEAK	I	Q8XM72	885	A*01:01,A*03:01	Predicted
KSGLNIIYAY	I	Q8XM75	50	A*01:01,B*58:01	Predicted
ILTPKSGEIY	I	Q8XM77	52	A*01:01,B*15:01	Predicted
GLTVEELIAY	I	Q8XM77	91	A*01:01,B*15:01	Predicted
ILILDEPTTY	I	Q8XM77	160	A*01:01,B*15:01	Predicted
YLDLAHQLEI	I	Q8XM77	169	A*01:01,A*02:01	Predicted
IMSPRQEKIY	I	Q8XM80	124	A*01:01,B*15:01	Predicted
EEAQNWLDNY	I	Q8XM80	167	A*01:01,A*26:01	Predicted
EAQNWLDNYY	I	Q8XM80	168	A*01:01,A*26:01	Predicted
NVTILDVSPY	I	Q8XM80	282	A*01:01,A*26:01	Predicted
DVSPYFSQAY	I	Q8XM80	287	A*01:01,A*26:01	Predicted
DINQLKDVEY	I	Q8XM81	37	A*01:01,A*26:01	Predicted
KTPISLRVQY	I	Q8XM81	173	A*01:01,B*58:01	Predicted
EFHKEQQELY	I	Q8XM82	77	A*01:01,A*26:01	Predicted
LSISVCLIFY	I	Q8XM83	105	A*01:01,B*58:01	Predicted
FTDLGLHTEL	I	Q8XM83	120	A*01:01,A*02:01	Predicted
ALGISIQKSY	I	Q8XM84	73	A*01:01,B*15:01	Predicted
EVSEDLEEDY	I	Q8XM84	159	A*01:01,A*26:01	Predicted
SIDPENVEPW	I	Q8XM85	173	A*01:01,B*58:01	Predicted
VLKNNEKSRY	I	Q8XM85	279	A*01:01,B*15:01	Predicted
ENVDGNNLNY	I	Q8XM85	305	A*01:01,A*26:01	Predicted
NTENPEVVEY	I	Q8XM85	327	A*01:01,A*26:01	Predicted
EVDHVFWRKF	I	Q8XM85	360	A*01:01,A*26:01	Predicted
ANKDENILIY	I	Q8XM85	544	A*01:01,B*15:01	Predicted
EIELDRMANY	I	Q8XM86	185	A*01:01,A*26:01	Predicted
EDYIEEAIKY	I	Q8XM86	383	A*01:01,A*26:01	Predicted
AMKLEEMESY	I	Q8XM86	419	A*01:01,B*15:01	Predicted
GSLEELYNKY	I	Q8XM86	506	A*01:01,B*58:01	Predicted
MALKSDLGPY	I	Q8XM86	521	A*01:01,B*15:01	Predicted
IMAPLKVVDY	I	Q8XM87	71	A*01:01,B*15:01	Predicted
NYKDGDLFMY	I	Q8XM88	76	A*01:01,A*24:02	Predicted
DLFMYLGNEY	I	Q8XM88	81	A*01:01,A*26:01	Predicted
EVLNTSFIKY	I	Q8XM89	111	A*01:01,A*26:01	Predicted
NTFNVYEDGY	I	Q8XM90	42	A*01:01,A*26:01	Predicted
IFIETSYSSY	I	Q8XM90	114	A*01:01,B*15:01	Predicted
DVDIDKFTFY	I	Q8XM91	31	A*01:01,A*26:01	Predicted
DIDKFTFYQY	I	Q8XM91	33	A*01:01,A*26:01	Predicted
RVTNKIDGIY	I	Q8XM91	111	A*01:01,B*15:01	Predicted
EFINALEDEY	I	Q8XM91	202	A*01:01,A*26:01	Predicted
YDIDTVKDSY	I	Q8XM91	225	A*01:01,A*26:01	Predicted
DSYEENSMNY	I	Q8XM91	232	A*01:01,A*26:01	Predicted
DIDSDRFKEY	I	Q8XM91	260	A*01:01,A*26:01	Predicted
DSYIMLLIRY	I	Q8XM91	334	A*01:01,A*26:01	Predicted
YSVFLKKANY	I	Q8XM92	143	A*01:01,A*26:01	Predicted
LIKSDFLMKY	I	Q8XM92	159	A*01:01,B*15:01	Predicted
SLDDFENILL	I	Q8XM92	179	A*01:01,A*02:01	Predicted
FLSKSVQKLY	I	Q8XM93	169	A*01:01,B*15:01	Predicted
CTIFEMTSHY	I	Q8XM94	94	A*01:01,A*26:01	Predicted
IYDLVKQGRY	I	Q8XM95	92	A*01:01,A*24:02	Predicted
LADFVSKWLF	I	Q8XM96	299	A*01:01,B*58:01	Predicted
TNYETVIDAY	I	Q8XM97	37	A*01:01,A*26:01	Predicted
TTEIPTNPQK	I	Q8XM98	46	A*01:01,A*03:01	Predicted
AVTGVTGDWY	I	Q8XM98	77	A*01:01,A*26:01	Predicted
VTGDWYDHTK	I	Q8XM98	81	A*01:01,A*03:01	Predicted
QLSAIAPTVY	I	Q8XM98	131	A*01:01,B*15:01	Predicted
GAWKDNFKFY	I	Q8XM98	146	A*01:01,B*15:01	Predicted
SESEKALKEY	I	Q8XM98	163	A*01:01,B*40:01	Predicted
EADGDVLFYF	I	Q8XM98	241	A*01:01,A*26:01	Predicted
ESKNNSILKY	I	Q8XM99	67	A*01:01,A*26:01	Predicted
NSPYEMGDRY	I	Q8XM99	143	A*01:01,A*26:01	Predicted
LLLDYNEPYY	I	Q8XMA0	43	A*01:01,B*15:01	Predicted
LLDYNEPYYF	I	Q8XMA0	44	A*01:01,A*24:02	Predicted
NTLGEILDAY	I	Q8XMA0	271	A*01:01,A*26:01	Predicted
LTDEEKITLK	I	Q8XMA1	129	A*01:01,A*03:01	Predicted
ETIEKLNEEF	I	Q8XMA2	72	A*01:01,A*26:01	Predicted
RSEGKLSHIY	I	Q8XMA3	83	A*01:01,B*58:01	Predicted
YDPSQAGAHY	I	Q8XMA4	247	A*01:01,A*26:01	Predicted
LTEIDYINGY	I	Q8XMA4	269	A*01:01,A*26:01	Predicted
NVSLTKSFAY	I	Q8XMA6	77	A*01:01,A*26:01	Predicted
ETLENMLKNY	I	Q8XMA6	152	A*01:01,A*26:01	Predicted
EIEDGKIKTY	I	Q8XMA6	184	A*01:01,A*26:01	Predicted
LIILDEPTNY	I	Q8XMA6	439	A*01:01,B*15:01	Predicted
EIDNNLIHEF	I	Q8XMA6	487	A*01:01,A*26:01	Predicted
EAKGKDMVNY	I	Q8XMA7	204	A*01:01,A*26:01	Predicted
DILELDKQGY	I	Q8XMA7	253	A*01:01,A*26:01	Predicted
DMETNINGVY	I	Q8XMA7	268	A*01:01,A*26:01	Predicted
ELNSFILAIY	I	Q8XMA7	446	A*01:01,A*26:01	Predicted
ASDTIGKIKY	I	Q8XMA8	87	A*01:01,B*58:01	Predicted
EDITEDFLTY	I	Q8XMA9	183	A*01:01,A*26:01	Predicted
DITEDFLTYY	I	Q8XMA9	184	A*01:01,A*26:01	Predicted
ITEDFLTYYK	I	Q8XMA9	185	A*01:01,A*03:01	Predicted
IEVIAPSHGY	I	Q8XMA9	216	A*01:01,B*15:01	Predicted
ILDENIQSYI	I	Q8XMA9	226	A*01:01,A*02:01	Predicted
ELENEDIEVY	I	Q8XMA9	272	A*01:01,A*26:01	Predicted
SVLVEFMNRY	I	Q8XMB0	163	A*01:01,A*26:01	Predicted
EEAKDIKSFY	I	Q8XMB1	18	A*01:01,A*26:01	Predicted
ATDGKPLKEY	I	Q8XMB1	30	A*01:01,A*26:01	Predicted
EVIKKEMRRY	I	Q8XMB1	54	A*01:01,A*26:01	Predicted
LSGDPKKNYY	I	Q8XMB1	65	A*01:01,B*58:01	Predicted
FVCDVCGYIY	I	Q8XMB2	4	A*01:01,A*26:01	Predicted
ITDAKLCILK	I	Q8XMB3	107	A*01:01,A*03:01	Predicted
TVLIEFMNKY	I	Q8XMB3	163	A*01:01,A*26:01	Predicted
EIDPLMVKVF	I	Q8XMB4	101	A*01:01,A*26:01	Predicted
FSHDPELLMK	I	Q8XMB4	114	A*01:01,A*03:01	Predicted
KELAEVTDDY	I	Q8XMB4	184	A*01:01,B*15:01	Predicted
VTDDYKVPEW	I	Q8XMB4	189	A*01:01,B*58:01	Predicted
EIQNVIPMKY	I	Q8XMB7	119	A*01:01,A*26:01	Predicted
LLNSSAIVGY	I	Q8XMB7	270	A*01:01,B*15:01	Predicted
SLDALAPTYL	I	Q8XMB7	328	A*01:01,A*02:01	Predicted
FWINDNFVGY	I	Q8XMB8	146	A*01:01,A*26:01	Predicted
SNIGNPKGKY	I	Q8XMB8	240	A*01:01,A*26:01	Predicted
NIGNPKGKYY	I	Q8XMB8	241	A*01:01,A*26:01	Predicted
HHDSNPTKGY	I	Q8XMB8	328	A*01:01,B*39:01	Predicted
TNIDVISRMY	I	Q8XMB8	482	A*01:01,A*26:01	Predicted
ISIEEVKDYF	I	Q8XMB8	492	A*01:01,B*58:01	Predicted
QDYDEMIQKY	I	Q8XMB8	526	A*01:01,A*26:01	Predicted
DVNSKKAYGY	I	Q8XMB8	556	A*01:01,A*26:01	Predicted
DAGEFLDVNY	I	Q8XMB8	626	A*01:01,A*26:01	Predicted
KSTINEQKFY	I	Q8XMB8	717	A*01:01,B*58:01	Predicted
IYSEGLIKCY	I	Q8XMB8	835	A*01:01,A*24:02	Predicted
EVSYFGFGPY	I	Q8XMB8	871	A*01:01,A*26:01	Predicted
FDLNEEEATY	I	Q8XMB8	957	A*01:01,A*26:01	Predicted
IEQGIPGLGY	I	Q8XMB9	22	A*01:01,B*15:01	Predicted
ILLKGMQVEY	I	Q8XMB9	67	A*01:01,B*15:01	Predicted
VASIDDPWEY	I	Q8XMB9	77	A*01:01,B*58:01	Predicted
SIDDPWEYYW	I	Q8XMB9	79	A*01:01,B*58:01	Predicted
LLKELYSLLY	I	Q8XMB9	143	A*01:01,B*15:01	Predicted
IEEFPKPFEY	I	Q8XMB9	155	A*01:01,B*40:01	Predicted
DALNFINSNY	I	Q8XMB9	175	A*01:01,A*26:01	Predicted
SITVQEIADY	I	Q8XMB9	187	A*01:01,A*26:01	Predicted
YVNLSRSYLY	I	Q8XMB9	196	A*01:01,B*15:01	Predicted
KSDDVSIKTL	I	Q8XMC0	11	A*01:01,B*58:01	Predicted
DVSIKTLITY	I	Q8XMC0	14	A*01:01,A*26:01	Predicted
MGSLGNNMIY	I	Q8XMC0	25	A*01:01,B*58:01	Predicted
NTKIGKSRPY	I	Q8XMC0	82	A*01:01,A*26:01	Predicted
NTISIYYVKY	I	Q8XMC0	254	A*01:01,A*26:01	Predicted
TSMVADCVEY	I	Q8XMC0	346	A*01:01,B*15:01	Predicted
GSLCGYILAY	I	Q8XMC0	384	A*01:01,B*15:01	Predicted
DFSKWLNNEY	I	Q8XMC2	55	A*01:01,A*26:01	Predicted
SINLRNAKEY	I	Q8XMC2	387	A*01:01,B*15:01	Predicted
DITSQIEKSY	I	Q8XMC3	315	A*01:01,A*26:01	Predicted
EDNTTINSEY	I	Q8XMC3	411	A*01:01,A*26:01	Predicted
FNISKDTLRY	I	Q8XMC4	12	A*01:01,A*26:01	Predicted
NVENLDLKLY	I	Q8XMC4	125	A*01:01,A*26:01	Predicted
KLIELKDEAY	I	Q8XMC4	153	A*01:01,B*15:01	Predicted
NIDNYAFIEY	I	Q8XMC4	237	A*01:01,A*26:01	Predicted
LISRVEALAY	I	Q8XMC6	100	A*01:01,B*15:01	Predicted
HNAPNNCYYY	I	Q8XMC6	149	A*01:01,A*26:01	Predicted
ESDFRDLKPW	I	Q8XMC6	174	A*01:01,B*58:01	Predicted
TSDIQGGINF	I	Q8XMC7	184	A*01:01,B*58:01	Predicted
EFNAEEGQKY	I	Q8XMC8	404	A*01:01,A*26:01	Predicted
TTESISNWLY	I	Q8XMD0	37	A*01:01,A*26:01	Predicted
DDINALAEFY	I	Q8XMD0	150	A*01:01,A*26:01	Predicted
YEEAKKSLEY	I	Q8XMD0	224	A*01:01,B*40:01	Predicted
ETNSNIKASY	I	Q8XMD0	260	A*01:01,A*26:01	Predicted
EIKDVHQYCY	I	Q8XMD0	305	A*01:01,A*26:01	Predicted
LSLLQVGIKY	I	Q8XMD1	233	A*01:01,B*58:01	Predicted
DTVIANGFAY	I	Q8XMD2	42	A*01:01,A*26:01	Predicted
EAMDLCSAKY	I	Q8XMD2	126	A*01:01,A*26:01	Predicted
VTETSLMMYF	I	Q8XMD2	174	A*01:01,B*58:01	Predicted
DTENASPATY	I	Q8XMD2	195	A*01:01,A*26:01	Predicted
EIGPNLSEKY	I	Q8XMD3	29	A*01:01,A*26:01	Predicted
RIALKKEILY	I	Q8XMD3	104	A*01:01,B*15:01	Predicted
VTDPKFTGLK	I	Q8XMD3	124	A*01:01,A*03:01	Predicted
FVELLAAESY	I	Q8XMD3	224	A*01:01,A*26:01	Predicted
ASHACAMGSY	I	Q8XMD3	243	A*01:01,B*15:01	Predicted
AQDSISDPWY	I	Q8XMD3	310	A*01:01,B*15:01	Predicted
EVDKAEWFSF	I	Q8XMD4	128	A*01:01,A*26:01	Predicted
AQKSINIEFY	I	Q8XMD5	136	A*01:01,B*15:01	Predicted
KSGVEVRLLY	I	Q8XMD5	165	A*01:01,B*58:01	Predicted
YLGKDPKFGY	I	Q8XMD5	239	A*01:01,B*15:01	Predicted
DIDLSHLIDY	I	Q8XMD5	279	A*01:01,A*26:01	Predicted
SSGPNPDNFY	I	Q8XMD5	309	A*01:01,B*58:01	Predicted
DNFYEIKLSY	I	Q8XMD5	315	A*01:01,A*26:01	Predicted
YLISLRCKLY	I	Q8XMD6	74	A*01:01,B*15:01	Predicted
ENLDEYKYKY	I	Q8XMD6	131	A*01:01,A*26:01	Predicted
NSIYTKYNAY	I	Q8XMD6	159	A*01:01,A*26:01	Predicted
EESKLESSVY	I	Q8XMD6	217	A*01:01,A*26:01	Predicted
SSVYFLLMNY	I	Q8XMD6	223	A*01:01,A*26:01	Predicted
YTTKLDENNY	I	Q8XMD6	238	A*01:01,A*26:01	Predicted
KLDENNYIEY	I	Q8XMD6	241	A*01:01,B*15:01	Predicted
IILNVKDILY	I	Q8XMD9	10	A*01:01,B*15:01	Predicted
LYNDVGWSSY	I	Q8XMD9	20	A*01:01,A*24:02	Predicted
YTKDIDSLIK	I	Q8XMD9	29	A*01:01,A*03:01	Predicted
IQDILILQKY	I	Q8XMD9	71	A*01:01,B*15:01	Predicted
DFVDYSNEKY	I	Q8XME0	37	A*01:01,A*26:01	Predicted
FQKYSDHEIY	I	Q8XME0	54	A*01:01,B*15:01	Predicted
EFSGNKNTNY	I	Q8XME0	161	A*01:01,A*26:01	Predicted
NFVMSNLSKY	I	Q8XME0	171	A*01:01,A*26:01	Predicted
ESNLALVNEY	I	Q8XME0	234	A*01:01,A*26:01	Predicted
ALSIHLSKKY	I	Q8XME0	274	A*01:01,B*15:01	Predicted
EFDYNLGYRY	I	Q8XME0	294	A*01:01,A*26:01	Predicted
EEYEKNRNRY	I	Q8XME0	312	A*01:01,A*26:01	Predicted
YVDEGNINEA	I	Q8XME1	55	A*01:01,A*02:01	Predicted
DMNKTINKFY	I	Q8XME2	42	A*01:01,A*26:01	Predicted
MSNVVKFMEY	I	Q8XME2	97	A*01:01,B*58:01	Predicted
ETDENTMKNF	I	Q8XME2	151	A*01:01,A*26:01	Predicted
NSNDINMDAY	I	Q8XME2	199	A*01:01,A*26:01	Predicted
YEDFEISLKF	I	Q8XME2	640	A*01:01,B*40:01	Predicted
IISNAYTSVY	I	Q8XME2	675	A*01:01,B*15:01	Predicted
NPTEAEIEKY	I	Q8XME2	817	A*01:01,A*26:01	Predicted
FFDDEVTMYI	I	Q8XME2	1042	A*01:01,A*02:01	Predicted
YDVGFVFQFY	I	Q8XME3	85	A*01:01,A*26:01	Predicted
DELFHQILKY	I	Q8XME4	65	A*01:01,A*26:01	Predicted
VSDGFDKLQK	I	Q8XME5	51	A*01:01,A*03:01	Predicted
MEATIVESKY	I	Q8XME5	68	A*01:01,A*26:01	Predicted
KESEARKVFY	I	Q8XME6	255	A*01:01,B*40:01	Predicted
FIDFGIIWRY	I	Q8XME6	373	A*01:01,A*26:01	Predicted
EVDENSYLSL	I	Q8XME7	41	A*01:01,A*26:01	Predicted
LSDRFDEEVF	I	Q8XME7	73	A*01:01,B*58:01	Predicted
YLDLDKIVEK	I	Q8XME7	170	A*01:01,A*03:01	Predicted
VSKDKKEINY	I	Q8XME7	183	A*01:01,B*15:01	Predicted
SNIKFQGLVY	I	Q8XME7	423	A*01:01,B*15:01	Predicted
LMSNLLILVY	I	Q8XME8	162	A*01:01,B*15:01	Predicted
YGNKHTLSEY	I	Q8XME8	274	A*01:01,B*15:01	Predicted
VLDENGAMVY	I	Q8XME8	354	A*01:01,B*15:01	Predicted
STFIINKEGY	I	Q8XME8	372	A*01:01,A*26:01	Predicted
INKEGYITKY	I	Q8XME8	376	A*01:01,B*15:01	Predicted
ILQKYVDGKY	I	Q8XMF1	17	A*01:01,B*15:01	Predicted
YLEDLNEYVY	I	Q8XMF2	73	A*01:01,B*15:01	Predicted
STDKLEKLLK	I	Q8XMF2	204	A*01:01,A*03:01	Predicted
QTHDEEGGEF	I	Q8XMF3	64	A*01:01,A*26:01	Predicted
YSFDLSQIIK	I	Q8XMF3	197	A*01:01,A*03:01	Predicted
ISLVMGALIY	I	Q8XMF3	241	A*01:01,B*58:01	Predicted
ILNIITALAY	I	Q8XMF3	252	A*01:01,B*15:01	Predicted
FSEATYEKLF	I	Q8XMF4	241	A*01:01,B*58:01	Predicted
QISFKEALLY	I	Q8XMF4	352	A*01:01,A*26:01	Predicted
GSSCVQIFHY	I	Q8XMF5	325	A*01:01,B*58:01	Predicted
LLEGTFKQVY	I	Q8XMF5	447	A*01:01,B*15:01	Predicted
IIDVREVSEY	I	Q8XMF5	470	A*01:01,B*15:01	Predicted
QDREPIVTEY	I	Q8XMF5	554	A*01:01,A*26:01	Predicted
FTAATNWEDY	I	Q8XMF7	31	A*01:01,A*26:01	Predicted
EIISEGNYMY	I	Q8XMF7	169	A*01:01,A*26:01	Predicted
DLEKEPKESY	I	Q8XMF8	10	A*01:01,A*26:01	Predicted
ESYIENKVGY	I	Q8XMF8	17	A*01:01,A*26:01	Predicted
KLIEGIDSVL	I	Q8XLX6	225	A*02:01,B*15:01	Predicted
HLDKLKNEKL	I	Q8XLX6	256	A*02:01,B*08:01	Predicted
RIMDDQIKAL	I	Q8XLX8	30	A*02:01,B*07:02	Predicted
MLLKGKKVYI	I	Q8XLY4	103	A*02:01,B*08:01	Predicted
AMEDEVVREL	I	Q8XLY8	262	A*02:01,B*40:01	Predicted
LLVKKIIEEL	I	Q8XLY8	482	A*02:01,B*08:01	Predicted
KELEEDIKEV	I	Q8XLY9	102	A*02:01,B*40:01	Predicted
YLVAPPLEAM	I	Q8XLZ0	149	A*02:01,B*15:01	Predicted
KVLPVVIKTL	I	Q8XLZ3	465	A*02:01,B*58:01	Predicted
KSLENEIAQL	I	Q8XLZ8	340	A*02:01,B*58:01	Predicted
SVIGGVVGTL	I	Q8XM00	63	A*02:01,A*26:01	Predicted
FLEKIPNCTL	I	Q8XM03	53	A*02:01,B*08:01	Predicted
NVVDPFIRKV	I	Q8XM09	617	A*02:01,A*26:01	Predicted
YMDGDIEYSL	I	Q8XM09	968	A*02:01,B*39:01	Predicted
EIFEVKPTFV	I	Q8XM09	1141	A*02:01,A*26:01	Predicted
YTLEPRGFLL	I	Q8XM18	383	A*02:01,B*58:01	Predicted
ALISEGVKIM	I	Q8XM21	124	A*02:01,B*15:01	Predicted
KIYEIIQNKM	I	Q8XM24	503	A*02:01,A*03:01	Predicted
MLAPVSGILM	I	Q8XM30	317	A*02:01,B*15:01	Predicted
SVFGPTIVQL	I	Q8XM30	342	A*02:01,A*26:01	Predicted
GLYDRILDSL	I	Q8XM32	47	A*02:01,B*08:01	Predicted
YVFGASQPQL	I	Q8XM34	301	A*02:01,A*26:01	Predicted
VLRDEKGNEL	I	Q8XM34	713	A*02:01,B*08:01	Predicted
ILSEKSVPQL	I	Q8XM38	39	A*02:01,B*08:01	Predicted
TLSGEKPVSL	I	Q8XM39	414	A*02:01,B*08:01	Predicted
IVPDNIVSNL	I	Q8XM39	489	A*02:01,B*07:02	Predicted
YMFKKKLSLL	I	Q8XM44	2	A*02:01,B*08:01	Predicted
FTMLRIPMAL	I	Q8XM51	389	A*02:01,B*08:01	Predicted
KLKDSNLTNL	I	Q8XM59	636	A*02:01,B*15:01	Predicted
IMYPFLGIYL	I	Q8XM60	363	A*02:01,A*24:02	Predicted
SLTAEKVTTL	I	Q8XM66	93	A*02:01,B*08:01	Predicted
ILMQGVRIAL	I	Q8XM68	147	A*02:01,B*08:01	Predicted
KLIGPKHKKL	I	Q8XM78	279	A*02:01,A*03:01	Predicted
MMNFKDINQL	I	Q8XM81	32	A*02:01,B*08:01	Predicted
GLPSKTPISL	I	Q8XM81	169	A*02:01,B*07:02	Predicted
FLNGKKRVFL	I	Q8XM86	147	A*02:01,B*08:01	Predicted
FLKEIRETSI	I	Q8XM91	174	A*02:01,B*08:01	Predicted
FSLDKRLYIL	I	Q8XM91	191	A*02:01,B*08:01	Predicted
SIFDSYIMLL	I	Q8XM91	331	A*02:01,A*26:01	Predicted
YLIDLLNYIK	I	Q8XM91	390	A*02:01,A*03:01	Predicted
FVNDPNAKLL	I	Q8XM93	86	A*02:01,A*26:01	Predicted
MVIHDINHAL	I	Q8XM95	193	A*02:01,A*26:01	Predicted
FIKDLNLHQL	I	Q8XM96	217	A*02:01,B*08:01	Predicted
HQLDDEIITV	I	Q8XM96	224	A*02:01,B*39:01	Predicted
FMSGKTRIYL	I	Q8XM98	196	A*02:01,B*08:01	Predicted
NLDENSIETL	I	Q8XMA6	145	A*02:01,B*39:01	Predicted
YLDIKSMESL	I	Q8XMA6	448	A*02:01,B*08:01	Predicted
KEIDPLMVKV	I	Q8XMB4	100	A*02:01,B*40:01	Predicted
SLFGKLKCEL	I	Q8XMB4	126	A*02:01,B*08:01	Predicted
ILLLKELYSL	I	Q8XMB9	141	A*02:01,B*08:01	Predicted
YLVNERQVSL	I	Q8XMC3	92	A*02:01,B*08:01	Predicted
SLMQLKNSQL	I	Q8XMC3	100	A*02:01,B*08:01	Predicted
KLSKQKVFAL	I	Q8XMD1	119	A*02:01,B*08:01	Predicted
FIMKKSELTL	I	Q8XMD5	63	A*02:01,B*08:01	Predicted
TLFDKYIKKL	I	Q8XMD5	71	A*02:01,B*08:01	Predicted
ELFDDILESL	I	Q8XMD5	124	A*02:01,A*26:01	Predicted
SLIKSIKNSL	I	Q8XMD9	35	A*02:01,B*08:01	Predicted
LMDSKVISTL	I	Q8XME2	56	A*02:01,B*08:01	Predicted
AMIAEGVIAL	I	Q8XME6	266	A*02:01,B*15:01	Predicted
KMLPSKMGKV	I	Q8XMF3	319	A*02:01,A*03:01	Predicted
KLKVNNNIQY	I	Q8XLX2	111	A*03:01,B*15:01	Predicted
KRFSPQTTPK	I	Q8XLX9	138	A*03:01,B*27:05	Predicted
KIMKDKGIDY	I	Q8XM18	12	A*03:01,B*15:01	Predicted
VVIDTPYEYR	I	Q8XM24	295	A*03:01,A*26:01	Predicted
KLGKNKLIEY	I	Q8XM27	112	A*03:01,B*15:01	Predicted
RVLIRLIQYY	I	Q8XM38	6	A*03:01,B*15:01	Predicted
KLWALLGVNY	I	Q8XM38	252	A*03:01,B*15:01	Predicted
KKINEGIVLK	I	Q8XM42	153	A*03:01,B*27:05	Predicted
ETFEFFKTYK	I	Q8XM43	152	A*03:01,A*26:01	Predicted
KTYKNCIQKL	I	Q8XM43	158	A*03:01,B*58:01	Predicted
RIASLLRRTY	I	Q8XM50	111	A*03:01,B*15:01	Predicted
ILKAIATVYY	I	Q8XM54	298	A*03:01,B*15:01	Predicted
KELNDVQKLK	I	Q8XM61	49	A*03:01,B*40:01	Predicted
KIINRGKNQY	I	Q8XM76	43	A*03:01,B*15:01	Predicted
RKLIGPKHKK	I	Q8XM78	278	A*03:01,B*27:05	Predicted
KIGRKRTLAY	I	Q8XM79	2	A*03:01,B*15:01	Predicted
ALLGVPVFIY	I	Q8XM79	321	A*03:01,B*15:01	Predicted
RLRKAIELWY	I	Q8XM87	11	A*03:01,B*15:01	Predicted
RAQLKGILSK	I	Q8XMA7	355	A*03:01,B*27:05	Predicted
KLIMEPHRKY	I	Q8XMA9	194	A*03:01,B*15:01	Predicted
RRINKEGITK	I	Q8XMB5	7	A*03:01,B*27:05	Predicted
SRSDDILLLK	I	Q8XMB9	136	A*03:01,B*27:05	Predicted
RIRQSTIAKY	I	Q8XMC7	132	A*03:01,B*15:01	Predicted
KMKKASNTPY	I	Q8XMD0	173	A*03:01,B*15:01	Predicted
LFDLGPKNTF	I	Q8XLW6	37	A*24:02,B*08:01	Predicted
DHQDKLQVLF	I	Q8XLX3	481	A*24:02,B*39:01	Predicted
FFNDGKKSEF	I	Q8XLX3	569	A*24:02,B*08:01	Predicted
NMPVVSSQYW	I	Q8XLX5	139	A*24:02,B*58:01	Predicted
EIYNGSFPIF	I	Q8XLX8	18	A*24:02,A*26:01	Predicted
KALDDTNYHF	I	Q8XLX8	37	A*24:02,B*58:01	Predicted
LIPKGSKIQF	I	Q8XLY0	127	A*24:02,B*15:01	Predicted
VLGPIVTPVF	I	Q8XLY1	61	A*24:02,B*15:01	Predicted
THLTGNLLVF	I	Q8XLY6	107	A*24:02,B*39:01	Predicted
VFKDHKRIIF	I	Q8XLY6	115	A*24:02,B*08:01	Predicted
LLNEGAGHTF	I	Q8XLY8	367	A*24:02,B*15:01	Predicted
FFAPPTETNF	I	Q8XLZ0	175	A*24:02,B*15:01	Predicted
HWTVSEFREW	I	Q8XLZ2	90	A*24:02,B*58:01	Predicted
KRFDEIKRKF	I	Q8XLZ2	207	A*24:02,B*27:05	Predicted
IMNELIQNCF	I	Q8XLZ4	381	A*24:02,B*15:01	Predicted
KYSVKEGDTW	I	Q8XM04	210	A*24:02,B*58:01	Predicted
IMYQLVGRLF	I	Q8XM05	215	A*24:02,B*15:01	Predicted
KYSDQFKASW	I	Q8XM05	400	A*24:02,B*58:01	Predicted
SLIHNPDILF	I	Q8XM06	160	A*24:02,B*15:01	Predicted
VQQAEVLNRF	I	Q8XM09	319	A*24:02,B*15:01	Predicted
NQLDSHLSKF	I	Q8XM09	559	A*24:02,B*15:01	Predicted
MFDDKDNTGF	I	Q8XM09	674	A*24:02,B*08:01	Predicted
RTFGNTYLSL	I	Q8XM10	154	A*24:02,B*58:01	Predicted
YIPNNQEMKW	I	Q8XM12	64	A*24:02,B*58:01	Predicted
KFKKGDEKAW	I	Q8XM21	34	A*24:02,B*58:01	Predicted
RLYRWAGFEF	I	Q8XM21	155	A*24:02,B*15:01	Predicted
YWESSNDYKW	I	Q8XM24	66	A*24:02,B*58:01	Predicted
GFGIKSASTW	I	Q8XM24	685	A*24:02,B*58:01	Predicted
LHFEKPGLRF	I	Q8XM24	1133	A*24:02,B*39:01	Predicted
LHFEKEGFRF	I	Q8XM24	1275	A*24:02,B*39:01	Predicted
AMSKEAINKF	I	Q8XM24	1350	A*24:02,B*15:01	Predicted
VQWSAPENSF	I	Q8XM24	2035	A*24:02,B*15:01	Predicted
IFKESQKVQL	I	Q8XM28	379	A*24:02,B*08:01	Predicted
FYDYKKVKVF	I	Q8XM31	213	A*24:02,B*08:01	Predicted
KHDLDRFNQF	I	Q8XM32	299	A*24:02,B*39:01	Predicted
AYESDENYNW	I	Q8XM33	63	A*24:02,B*58:01	Predicted
SLKEVLSYLF	I	Q8XM33	118	A*24:02,B*15:01	Predicted
KLSWNNHNQF	I	Q8XM34	404	A*24:02,B*15:01	Predicted
NHNQFPHHTF	I	Q8XM34	409	A*24:02,B*39:01	Predicted
TFKPFEVHTL	I	Q8XM34	1008	A*24:02,B*08:01	Predicted
IFKKDEKQLW	I	Q8XM35	135	A*24:02,B*58:01	Predicted
YYFPIKEDIW	I	Q8XM38	14	A*24:02,B*58:01	Predicted
FFTKPQYNTW	I	Q8XM38	78	A*24:02,B*58:01	Predicted
KSFKDYSIYF	I	Q8XM39	15	A*24:02,B*58:01	Predicted
FFKENIGLSL	I	Q8XM41	11	A*24:02,B*08:01	Predicted
SSLFDTFYLF	I	Q8XM43	96	A*24:02,B*58:01	Predicted
MYMFKKKLSL	I	Q8XM44	1	A*24:02,B*08:01	Predicted
YFKNYDEYEW	I	Q8XM44	370	A*24:02,B*58:01	Predicted
QYSGQAIPHW	I	Q8XM44	452	A*24:02,B*58:01	Predicted
SWFDKDNTSL	I	Q8XM44	507	A*24:02,B*08:01	Predicted
YLAVSAPVLF	I	Q8XM51	135	A*24:02,B*15:01	Predicted
VSAPVLFFSF	I	Q8XM51	138	A*24:02,B*58:01	Predicted
YLFTRILASF	I	Q8XM51	150	A*24:02,B*15:01	Predicted
KIPSAISIIF	I	Q8XM51	380	A*24:02,B*15:01	Predicted
KFLGINGVWW	I	Q8XM51	402	A*24:02,B*58:01	Predicted
TMYTNAAINF	I	Q8XM56	291	A*24:02,B*15:01	Predicted
VFQDFKLMSF	I	Q8XM56	429	A*24:02,B*08:01	Predicted
KNFDEGGIEF	I	Q8XM56	483	A*24:02,B*15:01	Predicted
YAWSQDKVLF	I	Q8XM57	23	A*24:02,B*58:01	Predicted
TMYFSTINGF	I	Q8XM57	295	A*24:02,B*15:01	Predicted
SHYPQSIYFL	I	Q8XM59	324	A*24:02,B*39:01	Predicted
DYNRPSIVLW	I	Q8XM59	373	A*24:02,B*58:01	Predicted
RHLRVINESF	I	Q8XM59	484	A*24:02,B*39:01	Predicted
AIYNIVDTIF	I	Q8XM60	31	A*24:02,B*15:01	Predicted
RLLEFSNEIF	I	Q8XM62	3	A*24:02,B*15:01	Predicted
DFAKSIAYFW	I	Q8XM62	111	A*24:02,B*58:01	Predicted
IMIGDKGFEF	I	Q8XM65	27	A*24:02,B*15:01	Predicted
MAFTWYTQEF	I	Q8XM66	1	A*24:02,B*58:01	Predicted
LYGIKDDYLW	I	Q8XM70	104	A*24:02,B*58:01	Predicted
LYDEVKEMAL	I	Q8XM71	224	A*24:02,B*08:01	Predicted
VYSIETLLNW	I	Q8XM72	52	A*24:02,B*58:01	Predicted
IWGTNLASIW	I	Q8XM74	26	A*24:02,B*58:01	Predicted
ILGISIPVLF	I	Q8XM83	66	A*24:02,B*15:01	Predicted
SLRNGLYHKF	I	Q8XM83	86	A*24:02,B*15:01	Predicted
IIQKGNFNLF	I	Q8XM84	218	A*24:02,B*15:01	Predicted
KMDKKFAVLF	I	Q8XM86	219	A*24:02,B*15:01	Predicted
FYIEGKVLEM	I	Q8XM86	588	A*24:02,B*08:01	Predicted
TYYNDLLFNW	I	Q8XM87	59	A*24:02,B*58:01	Predicted
VHKDHSKNYW	I	Q8XM87	90	A*24:02,B*58:01	Predicted
FQYENKIIDF	I	Q8XM88	5	A*24:02,B*15:01	Predicted
NHLLDSIMLF	I	Q8XM93	18	A*24:02,B*39:01	Predicted
YILNEVKEKF	I	Q8XM94	71	A*24:02,B*15:01	Predicted
ILIINGPIVF	I	Q8XM96	171	A*24:02,B*15:01	Predicted
VYSDTIRGAW	I	Q8XM98	139	A*24:02,B*58:01	Predicted
DYVSVSGITF	I	Q8XM99	106	A*24:02,A*26:01	Predicted
FMPDFLNGVF	I	Q8XMA2	141	A*24:02,B*15:01	Predicted
IGVSPIFSTF	I	Q8XMA5	47	A*24:02,B*58:01	Predicted
VGYAPKSELF	I	Q8XMA7	242	A*24:02,B*58:01	Predicted
HFPVRIRFSL	I	Q8XMA9	378	A*24:02,B*08:01	Predicted
ILAMPPFGNF	I	Q8XMB1	100	A*24:02,B*15:01	Predicted
KFENSQYVDW	I	Q8XMB4	66	A*24:02,B*58:01	Predicted
VHFSHDPELL	I	Q8XMB4	112	A*24:02,B*39:01	Predicted
ILYPIATTLF	I	Q8XMB7	79	A*24:02,B*15:01	Predicted
QFAGAYVWEW	I	Q8XMB8	537	A*24:02,B*58:01	Predicted
DFIQSLGETF	I	Q8XMB8	753	A*24:02,A*26:01	Predicted
SFTAMDIPYW	I	Q8XMC0	131	A*24:02,B*58:01	Predicted
IFDGAGYITL	I	Q8XMC0	336	A*24:02,B*08:01	Predicted
IHQTIGVSRF	I	Q8XMC2	22	A*24:02,B*39:01	Predicted
FYDIRHLEQL	I	Q8XMC4	40	A*24:02,B*08:01	Predicted
SMKSSSLYLF	I	Q8XMC5	159	A*24:02,B*15:01	Predicted
KLFFTLISFF	I	Q8XMC6	75	A*24:02,B*15:01	Predicted
VYKEINTAIW	I	Q8XMC7	44	A*24:02,B*58:01	Predicted
ILYFEIVTTF	I	Q8XMC8	78	A*24:02,B*15:01	Predicted
TLYQSIAALF	I	Q8XMC8	307	A*24:02,B*15:01	Predicted
EYDKSHGMNL	I	Q8XMD0	322	A*24:02,B*08:01	Predicted
HLLKTSQELF	I	Q8XMD0	344	A*24:02,B*15:01	Predicted
VFDEVPFPGW	I	Q8XMD2	158	A*24:02,B*58:01	Predicted
THVDVTDPKF	I	Q8XMD3	120	A*24:02,B*39:01	Predicted
IMKKSELTLF	I	Q8XMD5	64	A*24:02,B*15:01	Predicted
EYFNRILEKY	I	Q8XME0	144	A*24:02,A*26:01	Predicted
DYSDEKLQEL	I	Q8XME1	93	A*24:02,B*08:01	Predicted
KIPAEKIQYW	I	Q8XME2	404	A*24:02,B*58:01	Predicted
RLNFNQKVTF	I	Q8XME2	751	A*24:02,B*15:01	Predicted
AIYNTDLINF	I	Q8XME2	951	A*24:02,B*15:01	Predicted
THYKDAFDLF	I	Q8XME4	51	A*24:02,B*39:01	Predicted
IFGAIAGALW	I	Q8XME6	67	A*24:02,B*58:01	Predicted
ALWGPVAFLW	I	Q8XME6	74	A*24:02,B*58:01	Predicted
NIPEIQLANF	I	Q8XME6	209	A*24:02,A*26:01	Predicted
YMLKAHNNYW	I	Q8XME6	401	A*24:02,B*58:01	Predicted
EYVRNEINSW	I	Q8XME7	151	A*24:02,B*58:01	Predicted
VTFVEKNPFF	I	Q8XME7	435	A*24:02,B*58:01	Predicted
EFLDAIGNKF	I	Q8XME7	564	A*24:02,A*26:01	Predicted
TMIPLNATAF	I	Q8XMF3	98	A*24:02,B*15:01	Predicted
IIFSLISMTF	I	Q8XMF3	165	A*24:02,B*15:01	Predicted
MFERGPHVSF	I	Q8XMF5	32	A*24:02,B*08:01	Predicted
LMPGSEPLHF	I	Q8XMF5	368	A*24:02,B*15:01	Predicted
YIIAQLLGAF	I	Q8XLW4	85	A*26:01,B*15:01	Predicted
NQIANLVTIY	I	Q8XLX3	109	A*26:01,B*15:01	Predicted
EEVKQNLQNF	I	Q8XLX3	147	A*26:01,B*40:01	Predicted
HIVKTVCKKY	I	Q8XLX3	511	A*26:01,B*15:01	Predicted
IVLKNIMPGY	I	Q8XLX4	45	A*26:01,B*15:01	Predicted
ITVLGITIKF	I	Q8XLX6	16	A*26:01,B*58:01	Predicted
NVKPIYVSNY	I	Q8XLX6	165	A*26:01,B*15:01	Predicted
SIINEKTVEF	I	Q8XLX6	479	A*26:01,B*15:01	Predicted
NVAFAVSASF	I	Q8XLY1	306	A*26:01,B*15:01	Predicted
FGIGHEMPTY	I	Q8XLY6	198	A*26:01,B*15:01	Predicted
MIFKVRTGKY	I	Q8XLY6	260	A*26:01,B*15:01	Predicted
MVPVGVVAGL	I	Q8XLY8	106	A*26:01,B*07:02	Predicted
EEQANQLSKF	I	Q8XLY8	281	A*26:01,B*40:01	Predicted
EVRSGLNATL	I	Q8XLZ0	94	A*26:01,B*07:02	Predicted
QSVASNPLGF	I	Q8XLZ0	208	A*26:01,B*58:01	Predicted
TATGPNVMYF	I	Q8XLZ2	277	A*26:01,B*58:01	Predicted
STITYTKDSF	I	Q8XLZ3	328	A*26:01,B*58:01	Predicted
LVFKYLLKAY	I	Q8XLZ8	203	A*26:01,B*15:01	Predicted
AVVHRLRGVY	I	Q8XM05	8	A*26:01,B*15:01	Predicted
GVIDRTLIIF	I	Q8XM05	258	A*26:01,B*15:01	Predicted
EEIFNDLTGF	I	Q8XM06	243	A*26:01,B*40:01	Predicted
NVYNRKMMLW	I	Q8XM09	400	A*26:01,B*58:01	Predicted
EIKNTIDSLW	I	Q8XM09	509	A*26:01,B*58:01	Predicted
NIVDHKYSEW	I	Q8XM09	653	A*26:01,B*58:01	Predicted
DLKDSNFVVF	I	Q8XM10	77	A*26:01,B*15:01	Predicted
FVSGMNFSKW	I	Q8XM12	50	A*26:01,B*58:01	Predicted
ELKGSGIEMF	I	Q8XM18	77	A*26:01,B*15:01	Predicted
EMKKLGANNY	I	Q8XM18	180	A*26:01,B*15:01	Predicted
VVKDTYSEEF	I	Q8XM18	520	A*26:01,B*15:01	Predicted
IVITLIISSF	I	Q8XM20	49	A*26:01,B*15:01	Predicted
DMYVSYGRTY	I	Q8XM22	262	A*26:01,B*15:01	Predicted
NVKIGEIKIY	I	Q8XM24	1619	A*26:01,B*15:01	Predicted
NSINGVAHQF	I	Q8XM26	291	A*26:01,B*58:01	Predicted
LIKPFVVNFY	I	Q8XM26	352	A*26:01,B*15:01	Predicted
DQIKDILGEL	I	Q8XM28	162	A*26:01,B*39:01	Predicted
MIAGIVPAIF	I	Q8XM30	177	A*26:01,B*15:01	Predicted
QVMKKCGMKF	I	Q8XM33	147	A*26:01,B*15:01	Predicted
AVKEYGLDLF	I	Q8XM36	280	A*26:01,B*15:01	Predicted
DLTNPEAVKW	I	Q8XM38	199	A*26:01,B*58:01	Predicted
FIIGPRIKEF	I	Q8XM38	450	A*26:01,B*15:01	Predicted
IIVSQGISAF	I	Q8XM39	131	A*26:01,B*15:01	Predicted
ESIKELGFKF	I	Q8XM39	348	A*26:01,B*58:01	Predicted
LVYNRFVKVY	I	Q8XM42	137	A*26:01,B*15:01	Predicted
IVLVDRIPGY	I	Q8XM44	91	A*26:01,B*15:01	Predicted
AVASIGSSSF	I	Q8XM51	47	A*26:01,B*15:01	Predicted
YEINVVIKGY	I	Q8XM54	359	A*26:01,B*40:01	Predicted
MVIVYGYITY	I	Q8XM56	269	A*26:01,B*15:01	Predicted
YTILASIAPF	I	Q8XM57	38	A*26:01,B*15:01	Predicted
FLIINVLISY	I	Q8XM57	178	A*26:01,B*15:01	Predicted
SVVFQDIKTF	I	Q8XM57	431	A*26:01,B*15:01	Predicted
TVAMLINAIY	I	Q8XM60	24	A*26:01,B*15:01	Predicted
MSIGMISNIF	I	Q8XM60	170	A*26:01,B*58:01	Predicted
KIISIGTSAF	I	Q8XM60	236	A*26:01,B*15:01	Predicted
NIITTSIFAY	I	Q8XM62	219	A*26:01,B*15:01	Predicted
MVIEAYASRF	I	Q8XM69	97	A*26:01,B*15:01	Predicted
YVEHSKVITF	I	Q8XM70	215	A*26:01,B*15:01	Predicted
SIFNDKDSIF	I	Q8XM72	972	A*26:01,B*15:01	Predicted
SIIKKIGISF	I	Q8XM74	45	A*26:01,B*15:01	Predicted
MILGAVLLVY	I	Q8XM79	291	A*26:01,B*15:01	Predicted
VVKGTNKEVY	I	Q8XM85	372	A*26:01,B*15:01	Predicted
HMIKGNKRYY	I	Q8XM86	480	A*26:01,B*15:01	Predicted
SVLAGIALLW	I	Q8XM89	35	A*26:01,B*58:01	Predicted
SMIKKIKEFY	I	Q8XM92	237	A*26:01,B*15:01	Predicted
SILMGISRVY	I	Q8XM93	134	A*26:01,B*15:01	Predicted
EIEKGKITAL	I	Q8XM95	23	A*26:01,B*08:01	Predicted
DIALEEIIYW	I	Q8XM97	176	A*26:01,B*58:01	Predicted
SVALAGPIAF	I	Q8XM97	254	A*26:01,B*15:01	Predicted
MVHKFIGSDY	I	Q8XM97	271	A*26:01,B*15:01	Predicted
EVPVGALTAL	I	Q8XM97	310	A*26:01,B*07:02	Predicted
EIKKVKIPAM	I	Q8XMA4	51	A*26:01,B*08:01	Predicted
IVIGDIMNNF	I	Q8XMA5	168	A*26:01,B*15:01	Predicted
AIFGVIMAFF	I	Q8XMA5	314	A*26:01,B*15:01	Predicted
GVIDNRPVPF	I	Q8XMA9	15	A*26:01,B*15:01	Predicted
SIKESDSILF	I	Q8XMA9	296	A*26:01,B*15:01	Predicted
HIHKENNILF	I	Q8XMB4	220	A*26:01,B*15:01	Predicted
EIYMSGFASF	I	Q8XMB7	6	A*26:01,B*15:01	Predicted
HVNMMPRRSY	I	Q8XMB8	15	A*26:01,B*15:01	Predicted
AVIHYVTKGY	I	Q8XMB9	39	A*26:01,B*15:01	Predicted
VTKGYGTFKF	I	Q8XMB9	44	A*26:01,B*58:01	Predicted
HTYIQDALNF	I	Q8XMB9	170	A*26:01,B*58:01	Predicted
NMIYALISSY	I	Q8XMC0	31	A*26:01,B*15:01	Predicted
SILGGIMSPF	I	Q8XMC0	282	A*26:01,B*15:01	Predicted
FVSGMDFSKW	I	Q8XMC2	50	A*26:01,B*58:01	Predicted
QTATIQKQTF	I	Q8XMC3	242	A*26:01,B*58:01	Predicted
DIIKERILEL	I	Q8XMC4	86	A*26:01,B*08:01	Predicted
ELLKVITSSY	I	Q8XMC5	35	A*26:01,B*15:01	Predicted
QIIQHEVDHF	I	Q8XMC9	122	A*26:01,B*15:01	Predicted
EGSNPVTLTF	I	Q8XMD1	30	A*26:01,B*58:01	Predicted
FVRDGFTKIF	I	Q8XMD2	103	A*26:01,B*15:01	Predicted
IIVIDNKVGY	I	Q8XMD5	220	A*26:01,B*15:01	Predicted
ESFSKLFSAL	I	Q8XMD5	475	A*26:01,B*08:01	Predicted
SIASVLPVFF	I	Q8XME2	600	A*26:01,B*15:01	Predicted
SVLGKILHAF	I	Q8XME2	1067	A*26:01,B*15:01	Predicted
CIFAGAVHDY	I	Q8XME6	88	A*26:01,B*15:01	Predicted
MIMLWAASAY	I	Q8XME6	392	A*26:01,B*15:01	Predicted
EVFSKNNANL	I	Q8XME7	80	A*26:01,B*08:01	Predicted
YINEKILSRF	I	Q8XMF2	39	A*26:01,B*15:01	Predicted
HIGNDTEVAF	I	Q8XMF2	160	A*26:01,B*15:01	Predicted
AAVWSGINGF	I	Q8XMF3	295	A*26:01,B*15:01	Predicted
TLIFFGMGVY	I	Q8XMF4	139	A*26:01,B*15:01	Predicted
YIVGGFAMGF	I	Q8XMF4	361	A*26:01,B*15:01	Predicted
LIVGDKVSSF	I	Q8XMF5	210	A*26:01,B*15:01	Predicted
TSAGEIIFEF	I	Q8XMF6	58	A*26:01,B*58:01	Predicted
HTTVIGGPLF	I	Q8XMF7	150	A*26:01,B*58:01	Predicted
EEYIEVQNSF	I	Q8XMF8	43	A*26:01,B*40:01	Predicted
HIHDLGGLTL	I	Q8XLX3	65	B*07:02,B*39:01	Predicted
RPFSYPIPTY	I	Q8XLX3	227	B*07:02,B*15:01	Predicted
SPEMAKKLEL	I	Q8XLZ0	20	B*07:02,B*08:01	Predicted
GARYKTITAL	I	Q8XLZ1	86	B*07:02,B*08:01	Predicted
HAIPKDKPSL	I	Q8XLZ4	55	B*07:02,B*08:01	Predicted
VPHGRTNSIL	I	Q8XLZ8	256	B*07:02,B*08:01	Predicted
LPFTRTYISL	I	Q8XLZ9	64	B*07:02,B*08:01	Predicted
YPKYNHEVVI	I	Q8XM04	227	B*07:02,B*08:01	Predicted
NPRQLVSVKL	I	Q8XM09	1122	B*07:02,B*08:01	Predicted
TPDEMKFPIM	I	Q8XM17	70	B*07:02,B*08:01	Predicted
IPFEGIIWTL	I	Q8XM17	88	B*07:02,B*39:01	Predicted
KMRIPGWPSL	I	Q8XM18	87	B*07:02,B*15:01	Predicted
RPSLPKEKAF	I	Q8XM18	150	B*07:02,B*08:01	Predicted
ISPVPNKVAL	I	Q8XM18	483	B*07:02,B*08:01	Predicted
FPGGIKNETL	I	Q8XM21	170	B*07:02,B*08:01	Predicted
YPTEASNENL	I	Q8XM24	891	B*07:02,B*39:01	Predicted
GVKPNPRLSL	I	Q8XM32	68	B*07:02,B*08:01	Predicted
SPLLYPKFSM	I	Q8XM32	166	B*07:02,B*08:01	Predicted
MPGKREVPMF	I	Q8XM34	120	B*07:02,B*08:01	Predicted
NPVDKICPLL	I	Q8XM36	147	B*07:02,B*08:01	Predicted
IPEKKRKQKI	I	Q8XM41	68	B*07:02,B*08:01	Predicted
FPMASQRVLF	I	Q8XM51	238	B*07:02,B*08:01	Predicted
YPNKEKFPNL	I	Q8XM59	593	B*07:02,B*08:01	Predicted
FPNFYLKESL	I	Q8XM62	80	B*07:02,B*08:01	Predicted
KTKEERSAAL	I	Q8XM67	49	B*07:02,B*08:01	Predicted
SPIIGVTLAL	I	Q8XM67	73	B*07:02,B*39:01	Predicted
RIKPDGSREL	I	Q8XM72	623	B*07:02,B*15:01	Predicted
IPDKKVYENL	I	Q8XM72	687	B*07:02,B*08:01	Predicted
IPKGKITTII	I	Q8XM77	26	B*07:02,B*08:01	Predicted
MIMSPRITIL	I	Q8XM79	216	B*07:02,B*08:01	Predicted
MSPRITILSL	I	Q8XM79	218	B*07:02,B*08:01	Predicted
TPISLRVQYM	I	Q8XM81	174	B*07:02,B*08:01	Predicted
LPKELKNNKI	I	Q8XM85	573	B*07:02,B*08:01	Predicted
TPKDVFGEEL	I	Q8XM86	113	B*07:02,B*08:01	Predicted
KPKRIGHLNL	I	Q8XM86	531	B*07:02,B*08:01	Predicted
YPVKPRSIKV	I	Q8XM87	39	B*07:02,B*08:01	Predicted
RIIGKRISGL	I	Q8XM88	106	B*07:02,B*08:01	Predicted
FPFCERESIF	I	Q8XM91	324	B*07:02,B*08:01	Predicted
TPKLIKSDFL	I	Q8XM92	156	B*07:02,B*08:01	Predicted
FPSGHSVGSM	I	Q8XM93	104	B*07:02,B*08:01	Predicted
MPPKELAKEL	I	Q8XM95	68	B*07:02,B*08:01	Predicted
MARSLGIKTL	I	Q8XM97	228	B*07:02,B*27:05	Predicted
EPKNFNTAIL	I	Q8XMA0	201	B*07:02,B*08:01	Predicted
TPYNDLLTTL	I	Q8XMA4	290	B*07:02,B*39:01	Predicted
TPKDYLNKVL	I	Q8XMA5	13	B*07:02,B*08:01	Predicted
LPYVRQITIV	I	Q8XMA5	160	B*07:02,B*08:01	Predicted
KIKNGKKVAL	I	Q8XMA6	328	B*07:02,B*08:01	Predicted
EPDNNKKSLL	I	Q8XMA6	540	B*07:02,B*08:01	Predicted
RPVPFHRLIL	I	Q8XMA9	20	B*07:02,B*08:01	Predicted
TPYLHTEETM	I	Q8XMA9	142	B*07:02,B*08:01	Predicted
EPHRKYIRPL	I	Q8XMA9	198	B*07:02,B*08:01	Predicted
LPKLDLSNKL	I	Q8XMA9	325	B*07:02,B*08:01	Predicted
VPFKNKSCIF	I	Q8XMB8	426	B*07:02,B*08:01	Predicted
KPFEYKDKEL	I	Q8XMB9	160	B*07:02,B*08:01	Predicted
RPIVKDVLFL	I	Q8XMC9	3	B*07:02,B*08:01	Predicted
LPYVRTTESI	I	Q8XMD0	32	B*07:02,B*08:01	Predicted
YPKRRGLTRV	I	Q8XMD3	288	B*07:02,B*08:01	Predicted
NPDKNKVLLM	I	Q8XMD4	46	B*07:02,B*08:01	Predicted
LPEKSGEIAL	I	Q8XME2	122	B*07:02,B*08:01	Predicted
APKLGKKILL	I	Q8XME2	733	B*07:02,B*08:01	Predicted
NPHEVKVEEI	I	Q8XME2	918	B*07:02,B*08:01	Predicted
TVMGKVGAVL	I	Q8XME6	310	B*07:02,B*08:01	Predicted
HIKGAKNLPL	I	Q8XMF5	483	B*07:02,B*08:01	Predicted
KPSDCKNLEL	I	Q8XMF6	148	B*07:02,B*08:01	Predicted
SLQPKELREM	I	Q8XLX2	56	B*08:01,B*15:01	Predicted
YRKGCKRHSL	I	Q8XLX8	135	B*08:01,B*27:05	Predicted
TAYDELKNTL	I	Q8XM24	1773	B*08:01,B*39:01	Predicted
YKDGKKVAEL	I	Q8XM24	2052	B*08:01,B*39:01	Predicted
MEQKKRIEVM	I	Q8XM28	273	B*08:01,B*40:01	Predicted
MASQRVLFTL	I	Q8XM51	240	B*08:01,B*58:01	Predicted
HMKIVNILSF	I	Q8XM55	50	B*08:01,B*15:01	Predicted
HLKPSTITRL	I	Q8XMA3	61	B*08:01,B*15:01	Predicted
DHFDKYILSL	I	Q8XMF8	31	B*08:01,B*39:01	Predicted
KAKDADGFVF	I	Q8XLX5	71	B*15:01,B*58:01	Predicted
KAMEIYNGSF	I	Q8XLX8	15	B*15:01,B*58:01	Predicted
AAIIEALTGF	I	Q8XLY1	214	B*15:01,B*58:01	Predicted
KVLGKRPLIF	I	Q8XLY5	161	B*15:01,B*58:01	Predicted
RALNRLSSVF	I	Q8XLY6	248	B*15:01,B*58:01	Predicted
RELKEQGAYF	I	Q8XLY8	269	B*15:01,B*40:01	Predicted
REKLTTILTF	I	Q8XLY8	341	B*15:01,B*40:01	Predicted
KAADVEMCEF	I	Q8XLZ0	166	B*15:01,B*58:01	Predicted
FSRYGKITVF	I	Q8XLZ9	50	B*15:01,B*58:01	Predicted
RVLKEDGKIF	I	Q8XM03	128	B*15:01,B*58:01	Predicted
KVHEVGNEYF	I	Q8XM09	625	B*15:01,B*58:01	Predicted
IALGSSILAF	I	Q8XM13	14	B*15:01,B*58:01	Predicted
MEKEVGVIHF	I	Q8XM14	107	B*15:01,B*40:01	Predicted
RVNFPDGEIF	I	Q8XM15	220	B*15:01,B*58:01	Predicted
KINGHITFSF	I	Q8XM15	236	B*15:01,B*58:01	Predicted
VEFGNITTKF	I	Q8XM18	288	B*15:01,B*40:01	Predicted
RKFLKSAIEY	I	Q8XM19	2	B*15:01,B*27:05	Predicted
AEIEKSVLEF	I	Q8XM21	44	B*15:01,B*40:01	Predicted
YEQFSKLTAF	I	Q8XM22	179	B*15:01,B*40:01	Predicted
KEFISGPAYF	I	Q8XM24	364	B*15:01,B*40:01	Predicted
MQSFGINPVL	I	Q8XM24	407	B*15:01,B*39:01	Predicted
KEVFGDVTNF	I	Q8XM24	475	B*15:01,B*40:01	Predicted
RQWSGLTEDY	I	Q8XM24	837	B*15:01,B*27:05	Predicted
EQEEEKSVTF	I	Q8XM24	1539	B*15:01,B*40:01	Predicted
KENGVSTIAF	I	Q8XM29	312	B*15:01,B*40:01	Predicted
RAVAKSEKAF	I	Q8XM34	445	B*15:01,B*58:01	Predicted
IALGGSQKAF	I	Q8XM36	185	B*15:01,B*58:01	Predicted
FKFDAGDASF	I	Q8XM38	225	B*15:01,B*39:01	Predicted
AERISGKSEF	I	Q8XM44	124	B*15:01,B*40:01	Predicted
LSISILSGTF	I	Q8XM45	10	B*15:01,B*58:01	Predicted
VSKDYIVKEF	I	Q8XM49	176	B*15:01,B*58:01	Predicted
LALPIMGSSF	I	Q8XM51	18	B*15:01,B*58:01	Predicted
VASIGSSSFF	I	Q8XM51	48	B*15:01,B*58:01	Predicted
ASIAPFIGIF	I	Q8XM57	42	B*15:01,B*58:01	Predicted
YEIEFKNVSF	I	Q8XM57	351	B*15:01,B*40:01	Predicted
TQVSISLVAL	I	Q8XM60	247	B*15:01,B*39:01	Predicted
KTKKNGTYSF	I	Q8XM65	73	B*15:01,B*58:01	Predicted
MQNGGWAFSL	I	Q8XM67	31	B*15:01,B*39:01	Predicted
KILQEYNKTF	I	Q8XM70	93	B*15:01,B*58:01	Predicted
LAMYTPNSTF	I	Q8XM72	338	B*15:01,B*58:01	Predicted
VQKKSVSLAW	I	Q8XM72	1051	B*15:01,B*58:01	Predicted
RQRAWIAMAL	I	Q8XM77	145	B*15:01,B*27:05	Predicted
ASISGLLVYF	I	Q8XM79	134	B*15:01,B*58:01	Predicted
KAFEEYEKEF	I	Q8XM91	294	B*15:01,B*58:01	Predicted
RQRAWIALSL	I	Q8XM95	143	B*15:01,B*27:05	Predicted
KSIFGIDTGF	I	Q8XM96	41	B*15:01,B*58:01	Predicted
KTRIYLGNTF	I	Q8XM98	200	B*15:01,B*58:01	Predicted
RGFETVTIAY	I	Q8XMA0	68	B*15:01,B*58:01	Predicted
YEVSELGNLF	I	Q8XMA2	29	B*15:01,B*40:01	Predicted
MLHEAGNEVM	I	Q8XMA4	18	B*15:01,B*39:01	Predicted
SQAGAHYPSM	I	Q8XMA4	250	B*15:01,B*39:01	Predicted
AQAEDFKVKF	I	Q8XMA7	68	B*15:01,B*40:01	Predicted
GQFFEGLEVF	I	Q8XMA7	138	B*15:01,B*40:01	Predicted
KEKLGIEDEY	I	Q8XMA7	312	B*15:01,B*40:01	Predicted
GELADNYESF	I	Q8XMA8	54	B*15:01,B*40:01	Predicted
KAVYHLKELY	I	Q8XMA9	105	B*15:01,B*58:01	Predicted
KEFKFENSQY	I	Q8XMB4	63	B*15:01,B*40:01	Predicted
VQINIKNVEL	I	Q8XMB8	269	B*15:01,B*40:01	Predicted
AHYPKSPIFY	I	Q8XMB8	362	B*15:01,B*39:01	Predicted
KSKSKDKITF	I	Q8XMC4	195	B*15:01,B*58:01	Predicted
ASKGDKVLGF	I	Q8XMC5	58	B*15:01,B*58:01	Predicted
MEFRESVIEF	I	Q8XMC6	35	B*15:01,B*40:01	Predicted
LISKPDPKIF	I	Q8XMC7	152	B*15:01,B*58:01	Predicted
ASEAAVISTF	I	Q8XMD1	245	B*15:01,B*58:01	Predicted
KAIMELKEEY	I	Q8XMD3	133	B*15:01,B*58:01	Predicted
KAQKSINIEF	I	Q8XMD5	135	B*15:01,B*58:01	Predicted
RVLVGPIVIF	I	Q8XMD6	40	B*15:01,B*58:01	Predicted
KQLEKGKAEL	I	Q8XME2	499	B*15:01,B*40:01	Predicted
GSSISALSSF	I	Q8XME8	70	B*15:01,B*58:01	Predicted
GSFMLPGTKF	I	Q8XMF3	23	B*15:01,B*58:01	Predicted
KKIFGGILEF	I	Q8XMF3	112	B*15:01,B*27:05	Predicted
KINLGSSMLF	I	Q8XMF4	22	B*15:01,B*58:01	Predicted
GQIKAMNLSL	I	Q8XMF5	344	B*15:01,B*40:01	Predicted
FRILATLLNL	I	Q8XLW5	6	B*27:05,B*39:01	Predicted
NRLERIENKL	I	Q8XLW5	37	B*27:05,B*39:01	Predicted
IRDDGATIVL	I	Q8XLX4	38	B*27:05,B*39:01	Predicted
ARRAGTTSTL	I	Q8XLX5	119	B*27:05,B*39:01	Predicted
MRVLGRNMAW	I	Q8XLX5	169	B*27:05,B*58:01	Predicted
NRVKGFESLL	I	Q8XLX6	317	B*27:05,B*39:01	Predicted
IRINNLNVVL	I	Q8XLY4	242	B*27:05,B*39:01	Predicted
RRFSPETTEI	I	Q8XLZ1	143	B*27:05,B*39:01	Predicted
YRSDVYFTPL	I	Q8XLZ3	47	B*27:05,B*39:01	Predicted
ARKENANDVL	I	Q8XLZ3	97	B*27:05,B*39:01	Predicted
SRYGKITVFL	I	Q8XLZ9	51	B*27:05,B*39:01	Predicted
FRDGRYKVMF	I	Q8XM02	176	B*27:05,B*39:01	Predicted
HRLRGVYEKL	I	Q8XM05	11	B*27:05,B*39:01	Predicted
KRLAEEFTAL	I	Q8XM06	256	B*27:05,B*39:01	Predicted
GRMVDEAESL	I	Q8XM08	63	B*27:05,B*39:01	Predicted
ERHRVKIPTL	I	Q8XM12	129	B*27:05,B*39:01	Predicted
YRFWESIGFL	I	Q8XM13	92	B*27:05,B*39:01	Predicted
GRMGDGSLRW	I	Q8XM15	127	B*27:05,B*58:01	Predicted
VRFETVVIFL	I	Q8XM17	37	B*27:05,B*39:01	Predicted
MRIPGWPSLL	I	Q8XM18	88	B*27:05,B*39:01	Predicted
VRDGVAMVKF	I	Q8XM18	314	B*27:05,B*39:01	Predicted
SRFPLTKEHL	I	Q8XM19	126	B*27:05,B*39:01	Predicted
TRDQINFRTW	I	Q8XM24	628	B*27:05,B*58:01	Predicted
ERAYDVLEKL	I	Q8XM24	1949	B*27:05,B*39:01	Predicted
ARITEFSIVL	I	Q8XM26	218	B*27:05,B*39:01	Predicted
ERNPLITTTF	I	Q8XM29	103	B*27:05,B*39:01	Predicted
LERIEEITGL	I	Q8XM31	282	B*27:05,B*40:01	Predicted
TRIEAIHHVL	I	Q8XM33	132	B*27:05,B*39:01	Predicted
ARYHTILNAL	I	Q8XM34	193	B*27:05,B*39:01	Predicted
KRPTHGNTSW	I	Q8XM34	824	B*27:05,B*58:01	Predicted
ERYLELYNLL	I	Q8XM35	121	B*27:05,B*39:01	Predicted
GRWFDGFVTM	I	Q8XM36	91	B*27:05,B*39:01	Predicted
QRLADKNHSW	I	Q8XM38	279	B*27:05,B*58:01	Predicted
FRRDELGFIF	I	Q8XM40	83	B*27:05,B*39:01	Predicted
ARAIVTNPSL	I	Q8XM40	156	B*27:05,B*39:01	Predicted
TRLLSPNEIL	I	Q8XM42	219	B*27:05,B*39:01	Predicted
ERLINILEYL	I	Q8XM43	251	B*27:05,B*39:01	Predicted
LRSGYGKLAW	I	Q8XM44	477	B*27:05,B*58:01	Predicted
YRIDEEEIFF	I	Q8XM55	82	B*27:05,B*39:01	Predicted
IRNQGAIWQL	I	Q8XM56	134	B*27:05,B*39:01	Predicted
RRIEIILMTL	I	Q8XM57	64	B*27:05,B*39:01	Predicted
ERVDLPHTNI	I	Q8XM59	32	B*27:05,B*39:01	Predicted
VRYLENSDFL	I	Q8XM59	415	B*27:05,B*39:01	Predicted
ERDGGAILPF	I	Q8XM59	562	B*27:05,B*39:01	Predicted
NRIDDAKTYM	I	Q8XM61	206	B*27:05,B*39:01	Predicted
ERLSYSVDRL	I	Q8XM61	216	B*27:05,B*39:01	Predicted
FRIKTDDYTF	I	Q8XM62	12	B*27:05,B*39:01	Predicted
RRAFEITTAL	I	Q8XM62	55	B*27:05,B*39:01	Predicted
ERMQNGGWAF	I	Q8XM67	29	B*27:05,B*39:01	Predicted
NRGEGKRVTF	I	Q8XM72	667	B*27:05,B*39:01	Predicted
RRIEVPYSGF	I	Q8XM72	1022	B*27:05,B*39:01	Predicted
FRDNYKAINL	I	Q8XM76	120	B*27:05,B*39:01	Predicted
IRDVRIPRAL	I	Q8XM79	57	B*27:05,B*39:01	Predicted
TRNPIAEPSV	I	Q8XM79	86	B*27:05,B*39:01	Predicted
RKVDPVKLAL	I	Q8XM79	150	B*27:05,B*39:01	Predicted
ERLEEGLKYL	I	Q8XM81	65	B*27:05,B*39:01	Predicted
FRAKEIADYL	I	Q8XM81	154	B*27:05,B*39:01	Predicted
YRVAIRAIIL	I	Q8XM94	20	B*27:05,B*39:01	Predicted
LRYADNIIAL	I	Q8XM95	202	B*27:05,B*39:01	Predicted
SRVPRTLNAL	I	Q8XM97	61	B*27:05,B*39:01	Predicted
MRHEKIYSQL	I	Q8XM98	123	B*27:05,B*39:01	Predicted
RRVNQSGVTL	I	Q8XMA5	236	B*27:05,B*39:01	Predicted
KRMGNSEARL	I	Q8XMA6	244	B*27:05,B*39:01	Predicted
ERANKDSLLL	I	Q8XMA6	516	B*27:05,B*39:01	Predicted
NRLSNVISLL	I	Q8XMA6	528	B*27:05,B*39:01	Predicted
FREADIPKRL	I	Q8XMB7	88	B*27:05,B*39:01	Predicted
KRLIPGTIAL	I	Q8XMB7	95	B*27:05,B*39:01	Predicted
GRFNSKVSEM	I	Q8XMB8	893	B*27:05,B*39:01	Predicted
KRSEGMIFSL	I	Q8XMC0	362	B*27:05,B*39:01	Predicted
SRGLGIGKTL	I	Q8XMC5	140	B*27:05,B*39:01	Predicted
ERFKRLSDKL	I	Q8XMC7	69	B*27:05,B*39:01	Predicted
YRLSTIKNLL	I	Q8XMD0	361	B*27:05,B*39:01	Predicted
FRFPTFSSAI	I	Q8XMD4	31	B*27:05,B*39:01	Predicted
YRKDVETKVF	I	Q8XMD5	110	B*27:05,B*39:01	Predicted
LRENIILTLL	I	Q8XME2	1052	B*27:05,B*39:01	Predicted
HRKDNFPAQL	I	Q8XME3	130	B*27:05,B*39:01	Predicted
MRDNMGLLNL	I	Q8XME7	288	B*27:05,B*39:01	Predicted
SRIDIFSIVL	I	Q8XMF3	7	B*27:05,B*39:01	Predicted
NRIDFINTYI	I	Q8XMF3	185	B*27:05,B*39:01	Predicted
SRVAVISLVM	I	Q8XMF3	236	B*27:05,B*39:01	Predicted
QRSYNACLAL	I	Q8XMF5	516	B*27:05,B*39:01	Predicted
KKIDINDLTL	I	Q8XMF6	255	B*27:05,B*39:01	Predicted
SESDLFINTL	I	Q8XLW6	223	B*39:01,B*40:01	Predicted
DEFERVQSVL	I	Q8XLX4	17	B*39:01,B*40:01	Predicted
YESDAFIDVL	I	Q8XLZ4	34	B*39:01,B*40:01	Predicted
FEVKPTFVSL	I	Q8XM09	1143	B*39:01,B*40:01	Predicted
FQEENWTFVL	I	Q8XM10	86	B*39:01,B*40:01	Predicted
LEQDHKTVEL	I	Q8XM11	9	B*39:01,B*40:01	Predicted
KEDEYTNVAL	I	Q8XM24	1071	B*39:01,B*40:01	Predicted
MEYEFPNENL	I	Q8XM38	399	B*39:01,B*40:01	Predicted
YEIYSKFNEL	I	Q8XM56	528	B*39:01,B*40:01	Predicted
EQENVKAVTL	I	Q8XM69	26	B*39:01,B*40:01	Predicted
IEDTHTNVTL	I	Q8XM84	136	B*39:01,B*40:01	Predicted
KEHDFNNLEF	I	Q8XM91	399	B*39:01,B*40:01	Predicted
MEREPNIEAI	I	Q8XM98	101	B*39:01,B*40:01	Predicted
EEFRDSLISL	I	Q8XMA2	79	B*39:01,B*40:01	Predicted
HQDLIQNHRL	I	Q8XMA4	260	B*39:01,B*40:01	Predicted
TEDSNKPLVL	I	Q8XMB1	112	B*39:01,B*40:01	Predicted
NEHEAAGDIL	I	Q8XMB4	174	B*39:01,B*40:01	Predicted
DEVPFPGWAL	I	Q8XMD2	160	B*39:01,B*40:01	Predicted
NEYKEIHEEL	I	Q8XME0	241	B*39:01,B*40:01	Predicted
MEDELFHQIL	I	Q8XME4	63	B*39:01,B*40:01	Predicted
TEHGIRNLVL	I	Q8XME7	28	B*39:01,B*40:01	Predicted
IEISNDGTEW	I	Q8XM24	1573	B*40:01,B*58:01	Predicted
HELGFKVILW	I	Q8XM38	147	B*40:01,B*58:01	Predicted
KEYREYIETW	I	Q8XM49	118	B*40:01,B*58:01	Predicted
KEVQNIIREF	I	Q8XM54	385	B*40:01,B*58:01	Predicted
VENTKISDEY	I	Q8XLW6	10	A*01:01	Predicted
ITEDNKNVLM	I	Q8XLW6	174	A*01:01	Predicted
ITDENDEIVR	I	Q8XLW7	34	A*01:01	Predicted
LITFVNPYLY	I	Q8XLW7	71	A*01:01	Predicted
YSDLILNCYQ	I	Q8XLW7	106	A*01:01	Predicted
TIDFENDMIF	I	Q8XLW8	32	A*01:01	Predicted
QSNPEDIIYH	I	Q8XLW8	126	A*01:01	Predicted
FSDLYIKYIY	I	Q8XLW8	156	A*01:01	Predicted
IDEIYSFNKY	I	Q8XLW9	170	A*01:01	Predicted
MKDENINIKY	I	Q8XLX0	1	A*01:01	Predicted
LLSLNYILIY	I	Q8XLX0	39	A*01:01	Predicted
ITETLDGNQY	I	Q8XLX1	52	A*01:01	Predicted
YNDLVVLVLY	I	Q8XLX1	102	A*01:01	Predicted
YFGFEGDMYY	I	Q8XLX1	165	A*01:01	Predicted
LSSKKIVDDY	I	Q8XLX3	2	A*01:01	Predicted
YKDKRIIDAY	I	Q8XLX3	50	A*01:01	Predicted
IGDKIQEFTY	I	Q8XLX3	192	A*01:01	Predicted
GDYNGRPFSY	I	Q8XLX3	222	A*01:01	Predicted
LFEMTGKFGY	I	Q8XLX3	252	A*01:01	Predicted
VENTNWHESY	I	Q8XLX4	89	A*01:01	Predicted
GFVFGSPVYY	I	Q8XLX5	77	A*01:01	Predicted
ITSFLDRAFY	I	Q8XLX5	93	A*01:01	Predicted
LICNKLDLNY	I	Q8XLX6	66	A*01:01	Predicted
IFEFSSGPVY	I	Q8XLX6	207	A*01:01	Predicted
QKDANLYSKY	I	Q8XLX6	243	A*01:01	Predicted
ILDYRIIKDY	I	Q8XLX6	362	A*01:01	Predicted
YDMVKGRDFY	I	Q8XLX6	371	A*01:01	Predicted
AIDDFGVEYS	I	Q8XLX6	444	A*01:01	Predicted
QVDIVKAFPY	I	Q8XLX6	510	A*01:01	Predicted
NEGDRIEIIY	I	Q8XLX7	73	A*01:01	Predicted
NGENVSLERY	I	Q8XLX9	12	A*01:01	Predicted
DGLEELYEKY	I	Q8XLX9	42	A*01:01	Predicted
VNGENESLLY	I	Q8XLX9	97	A*01:01	Predicted
WTLNYDEIDY	I	Q8XLY0	94	A*01:01	Predicted
EFGEKLGEKY	I	Q8XLY2	58	A*01:01	Predicted
LVEFLVDEIY	I	Q8XLY4	13	A*01:01	Predicted
LEDGIEYRKY	I	Q8XLY4	113	A*01:01	Predicted
IKDLSQPGQY	I	Q8XLY5	51	A*01:01	Predicted
LAEHNINLVY	I	Q8XLY6	53	A*01:01	Predicted
ETELSAYEAF	I	Q8XLY6	225	A*01:01	Predicted
YSEDKTTENK	I	Q8XLY9	197	A*01:01	Predicted
KDLVDILLKY	I	Q8XLY9	246	A*01:01	Predicted
SANEDDSICY	I	Q8XLZ0	114	A*01:01	Predicted
ANEDDSICYY	I	Q8XLZ0	115	A*01:01	Predicted
VDNPADREAY	I	Q8XLZ1	60	A*01:01	Predicted
FSDVSEEFIK	I	Q8XLZ1	109	A*01:01	Predicted
PSIEQGLKMY	I	Q8XLZ1	185	A*01:01	Predicted
VGFIGPEYLY	I	Q8XLZ2	327	A*01:01	Predicted
SVGLRSKDEY	I	Q8XLZ3	232	A*01:01	Predicted
FSGGVADYIY	I	Q8XLZ3	262	A*01:01	Predicted
EGEIQDYFKY	I	Q8XLZ3	273	A*01:01	Predicted
NPSFKEIQEY	I	Q8XLZ3	388	A*01:01	Predicted
MADFYESDAF	I	Q8XLZ4	30	A*01:01	Predicted
ADNIYSSLGY	I	Q8XLZ4	186	A*01:01	Predicted
SSLGYKSIDY	I	Q8XLZ4	191	A*01:01	Predicted
IIEVQVKNSY	I	Q8XLZ4	230	A*01:01	Predicted
LTENIKKSWY	I	Q8XLZ4	346	A*01:01	Predicted
LLTAFEDKKY	I	Q8XLZ5	80	A*01:01	Predicted
VYDCTSEENY	I	Q8XLZ6	70	A*01:01	Predicted
TVDDVGIKEL	I	Q8XLZ6	128	A*01:01	Predicted
MDSFYLLLGY	I	Q8XLZ9	96	A*01:01	Predicted
IGASVASGKY	I	Q8XM00	45	A*01:01	Predicted
LEIISQLDFY	I	Q8XM02	90	A*01:01	Predicted
LDISDEFLNY	I	Q8XM03	65	A*01:01	Predicted
SLTCVALLGY	I	Q8XM04	12	A*01:01	Predicted
VTEDTSSENK	I	Q8XM04	42	A*01:01	Predicted
VNAFQDGKKY	I	Q8XM04	202	A*01:01	Predicted
GSSFIADFAY	I	Q8XM05	99	A*01:01	Predicted
VLTVGIMIMY	I	Q8XM05	208	A*01:01	Predicted
LAPILSILIY	I	Q8XM05	273	A*01:01	Predicted
SDQFKASWIY	I	Q8XM05	402	A*01:01	Predicted
YGMEYKDVLY	I	Q8XM06	116	A*01:01	Predicted
NDITKDISIY	I	Q8XM09	41	A*01:01	Predicted
TSSISKDEGY	I	Q8XM09	130	A*01:01	Predicted
VTDENIEGNK	I	Q8XM09	142	A*01:01	Predicted
FSDASKISTL	I	Q8XM09	448	A*01:01	Predicted
ADYGWNSISY	I	Q8XM09	460	A*01:01	Predicted
WSDNFEGIKL	I	Q8XM09	594	A*01:01	Predicted
ISEETHVPNY	I	Q8XM09	664	A*01:01	Predicted
LSDSENKLYV	I	Q8XM09	764	A*01:01	Predicted
HPDFVADNDY	I	Q8XM09	920	A*01:01	Predicted
GDYMDGDIEY	I	Q8XM09	966	A*01:01	Predicted
YSLDGENWIK	I	Q8XM09	975	A*01:01	Predicted
IKDLDVKARY	I	Q8XM09	995	A*01:01	Predicted
STDNLSGAKV	I	Q8XM09	1087	A*01:01	Predicted
FGNESLIIKY	I	Q8XM10	114	A*01:01	Predicted
DNNKITEANY	I	Q8XM10	124	A*01:01	Predicted
VEEAFKDAEY	I	Q8XM11	20	A*01:01	Predicted
YSDHMEHVLV	I	Q8XM11	29	A*01:01	Predicted
ANIENETEKY	I	Q8XM11	70	A*01:01	Predicted
NFSKWLNNEY	I	Q8XM12	55	A*01:01	Predicted
GSSILAFGSY	I	Q8XM13	17	A*01:01	Predicted
SFSEYEDFVY	I	Q8XM15	153	A*01:01	Predicted
FGEVAIGTNY	I	Q8XM15	291	A*01:01	Predicted
IADVIVPLYV	I	Q8XM17	105	A*01:01	Predicted
PSEDAHQSEY	I	Q8XM18	25	A*01:01	Predicted
SLDDIAWLYN	I	Q8XM18	193	A*01:01	Predicted
LNEGVTLKSY	I	Q8XM18	243	A*01:01	Predicted
TTDITRTFVL	I	Q8XM18	403	A*01:01	Predicted
YSEEFGEFYK	I	Q8XM18	525	A*01:01	Predicted
FTEIILTLLF	I	Q8XM20	141	A*01:01	Predicted
SSLRKLKHDY	I	Q8XM20	182	A*01:01	Predicted
VSNDTSIISM	I	Q8XM20	230	A*01:01	Predicted
SGSIKINTYY	I	Q8XM20	287	A*01:01	Predicted
STDEFTEFTI	I	Q8XM20	357	A*01:01	Predicted
TDEFTEFTIY	I	Q8XM20	358	A*01:01	Predicted
DGEEYFKNKY	I	Q8XM21	58	A*01:01	Predicted
IAIEGDCDMY	I	Q8XM21	134	A*01:01	Predicted
INNEIEQTVY	I	Q8XM22	96	A*01:01	Predicted
TSDEKDKTYT	I	Q8XM22	169	A*01:01	Predicted
SDEKDKTYTY	I	Q8XM22	170	A*01:01	Predicted
MAEIMGTINY	I	Q8XM22	350	A*01:01	Predicted
NNEIVKVRNY	I	Q8XM22	376	A*01:01	Predicted
FNKDEAVYKY	I	Q8XM24	92	A*01:01	Predicted
GVSLASGFNY	I	Q8XM24	255	A*01:01	Predicted
VIDTPYEYRY	I	Q8XM24	296	A*01:01	Predicted
TMSFWDWDQY	I	Q8XM24	315	A*01:01	Predicted
YSDEEVKEFI	I	Q8XM24	358	A*01:01	Predicted
FDRPDMLKTY	I	Q8XM24	445	A*01:01	Predicted
TYVNEGEVDY	I	Q8XM24	453	A*01:01	Predicted
YFQNVADVFY	I	Q8XM24	462	A*01:01	Predicted
TGDLDNGKIY	I	Q8XM24	496	A*01:01	Predicted
DSDDWTKDLF	I	Q8XM24	800	A*01:01	Predicted
QWSGLTEDYY	I	Q8XM24	838	A*01:01	Predicted
WSGLTEDYYY	I	Q8XM24	839	A*01:01	Predicted
PNIDWFKMEY	I	Q8XM24	869	A*01:01	Predicted
IPELAEIMVY	I	Q8XM24	1057	A*01:01	Predicted
YGGKEKEDEY	I	Q8XM24	1066	A*01:01	Predicted
SNKEDNEKSY	I	Q8XM24	1163	A*01:01	Predicted
SNTEDNKKSY	I	Q8XM24	1305	A*01:01	Predicted
VSEDGNNFRK	I	Q8XM24	1447	A*01:01	Predicted
NNNEENKAVY	I	Q8XM24	1589	A*01:01	Predicted
GDSTSSLDSY	I	Q8XM24	1630	A*01:01	Predicted
YDAVSAETAY	I	Q8XM24	1786	A*01:01	Predicted
GGSNIMISQY	I	Q8XM26	84	A*01:01	Predicted
SDFLKEMNAY	I	Q8XM27	79	A*01:01	Predicted
YSDKLGKNKL	I	Q8XM27	109	A*01:01	Predicted
YIDSEKLKDM	I	Q8XM27	128	A*01:01	Predicted
KDMEVINGNY	I	Q8XM27	135	A*01:01	Predicted
VDSIELVINY	I	Q8XM28	305	A*01:01	Predicted
EGSIDDQTIY	I	Q8XM29	291	A*01:01	Predicted
LTDMPGFLPA	I	Q8XM30	214	A*01:01	Predicted
TAELLINQEY	I	Q8XM31	62	A*01:01	Predicted
LNTEDILEIY	I	Q8XM32	377	A*01:01	Predicted
NTEDILEIYK	I	Q8XM32	378	A*01:01	Predicted
KGEFFDIAQY	I	Q8XM33	168	A*01:01	Predicted
LCEKLEKAIY	I	Q8XM34	15	A*01:01	Predicted
CACNDLFGKY	I	Q8XM34	144	A*01:01	Predicted
TCNEEVKALY	I	Q8XM34	166	A*01:01	Predicted
CNEEVKALYY	I	Q8XM34	167	A*01:01	Predicted
VFGASQPQLY	I	Q8XM34	302	A*01:01	Predicted
TLWLPDVFGY	I	Q8XM34	375	A*01:01	Predicted
WSREQWIKLY	I	Q8XM34	640	A*01:01	Predicted
GDAWDFSGVY	I	Q8XM34	729	A*01:01	Predicted
ADRGEHEFTY	I	Q8XM34	887	A*01:01	Predicted
YSENLGENLV	I	Q8XM34	925	A*01:01	Predicted
DGDQMIIRLY	I	Q8XM34	956	A*01:01	Predicted
AGESQARNKY	I	Q8XM35	17	A*01:01	Predicted
YAEKARREGY	I	Q8XM35	29	A*01:01	Predicted
GLDLFLKNGY	I	Q8XM36	285	A*01:01	Predicted
IDVNKSEQAY	I	Q8XM37	47	A*01:01	Predicted
FNSLEDLDSY	I	Q8XM37	64	A*01:01	Predicted
KNPDHVKAGY	I	Q8XM37	75	A*01:01	Predicted
WSDYYGRWKF	I	Q8XM38	122	A*01:01	Predicted
KFDAGDASFY	I	Q8XM38	226	A*01:01	Predicted
CPDMIGGGEY	I	Q8XM38	312	A*01:01	Predicted
VNFPKGKWKY	I	Q8XM38	436	A*01:01	Predicted
TLTLGVCIFY	I	Q8XM39	26	A*01:01	Predicted
SCVLGGLILY	I	Q8XM39	72	A*01:01	Predicted
TDAILKTVLY	I	Q8XM39	158	A*01:01	Predicted
FFSLAGFVLY	I	Q8XM39	254	A*01:01	Predicted
YLTIEIDKYY	I	Q8XM41	169	A*01:01	Predicted
INDVALKQYY	I	Q8XM41	190	A*01:01	Predicted
FLDSWNYYNF	I	Q8XM43	105	A*01:01	Predicted
ADCDNNLEEY	I	Q8XM44	61	A*01:01	Predicted
NDIEEMKEGY	I	Q8XM44	73	A*01:01	Predicted
GSNFEDTRLY	I	Q8XM44	108	A*01:01	Predicted
FPEITTTSNY	I	Q8XM44	133	A*01:01	Predicted
DDSNNKDCLY	I	Q8XM44	196	A*01:01	Predicted
MGNSEVAYQY	I	Q8XM44	229	A*01:01	Predicted
VTDQQLSCYD	I	Q8XM44	319	A*01:01	Predicted
NYDEYEWIEY	I	Q8XM44	373	A*01:01	Predicted
WIEYPYFDLY	I	Q8XM44	379	A*01:01	Predicted
LSDEFNETTK	I	Q8XM44	396	A*01:01	Predicted
NVDQLILYSF	I	Q8XM44	414	A*01:01	Predicted
IFLPDGNRNY	I	Q8XM44	440	A*01:01	Predicted
SLGGYNRYRY	I	Q8XM44	515	A*01:01	Predicted
ANDLKNEGKY	I	Q8XM45	30	A*01:01	Predicted
IVLFSVSYKY	I	Q8XM46	40	A*01:01	Predicted
NDNVRPLIEY	I	Q8XM47	113	A*01:01	Predicted
HNSLNEILKY	I	Q8XM48	20	A*01:01	Predicted
PEVIEEPNFY	I	Q8XM49	81	A*01:01	Predicted
ETDKDMHEHV	I	Q8XM49	101	A*01:01	Predicted
KDMHEHVKKY	I	Q8XM49	104	A*01:01	Predicted
IEEYIDQALY	I	Q8XM49	160	A*01:01	Predicted
STDVSKDYIV	I	Q8XM49	173	A*01:01	Predicted
YSDEKWVEFI	I	Q8XM49	219	A*01:01	Predicted
PTDFENILEY	I	Q8XM50	31	A*01:01	Predicted
DSDMDEIMSM	I	Q8XM50	82	A*01:01	Predicted
AIETRRGLGY	I	Q8XM50	210	A*01:01	Predicted
MGSSFLQFAY	I	Q8XM51	23	A*01:01	Predicted
KIDLKKKVNY	I	Q8XM51	218	A*01:01	Predicted
SGKSDEEFIY	I	Q8XM52	102	A*01:01	Predicted
LSDEDIALLK	I	Q8XM54	145	A*01:01	Predicted
SEVEKLKEDY	I	Q8XM54	190	A*01:01	Predicted
YVDSVINGYI	I	Q8XM54	267	A*01:01	Predicted
NSEEIKLPYM	I	Q8XM54	514	A*01:01	Predicted
YTSDLYIIKH	I	Q8XM56	7	A*01:01	Predicted
TSDLYIIKHF	I	Q8XM56	8	A*01:01	Predicted
LSNLKYIMGY	I	Q8XM57	14	A*01:01	Predicted
SNNTGVEGVY	I	Q8XM57	139	A*01:01	Predicted
AADKDRRTFY	I	Q8XM57	204	A*01:01	Predicted
VFDTMYDFAY	I	Q8XM57	214	A*01:01	Predicted
LANIKAQNMY	I	Q8XM57	315	A*01:01	Predicted
IKDFSKEEYY	I	Q8XM57	418	A*01:01	Predicted
IGDKTAIYIY	I	Q8XM57	542	A*01:01	Predicted
LCSGGAGLRY	I	Q8XM58	14	A*01:01	Predicted
LWDIENPKLY	I	Q8XM59	234	A*01:01	Predicted
NESQDSHDFY	I	Q8XM59	387	A*01:01	Predicted
NSDFLEDVYT	I	Q8XM59	420	A*01:01	Predicted
VTGQVDKVPY	I	Q8XM59	448	A*01:01	Predicted
QECKKVEHAY	I	Q8XM59	474	A*01:01	Predicted
VSDMFRNPKY	I	Q8XM59	526	A*01:01	Predicted
FKDGIYIDTY	I	Q8XM59	583	A*01:01	Predicted
TNLAEEDFKY	I	Q8XM59	643	A*01:01	Predicted
VTPDDLELSL	I	Q8XM59	712	A*01:01	Predicted
LLDNLGEVLF	I	Q8XM59	735	A*01:01	Predicted
FALSIYGIIY	I	Q8XM60	269	A*01:01	Predicted
STQIFLAIWY	I	Q8XM62	68	A*01:01	Predicted
KNDFAKSIAY	I	Q8XM62	109	A*01:01	Predicted
TTDEKNIEGK	I	Q8XM63	45	A*01:01	Predicted
NGHAIGNHTY	I	Q8XM63	155	A*01:01	Predicted
LKDIVHSLGY	I	Q8XM64	54	A*01:01	Predicted
ITEDLSGNLL	I	Q8XM66	18	A*01:01	Predicted
RLEYYPYGIY	I	Q8XM67	146	A*01:01	Predicted
VSDDVAKDEL	I	Q8XM69	190	A*01:01	Predicted
LNKDQVISDY	I	Q8XM70	13	A*01:01	Predicted
VTGNCYKDIY	I	Q8XM70	180	A*01:01	Predicted
PMFEIADECY	I	Q8XM70	232	A*01:01	Predicted
KNSVMEGLKY	I	Q8XM71	156	A*01:01	Predicted
LEIKSKADFY	I	Q8XM71	193	A*01:01	Predicted
ADFYDYKQKY	I	Q8XM71	199	A*01:01	Predicted
TPESDPDAKY	I	Q8XM72	62	A*01:01	Predicted
GSDSMDAYVF	I	Q8XM72	114	A*01:01	Predicted
ADKMIEIAEY	I	Q8XM72	194	A*01:01	Predicted
IAEYYGFDGY	I	Q8XM72	200	A*01:01	Predicted
ADRMVEMLEY	I	Q8XM72	223	A*01:01	Predicted
TTDEFFLNYN	I	Q8XM72	275	A*01:01	Predicted
FNLGHGEDYY	I	Q8XM72	402	A*01:01	Predicted
TPDFDFKTAY	I	Q8XM72	446	A*01:01	Predicted
NNSTELSIVY	I	Q8XM72	486	A*01:01	Predicted
NSDVILEETM	I	Q8XM72	583	A*01:01	Predicted
NSNSAEARIY	I	Q8XM72	595	A*01:01	Predicted
SGNEDDLAFY	I	Q8XM72	610	A*01:01	Predicted
EDDLAFYEIY	I	Q8XM72	613	A*01:01	Predicted
MGATPNDAYY	I	Q8XM72	633	A*01:01	Predicted
FTDQTTEIPM	I	Q8XM72	835	A*01:01	Predicted
TIDSNGEAKF	I	Q8XM72	886	A*01:01	Predicted
DFGEDGGRVY	I	Q8XM72	899	A*01:01	Predicted
FGEDGGRVYY	I	Q8XM72	900	A*01:01	Predicted
RDNYKAINLY	I	Q8XM76	121	A*01:01	Predicted
TTDNLNISYG	I	Q8XM77	5	A*01:01	Predicted
SSEELVLLGH	I	Q8XM80	63	A*01:01	Predicted
PVATANVDSY	I	Q8XM80	74	A*01:01	Predicted
KTDQVPAYMA	I	Q8XM80	84	A*01:01	Predicted
YEIILGAGLY	I	Q8XM81	46	A*01:01	Predicted
VNANYSNFSY	I	Q8XM83	52	A*01:01	Predicted
FNNSLRNGLY	I	Q8XM83	83	A*01:01	Predicted
GCTEPIAIAY	I	Q8XM84	18	A*01:01	Predicted
VSEEGLKGDY	I	Q8XM84	201	A*01:01	Predicted
NVDDTILNIM	I	Q8XM84	410	A*01:01	Predicted
IAQSNYSYGY	I	Q8XM85	12	A*01:01	Predicted
KVEIRIGDPY	I	Q8XM85	39	A*01:01	Predicted
GTEPTRDNFM	I	Q8XM85	183	A*01:01	Predicted
LCDLGINGLY	I	Q8XM85	206	A*01:01	Predicted
VFEATENHRY	I	Q8XM85	219	A*01:01	Predicted
GDQFDSVMNY	I	Q8XM85	396	A*01:01	Predicted
NNSENEEKIY	I	Q8XM85	563	A*01:01	Predicted
YLEEVVDEIY	I	Q8XM86	5	A*01:01	Predicted
LEEVVDEIYY	I	Q8XM86	6	A*01:01	Predicted
NKDGHVHTKY	I	Q8XM86	364	A*01:01	Predicted
HGSDDNIEDY	I	Q8XM86	376	A*01:01	Predicted
GSDDNIEDYI	I	Q8XM86	377	A*01:01	Predicted
KLDEISFTEH	I	Q8XM86	393	A*01:01	Predicted
GVEVDYIEGY	I	Q8XM86	448	A*01:01	Predicted
IETELLLNKY	I	Q8XM86	459	A*01:01	Predicted
NDLGSLEELY	I	Q8XM86	503	A*01:01	Predicted
SLEELYNKYY	I	Q8XM86	507	A*01:01	Predicted
ILDLIKEKGY	I	Q8XM86	562	A*01:01	Predicted
LGSDSHSAKY	I	Q8XM86	607	A*01:01	Predicted
WILEKREEAY	I	Q8XM88	57	A*01:01	Predicted
IIGKRISGLY	I	Q8XM88	107	A*01:01	Predicted
FSESDENLGK	I	Q8XM91	144	A*01:01	Predicted
INALEDEYEY	I	Q8XM91	204	A*01:01	Predicted
IGLNLDEENY	I	Q8XM91	275	A*01:01	Predicted
VDKEGNIEIY	I	Q8XM92	33	A*01:01	Predicted
IGDNIKEIQY	I	Q8XM92	81	A*01:01	Predicted
KSDFLMKYVY	I	Q8XM92	161	A*01:01	Predicted
VNDPNAKLLY	I	Q8XM93	87	A*01:01	Predicted
IHDINHALRY	I	Q8XM95	195	A*01:01	Predicted
IDNSKMCVTY	I	Q8XM95	246	A*01:01	Predicted
NNSLTTSILY	I	Q8XM96	116	A*01:01	Predicted
ADFVSKWLFY	I	Q8XM96	300	A*01:01	Predicted
LFSLTQGILY	I	Q8XM97	164	A*01:01	Predicted
YSDTIRGAWK	I	Q8XM98	140	A*01:01	Predicted
DGDVLFYFTY	I	Q8XM98	243	A*01:01	Predicted
VSDSFVEEYK	I	Q8XM99	22	A*01:01	Predicted
EDEIITLDLY	I	Q8XM99	36	A*01:01	Predicted
VGDGFRVSQY	I	Q8XMA0	19	A*01:01	Predicted
FLLLDYNEPY	I	Q8XMA0	42	A*01:01	Predicted
ANTFTHINLY	I	Q8XMA0	178	A*01:01	Predicted
LDNIENISAY	I	Q8XMA2	20	A*01:01	Predicted
LFENSSEEVY	I	Q8XMA2	37	A*01:01	Predicted
VGAGAMGSRY	I	Q8XMA4	6	A*01:01	Predicted
YDYIYSPVIY	I	Q8XMA6	4	A*01:01	Predicted
KNVFNAPFEY	I	Q8XMA6	103	A*01:01	Predicted
VLDNVVIGYF	I	Q8XMA6	361	A*01:01	Predicted
NNVTGEIFEY	I	Q8XMA7	218	A*01:01	Predicted
VEEKINADKY	I	Q8XMA7	412	A*01:01	Predicted
VALLDENENY	I	Q8XMA7	424	A*01:01	Predicted
TELGELADNY	I	Q8XMA8	51	A*01:01	Predicted
STDTHFVHKA	I	Q8XMA8	74	A*01:01	Predicted
INPEGEIKAY	I	Q8XMA8	127	A*01:01	Predicted
VIDNRPVPFH	I	Q8XMA9	16	A*01:01	Predicted
VIDTVDLIYT	I	Q8XMA9	47	A*01:01	Predicted
YGIEKEEGIY	I	Q8XMB0	172	A*01:01	Predicted
FSEPLESDIK	I	Q8XMB1	178	A*01:01	Predicted
SNNISNFSAY	I	Q8XMB3	96	A*01:01	Predicted
TSKIVKMDKY	I	Q8XMB5	100	A*01:01	Predicted
HNDSIVNENY	I	Q8XMB7	172	A*01:01	Predicted
NIDGSYLKEF	I	Q8XMB7	211	A*01:01	Predicted
ICSLTHKEAY	I	Q8XMB7	376	A*01:01	Predicted
FSDNIDVPSL	I	Q8XMB8	75	A*01:01	Predicted
NFEGVDSCFY	I	Q8XMB8	136	A*01:01	Predicted
LWSAEIPNLY	I	Q8XMB8	278	A*01:01	Predicted
YELCDEYGFY	I	Q8XMB8	371	A*01:01	Predicted
YNMIADDKVY	I	Q8XMB8	404	A*01:01	Predicted
GCNFESGLEY	I	Q8XMB8	446	A*01:01	Predicted
YISIEEVKDY	I	Q8XMB8	491	A*01:01	Predicted
IDKPLILCEY	I	Q8XMB8	505	A*01:01	Predicted
GNGPGGLQDY	I	Q8XMB8	519	A*01:01	Predicted
NEDVNSKKAY	I	Q8XMB8	554	A*01:01	Predicted
MLDFRDAGEF	I	Q8XMB8	621	A*01:01	Predicted
TSDLSLIPPY	I	Q8XMB8	813	A*01:01	Predicted
KGDKNMKTPY	I	Q8XMB8	846	A*01:01	Predicted
GVELKLNKSY	I	Q8XMB8	860	A*01:01	Predicted
YFGFGPYENY	I	Q8XMB8	874	A*01:01	Predicted
NYVDKNSSCY	I	Q8XMB8	882	A*01:01	Predicted
YVDKNSSCYL	I	Q8XMB8	883	A*01:01	Predicted
SCGPDLDEEY	I	Q8XMB8	980	A*01:01	Predicted
GFSGSNANEY	I	Q8XMB9	90	A*01:01	Predicted
ADYVNLSRSY	I	Q8XMB9	194	A*01:01	Predicted
IGEVASSVGY	I	Q8XMB9	239	A*01:01	Predicted
ITDPIMGVIV	I	Q8XMC0	69	A*01:01	Predicted
ISFTAMDIPY	I	Q8XMC0	130	A*01:01	Predicted
GSFLVFLLSY	I	Q8XMC0	312	A*01:01	Predicted
ISGIFDGAGY	I	Q8XMC0	333	A*01:01	Predicted
VFSVGEQEFY	I	Q8XMC1	16	A*01:01	Predicted
LDHILSSSLY	I	Q8XMC3	4	A*01:01	Predicted
TFLNLDEDEY	I	Q8XMC3	54	A*01:01	Predicted
NLDEDEYFKY	I	Q8XMC3	57	A*01:01	Predicted
KDDELLNDFY	I	Q8XMC3	110	A*01:01	Predicted
KVDESEEVYE	I	Q8XMC3	152	A*01:01	Predicted
VDESEEVYEY	I	Q8XMC3	153	A*01:01	Predicted
LTDKDVQNIL	I	Q8XMC3	298	A*01:01	Predicted
IIENGDIEDY	I	Q8XMC4	68	A*01:01	Predicted
IENGDIEDYY	I	Q8XMC4	69	A*01:01	Predicted
IELKDEAYFY	I	Q8XMC4	155	A*01:01	Predicted
YGTVEEIHNY	I	Q8XMC4	217	A*01:01	Predicted
CKADGDKANY	I	Q8XMC5	70	A*01:01	Predicted
LFTPLNEEKY	I	Q8XMC5	82	A*01:01	Predicted
FTDDRCNYGF	I	Q8XMC5	168	A*01:01	Predicted
TDDRCNYGFY	I	Q8XMC5	169	A*01:01	Predicted
FNCLDEVDVY	I	Q8XMC5	183	A*01:01	Predicted
VDSNFKTFLY	I	Q8XMC5	196	A*01:01	Predicted
EKDHDDSTIY	I	Q8XMC6	251	A*01:01	Predicted
TKDEYSISYY	I	Q8XMC6	282	A*01:01	Predicted
YDENYHLKVY	I	Q8XMC7	36	A*01:01	Predicted
FDAANFAKSY	I	Q8XMC7	82	A*01:01	Predicted
FSDKSKVLMV	I	Q8XMC7	170	A*01:01	Predicted
KNETSIKPTY	I	Q8XMC7	206	A*01:01	Predicted
SFNLDGSTLY	I	Q8XMC8	300	A*01:01	Predicted
LTGFRKTTRY	I	Q8XMC9	88	A*01:01	Predicted
CCKDLFQLKY	I	Q8XMD0	4	A*01:01	Predicted
LDDGLKEKNY	I	Q8XMD0	195	A*01:01	Predicted
YDNDSKIIKY	I	Q8XMD0	282	A*01:01	Predicted
LAEIKDVHQY	I	Q8XMD0	303	A*01:01	Predicted
LFIHRNTLLY	I	Q8XMD0	352	A*01:01	Predicted
IASGMFYAFY	I	Q8XMD1	160	A*01:01	Predicted
NGVVAPALSY	I	Q8XMD2	58	A*01:01	Predicted
ETDDDQSRFV	I	Q8XMD3	216	A*01:01	Predicted
TENIHLQGRY	I	Q8XMD3	276	A*01:01	Predicted
MSVDEVNNAL	I	Q8XMD3	340	A*01:01	Predicted
QCNNEGEVPY	I	Q8XMD4	15	A*01:01	Predicted
TGLNVKDYQY	I	Q8XMD4	88	A*01:01	Predicted
KSELTLFDKY	I	Q8XMD5	67	A*01:01	Predicted
AIESMEYSPY	I	Q8XMD5	101	A*01:01	Predicted
ATKEDIDLSH	I	Q8XMD5	275	A*01:01	Predicted
LNFEVIAMLY	I	Q8XMD5	428	A*01:01	Predicted
YSDEIAKIQR	I	Q8XMD5	437	A*01:01	Predicted
ISKELTRKDY	I	Q8XMD5	455	A*01:01	Predicted
NSDISMTKEF	I	Q8XMD6	111	A*01:01	Predicted
[truncated: 547,191+ more rows]

## Sheet: Supp Table 4
Supplementary Table 4. Proteins of C. perfringens, indicating their length, UniProt evidence, epitope number and density.
Uniprot Evidences: 1 = Experimental evidence at protein level ; 2 = Experimental evidence at transcript level; 3 = Protein inferred from homology ; 4 = Protein predicted; 5 = Protein uncertain
Uniprot ID	Gene name	Length	Number of CTL Eptopes	Density of CTL epitopes	Number of HTL epitopes	Density of HTL epitopes	Density of all epitopes	Evidence	Total number
Q8XMB9	CPE0770	279	181	0.648746	40	0.143369	0.792115	1	221
Q8XLJ5	CPE1046	1965	897	0.456489	405	0.206107	0.662595	3	1302
Q8XKW1	CPE1281	1687	729	0.432128	363	0.215175	0.647303	3	1092
Q8XMJ5	CPE0693	1686	749	0.444247	300	0.177936	0.622183	4	1049
Q8XNB2	CPE0426	427	228	0.533958	60	0.140515	0.674473	1	288
Q8XKX8	CPE1264	1588	744	0.468514	271	0.170655	0.639169	4	1015
Q8XNG4	CPE0369	1301	760	0.584166	241	0.185242	0.769408	4	1001
Q8XKM6	CPE1368	1710	668	0.390643	289	0.169006	0.559649	4	957
Q8XJ86	CPE1875	1479	672	0.454361	240	0.162272	0.616633	4	912
Q8XJR3	polC	1449	714	0.492754	187	0.129055	0.621808	3	901
Q8XKN0	CPE1364	1471	655	0.445275	233	0.158396	0.603671	3	888
Q8XPE2	addA	1268	678	0.5347	199	0.15694	0.69164	3	877
Q93M90	cna	1368	592	0.432749	282	0.20614	0.638889	4	874
Q8XHJ9	mfd	1162	646	0.555938	224	0.192771	0.748709	3	870
Q8XKX6	CPE1266	1355	579	0.427306	267	0.197048	0.624354	3	846
Q8XM09	nagI	1297	590	0.454896	246	0.189668	0.644564	4	836
Q8XK56	spoVK	1145	590	0.515284	241	0.21048	0.725764	3	831
Q8XPE3	addB	1158	632	0.545769	195	0.168394	0.714162	3	827
Q8XJX8	CPE1625	1084	624	0.575646	189	0.174354	0.75	4	813
P0C2E7	rpoB	1234	597	0.483793	212	0.171799	0.655592	3	809
Q8XNW6	sbcC	1175	631	0.537021	176	0.149787	0.686809	4	807
Q8XNH3	dnaE	1192	637	0.534396	147	0.123322	0.657718	3	784
Q8XKW3	nagK	1163	568	0.488392	215	0.184867	0.673259	4	783
Q8XLE8	ppcA	537	275	0.512104	83	0.154562	0.666667	1	358
Q8XJP0	smc	1185	601	0.507173	170	0.14346	0.650633	3	771
Q8XME2	CPE0747	1132	595	0.525618	174	0.15371	0.679329	4	769
Q8XMK8	purL	1266	607	0.479463	151	0.119273	0.598736	4	758
Q8XK80	nagL	1127	553	0.490683	194	0.172138	0.662822	4	747
Q8XJ10	cpdA	1215	541	0.445267	198	0.162963	0.60823	4	739
Q8XK16	pulB	1064	563	0.529135	172	0.161654	0.690789	4	735
Q8XIQ3	CPE2061	1171	558	0.476516	174	0.148591	0.625107	3	732
Q8XKV5	CPE1287	871	556	0.638347	174	0.19977	0.838117	4	730
Q8XLD9	CPE1103	1064	556	0.522556	170	0.159774	0.682331	4	726
P0C2E8	rpoC	1178	573	0.486418	149	0.126486	0.612903	3	722
Q8XHE4	ileS	1039	554	0.533205	157	0.151107	0.684312	3	711
Q8XMB8	bgaL	1009	537	0.53221	169	0.167493	0.699703	3	706
Q9S4K9	nanA	288	146	0.506944	35	0.121528	0.628472	1	181
Q8XM72	CPE0818	1127	510	0.452529	190	0.168589	0.621118	3	700
Q8XIN5	CPE2080	1044	564	0.54023	130	0.124521	0.664751	3	694
Q8XNP3	CPE0289	1138	498	0.43761	196	0.172232	0.609842	3	694
Q8XK91	CPE1512	1093	513	0.46935	180	0.164684	0.634035	4	693
Q8XIL2	CPE2107	1081	467	0.432007	225	0.208141	0.640148	4	692
Q8XHB3	carB	1067	540	0.506092	147	0.137769	0.643861	3	687
Q8XIP7	parC	979	517	0.52809	166	0.169561	0.697651	3	683
Q8XL47	CPE1195	1004	533	0.530876	134	0.133466	0.664343	4	667
Q93M96	PCP51	913	484	0.53012	181	0.198248	0.728368	3	665
Q8XPF2	CPE0011	918	516	0.562092	148	0.16122	0.723312	3	664
Q46205	hypA	973	504	0.517986	158	0.162384	0.68037	4	662
Q8XIH9	CPE2140	1023	487	0.476051	174	0.170088	0.646139	3	661
Q8XJ11	cpdB	1181	492	0.416596	167	0.141406	0.558002	4	659
Q8XIG1	CPE2159	922	509	0.552061	140	0.151844	0.703905	4	649
Q8XMS8	CPE0610	1109	507	0.457169	137	0.123535	0.580703	4	644
Q8XKZ5	mprF	851	550	0.646298	91	0.106933	0.753231	3	641
Q8XL87	mutS	909	480	0.528053	154	0.169417	0.69747	3	634
Q8XI44	CPE2277	873	416	0.476518	214	0.245132	0.721649	4	630
Q8XNB5	pcrA	870	489	0.562069	140	0.16092	0.722989	4	629
Q8XN30	CPE0508	747	461	0.617135	164	0.219545	0.83668	4	625
Q8XM34	CPE0856	1022	502	0.491194	118	0.11546	0.606654	3	620
Q8XLB0	CPE1132	983	456	0.463886	157	0.159715	0.623601	3	613
Q8XKG8	clpB	866	445	0.513857	166	0.191686	0.705543	3	611
Q8XIW9	polA	866	455	0.525404	151	0.174365	0.699769	3	606
Q8XNK4	CPE0329	795	401	0.504403	148	0.186164	0.690566	1	549
Q8XKF5	CPE1445	686	449	0.654519	139	0.202624	0.857143	3	588
Q8XNT7	CPE0245	775	489	0.630968	96	0.123871	0.754839	4	585
Q93MD9	PCP08	720	441	0.6125	140	0.194444	0.806944	4	581
Q8XK30	gshAB	778	417	0.53599	161	0.206941	0.742931	3	578
Q8XHF4	adhE	865	453	0.523699	124	0.143353	0.667052	3	577
Q8XNI5	uvrA	939	441	0.469649	133	0.14164	0.611289	3	574
Q8XNX1	CPE0211	732	444	0.606557	125	0.170765	0.777322	4	569
Q8XKI0	CPE1415	859	415	0.48312	153	0.178114	0.661234	3	568
Q8XNX5	CPE0207	791	439	0.554994	126	0.159292	0.714286	4	565
Q8XLM7	CPE1014	878	417	0.474943	147	0.167426	0.642369	3	564
Q8XKS8	CPE1316	821	453	0.551766	107	0.130329	0.682095	4	560
Q8XMT9	CPE0599	706	409	0.57932	150	0.212465	0.791785	3	559
Q8XL45	CPE1197	781	430	0.550576	124	0.158771	0.709347	4	554
Q8XHP1	clpC	814	446	0.547912	108	0.132678	0.68059	4	554
Q8XPA0	glgP	811	423	0.521578	129	0.159063	0.680641	3	552
Q8XL40	CPE1202	868	442	0.509217	110	0.126728	0.635945	4	552
Q8XJ42	valS	880	442	0.502273	108	0.122727	0.625	3	550
Q8XHY7	glgP	787	427	0.542567	122	0.155019	0.697586	3	549
Q8XIQ9	CPE2055	549	275	0.500911	79	0.143898	0.644809	1	354
Q8XIX7	CPE1986	678	430	0.634218	118	0.174041	0.80826	4	548
Q8XM59	bgaL	804	428	0.532338	117	0.145522	0.677861	3	545
Q8XPF6	gyrA	763	398	0.521625	145	0.190039	0.711664	3	543
Q8XJY4	CPE1619	763	400	0.524246	142	0.186107	0.710354	4	542
Q8XJX9	CPE1624	641	457	0.712949	83	0.129485	0.842434	4	540
Q8XN80	CPE0458	743	423	0.569314	117	0.15747	0.726783	4	540
Q8XNF8	CPE0375	845	385	0.455621	154	0.182249	0.63787	4	539
Q8XNF9	aga	735	430	0.585034	107	0.145578	0.730612	3	537
Q93MA0	topA	703	398	0.566145	139	0.197724	0.763869	3	537
Q8XIV2	podK	876	409	0.466895	128	0.146119	0.613014	3	537
Q8XHY5	CPE2339	715	412	0.576224	122	0.170629	0.746853	3	534
Q8XIN9	CPE2076	746	405	0.542895	128	0.171582	0.714477	3	533
Q8XIA8	cphA	874	370	0.423341	162	0.185355	0.608696	3	532
Q8XI61	CPE2260	751	400	0.532623	131	0.174434	0.707057	3	531
Q8XMR4	CPE0624	807	375	0.464684	156	0.193309	0.657993	4	531
Q8XKU6	rnr	751	399	0.531292	131	0.174434	0.705726	3	530
Q8XL89	pflA	744	387	0.520161	143	0.192204	0.712366	3	530
Q8XJ76	pheT	793	382	0.481715	146	0.184111	0.665826	3	528
Q8XIY0	topB	720	384	0.533333	142	0.197222	0.730556	3	526
Q8XNK0	CPE0333	885	413	0.466667	111	0.125424	0.59209	4	524
Q8XIF0	secA	840	423	0.503571	100	0.119048	0.622619	3	523
Q8XI56	CPE2265	686	357	0.520408	164	0.239067	0.759475	4	521
Q8XJ80	mutS2	786	392	0.498728	124	0.157761	0.656489	3	516
Q8XIR0	CPE2054	849	419	0.493522	95	0.111896	0.605418	4	514
Q8XJS8	ftsK	796	392	0.492462	121	0.15201	0.644472	3	513
Q8XJH6	alaS	879	416	0.473265	94	0.10694	0.580205	3	510
Q8XJ79	CPE1882	786	397	0.505089	110	0.139949	0.645038	4	507
Q8XLB2	CPE1130	933	397	0.425509	109	0.116827	0.542337	4	506
Q8XMY3	CPE0555	889	419	0.471316	86	0.0967379	0.568054	3	505
Q8XJ23	relA	726	376	0.517906	127	0.174931	0.692837	3	503
Q8XIR3	CPE2051	761	366	0.480946	136	0.178712	0.659658	3	502
Q8XKY4	entA	955	363	0.380105	139	0.14555	0.525654	4	502
Q8XNC2	htpG	623	339	0.544141	160	0.256822	0.800963	3	499
Q8XP11	CPE0155	723	326	0.450899	173	0.239281	0.69018	4	499
Q8XNJ0	recQ	724	370	0.51105	126	0.174033	0.685083	3	496
Q8XIF3	CPE2168	720	373	0.518056	122	0.169444	0.6875	4	495
Q8XN26	agaN	734	406	0.553134	88	0.119891	0.673025	3	494
Q8XMW5	CPE0573	739	414	0.560217	79	0.106901	0.667118	4	493
Q8XHW5	nrdA	743	388	0.522207	105	0.141319	0.663526	3	493
Q8XJL1	priA	731	392	0.536252	99	0.135431	0.671683	3	491
Q8XLS2	CPE0969	636	403	0.633648	84	0.132075	0.765723	4	487
Q8XK15	glgB2	664	389	0.585843	98	0.14759	0.733434	3	487
Q8XL36	pcrA	664	378	0.569277	109	0.164157	0.733434	3	487
Q8XNR6	CPE0266	845	343	0.405917	140	0.16568	0.571598	3	483
Q8XIG4	CPE2156	595	379	0.636975	101	0.169748	0.806723	4	480
Q8XIX6	CPE1987	628	379	0.603503	101	0.160828	0.764331	4	480
Q8XJ98	spoVD	739	346	0.4682	133	0.179973	0.648173	3	479
Q8XPA2	glgB1	674	378	0.560831	98	0.145401	0.706231	3	476
Q8XM39	CPE0851	684	369	0.539474	107	0.156433	0.695906	3	476
Q8XJM5	recG	690	365	0.528986	111	0.16087	0.689855	3	476
Q8XKK4	lonA	776	367	0.472938	109	0.140464	0.613402	2	476
Q8XMR1	licA	622	348	0.559486	126	0.202572	0.762058	4	474
Q8XK95	topB	728	343	0.471154	131	0.179945	0.651099	3	474
Q8XMX4	spoVD	728	339	0.465659	134	0.184066	0.649725	3	473
Q8XHL0	spoIIE	796	370	0.464824	103	0.129397	0.594221	4	473
Q8XN12	CPE0526	765	379	0.495425	93	0.121569	0.616993	4	472
Q8XIE6	recD	744	353	0.474462	118	0.158602	0.633065	3	471
Q8XML8	leuS	816	378	0.463235	91	0.11152	0.574755	3	469
Q8XI84	CPE2237	629	361	0.573927	107	0.170111	0.744038	3	468
Q8XL86	mutL	674	355	0.526706	113	0.167656	0.694362	3	468
Q8XP01	pbg	689	369	0.535559	95	0.137881	0.67344	3	464
Q8XIM7	CPE2088	578	354	0.612457	107	0.185121	0.797578	4	461
Q8XP99	CPE0066	606	327	0.539604	132	0.217822	0.757426	4	459
Q8XLQ5	CPE0986	623	335	0.537721	124	0.199037	0.736758	4	459
Q8XP86	fus	696	333	0.478448	126	0.181034	0.659483	3	459
Q8XHY8	gde	672	337	0.501488	121	0.18006	0.681548	4	458
Q8XH95	CPE2590	718	332	0.462396	125	0.174095	0.63649	4	457
Q8XP19	bglR	599	294	0.490818	94	0.156928	0.647746	1	388
Q8XNK8	CPE0325	629	365	0.580286	91	0.144674	0.72496	4	456
Q8XLS6	CPE0965	545	347	0.636697	108	0.198165	0.834862	4	455
Q93MA1	PCP46	632	331	0.523734	124	0.196203	0.719937	4	455
Q8XP42	CPE0123	659	370	0.561457	84	0.127466	0.688923	3	454
Q8XL46	CPE1196	662	353	0.533233	100	0.151057	0.68429	3	453
Q8XN75	CPE0463	637	351	0.55102	101	0.158556	0.709576	3	452
Q8XMT4	CPE0604	614	378	0.615635	73	0.118893	0.734528	3	451
Q8XHW3	CPE2363	608	344	0.565789	107	0.175987	0.741776	4	451
Q8XHG1	metG	645	362	0.56124	86	0.133333	0.694574	3	448
Q8XKD0	CPE1470	643	354	0.550544	91	0.141524	0.692068	4	445
Q8XIU4	CPE2019	684	358	0.523392	87	0.127193	0.650585	4	445
Q46323	uvrB	659	336	0.509863	109	0.165402	0.675266	3	445
Q8XKR0	prkA	640	317	0.495312	128	0.2	0.695312	4	445
Q8XN84	CPE0454	606	383	0.632013	61	0.10066	0.732673	4	444
Q8XHW8	CPE2358	668	342	0.511976	102	0.152695	0.664671	4	444
Q8XHS1	fusA	688	343	0.498547	101	0.146802	0.645349	3	444
Q8XMU0	ftsH	717	341	0.475593	103	0.143654	0.619247	3	444
Q8XNW2	CPE0220	743	303	0.407806	141	0.189771	0.597577	4	444
Q8XK47	CPE1556	671	352	0.52459	90	0.134128	0.658718	4	442
Q8XI42	CPE2279	702	272	0.387464	170	0.242165	0.62963	4	442
Q8XI02	thrS	643	342	0.531882	99	0.153966	0.685848	3	441
Q8XKP7	CPE1347	554	338	0.610108	102	0.184116	0.794224	4	440
Q8XPF7	gyrB	638	333	0.521944	107	0.167712	0.689655	3	440
Q8XJ81	spoVD	727	320	0.440165	119	0.163686	0.603851	3	439
Q8XK78	CPE1525	589	334	0.567063	102	0.173175	0.740238	4	436
Q8XKE7	pepF	599	357	0.595993	77	0.128548	0.724541	3	434
Q8XJ01	pbpA	679	317	0.466863	117	0.172312	0.639175	3	434
Q8XLR0	CPE0981	610	353	0.578689	80	0.131148	0.709836	3	433
Q8XIP6	parE	650	325	0.5	107	0.164615	0.664615	4	432
Q8XP05	CPE0161	488	355	0.727459	76	0.155738	0.883197	4	431
Q8XM56	CPE0834	596	346	0.580537	85	0.142617	0.723154	4	431
Q8XH48	CPE2637	652	325	0.498466	106	0.162577	0.661043	3	431
Q8XLA9	CPE1133	624	310	0.496795	121	0.19391	0.690705	4	431
Q8XJ85	CPE1876	750	308	0.410667	123	0.164	0.574667	4	431
Q8XIG5	CPE2155	584	357	0.611301	73	0.125	0.736301	4	430
Q8XJW0	ntpI	648	364	0.561728	66	0.101852	0.66358	3	430
Q8XJJ9	CPE1757	571	315	0.551664	113	0.197898	0.749562	4	428
Q8XLR6	CPE0975	646	336	0.520124	92	0.142415	0.662539	3	428
Q8XJG2	CPE1797	692	309	0.446532	118	0.17052	0.617052	4	427
Q8XHB6	CPE2569	633	346	0.546603	80	0.126382	0.672986	3	426
Q8XI21	CPE2303	732	330	0.45082	94	0.128415	0.579235	3	424
Q8XLA8	CPE1134	648	286	0.441358	137	0.21142	0.652778	4	423
Q8XNM5	CPE0308	521	296	0.568138	126	0.241843	0.809981	4	422
Q8XJV8	CPE1645	559	344	0.615385	77	0.137746	0.753131	4	421
Q8XP26	CPE0140	589	295	0.500849	125	0.212224	0.713073	4	420
Q8XH94	CPE2591	721	311	0.431345	109	0.151179	0.582524	4	420
Q8XM57	CPE0833	606	341	0.562706	76	0.125413	0.688119	4	417
Q8XJQ4	topA	700	326	0.465714	91	0.13	0.595714	3	417
Q8XLP4	CPE0997	559	344	0.615385	72	0.128801	0.744186	4	416
Q8XIL7	CPE2102	585	338	0.577778	78	0.133333	0.711111	4	416
Q8XP12	CPE0154	589	316	0.536503	99	0.168081	0.704584	3	415
Q8XHZ7	glmS	610	325	0.532787	90	0.147541	0.680328	3	415
Q8XJS4	pnp	702	330	0.470085	85	0.121083	0.591168	3	415
Q8XI62	ligA	662	340	0.513595	74	0.111782	0.625378	3	414
Q8XK51	pulA	655	325	0.496183	89	0.135878	0.632061	4	414
Q8XM86	CPE0804	624	308	0.49359	106	0.169872	0.663462	3	414
Q8XH50	lon	619	305	0.49273	109	0.17609	0.668821	3	414
Q8XKQ9	recQ	592	345	0.58277	68	0.114865	0.697635	3	413
Q8XMA6	vgaB	568	298	0.524648	114	0.200704	0.725352	4	412
Q8XK20	CPE1583	568	297	0.522887	115	0.202465	0.725352	3	412
Q8XNI1	uvrC	620	318	0.512903	94	0.151613	0.664516	3	412
Q8XK55	fdh	662	318	0.480363	92	0.138973	0.619335	4	410
Q8XN48	CPE0490	601	276	0.459235	133	0.221298	0.680532	4	409
Q8XNV6	CPE0226	576	327	0.567708	79	0.137153	0.704861	4	406
Q8XLX6	CPE0914	546	302	0.553114	104	0.190476	0.74359	4	406
Q8XN11	CPE0527	618	328	0.530744	77	0.124595	0.65534	4	405
Q8XN21	CPE0517	614	280	0.456026	125	0.203583	0.659609	4	405
Q8XI28	CPE2296	566	325	0.574205	79	0.139576	0.713781	4	404
Q8XIV5	dnaG	595	300	0.504202	104	0.17479	0.678992	3	404
Q8XJU3	feoB	587	341	0.58092	62	0.105622	0.686542	3	403
Q8XN66	CPE0472	623	340	0.545746	63	0.101124	0.64687	4	403
Q8XIK3	selB	635	308	0.485039	95	0.149606	0.634646	4	403
Q8XMG4	nanI	694	298	0.429395	105	0.151297	0.580692	3	403
Q8XMW3	CPE0575	529	304	0.574669	98	0.185255	0.759924	4	402
Q8XIK6	CPE2113	606	308	0.508251	93	0.153465	0.661716	3	401
Q8XP94	clsA	480	302	0.629167	98	0.204167	0.833333	3	400
Q8XJB4	rqcH	575	292	0.507826	108	0.187826	0.695652	3	400
Q8XJE1	dxs	619	307	0.495961	92	0.148627	0.644588	3	399
Q8XN99	CPE0439	530	345	0.650943	53	0.1	0.750943	3	398
Q8XIK7	CPE2112	584	296	0.506849	102	0.174658	0.681507	3	398
Q8XL39	spoVB	538	353	0.656134	44	0.0817844	0.737918	4	397
Q8XM05	CPE0885	549	352	0.641166	44	0.0801457	0.721311	4	396
Q8XMD5	clsC	485	287	0.591753	109	0.224742	0.816495	3	396
Q8XHE1	CPE2544	642	304	0.47352	91	0.141745	0.615265	4	395
Q8XHH7	nrdD	705	313	0.443972	82	0.116312	0.560284	4	395
Q8XMT5	CPE0603	602	308	0.511628	86	0.142857	0.654485	3	394
Q8XNF3	CPE0380	593	298	0.50253	96	0.161889	0.664418	4	394
Q8XIF9	cpdC	725	294	0.405517	100	0.137931	0.543448	3	394
Q8XIS6	lepA	600	314	0.523333	79	0.131667	0.655	3	393
Q8XN86	entC	625	282	0.4512	111	0.1776	0.6288	4	393
Q8XJR8	infB	679	297	0.437408	95	0.139912	0.57732	3	392
Q8XN07	CPE0531	516	302	0.585271	89	0.172481	0.757752	4	391
Q8XMX6	CPE0562	555	307	0.553153	84	0.151351	0.704505	3	391
Q8XII6	CPE2133	617	330	0.534846	61	0.0988655	0.633712	4	391
Q8XN49	CPE0489	512	346	0.675781	44	0.0859375	0.761719	4	390
Q8XK77	CPE1526	573	308	0.537522	80	0.139616	0.677138	4	388
Q8XNF4	CPE0379	577	304	0.526863	84	0.145581	0.672444	4	388
Q8XJI1	rnj	581	295	0.507745	93	0.160069	0.667814	3	388
P43153	colA	1104	527	0.477355	254	0.230072	0.707428	1	781
Q8XNG8	clsB	511	314	0.614481	73	0.142857	0.757339	4	387
Q8XK44	CPE1559	499	307	0.61523	79	0.158317	0.773547	3	386
Q8XJW5	atpA	591	306	0.517766	80	0.135364	0.65313	3	386
Q8XK43	CPE1560	563	328	0.582593	57	0.101243	0.683837	4	385
Q8XJU7	CPE1656	581	297	0.511188	88	0.151463	0.662651	4	385
Q8XJE4	recN	565	287	0.507965	98	0.173451	0.681416	3	385
Q8XJ04	hflX	597	300	0.502513	84	0.140704	0.643216	3	384
Q8XMW4	CPE0574	529	293	0.553875	90	0.170132	0.724008	4	383
Q8XLP3	gltX	546	302	0.553114	81	0.148352	0.701465	3	383
Q93M97	PCP50	709	282	0.397743	101	0.142454	0.540197	4	383
Q8XIS0	CPE2044	536	339	0.632463	43	0.0802239	0.712687	4	382
Q8XK10	CPE1593	475	300	0.631579	80	0.168421	0.8	4	380
Q8XNQ8	CPE0274	477	278	0.582809	102	0.213836	0.796646	4	380
Q8XI01	CPE2323	564	282	0.5	98	0.173759	0.673759	3	380
Q8XKG7	CPE1429	513	286	0.557505	93	0.181287	0.738791	4	379
Q8XI66	CPE2255	567	303	0.534392	76	0.134039	0.66843	4	379
Q8XHC2	CPE2563	578	269	0.465398	109	0.188581	0.653979	3	378
Q8XNV5	CPE0227	562	315	0.560498	62	0.11032	0.670819	4	377
Q8XKK3	lonB	570	274	0.480702	103	0.180702	0.661404	3	377
Q8XKX7	CPE1265	587	278	0.473595	99	0.168654	0.642249	4	377
Q8XK94	CPE1509	472	319	0.675847	57	0.120763	0.79661	4	376
Q8XM54	CPE0836	542	302	0.557196	73	0.134686	0.691882	4	375
Q8XHN6	CPE2446	553	268	0.484629	107	0.19349	0.678119	4	375
Q8XJU2	argS	565	302	0.534513	72	0.127434	0.661947	3	374
Q8XKX4	ade	572	286	0.5	88	0.153846	0.653846	3	374
Q8XHC4	CPE2561	582	273	0.469072	100	0.171821	0.640893	3	373
Q8XLP0	CPE1001	540	312	0.577778	60	0.111111	0.688889	3	372
Q8XJ28	aspS	597	300	0.502513	72	0.120603	0.623116	3	372
Q8XKV2	CPE1290	563	276	0.490231	96	0.170515	0.660746	4	372
Q8XJI2	typA	610	284	0.465574	88	0.144262	0.609836	3	372
Q8XLC4	CPE1118	558	293	0.52509	78	0.139785	0.664875	4	371
Q8XM18	CPE0872	591	285	0.482234	86	0.145516	0.62775	3	371
Q8XJI7	spoVD	555	245	0.441441	125	0.225225	0.666667	4	370
Q8XJL8	CPE1738	685	272	0.39708	98	0.143066	0.540146	3	370
Q8XMR5	CPE0623	483	327	0.677019	42	0.0869565	0.763975	4	369
Q8XHF7	CPE2528	537	305	0.56797	63	0.117318	0.685289	4	368
Q8XK89	argI	455	340	0.747253	27	0.0593407	0.806593	3	367
Q8XIB8	prmC	569	294	0.516696	73	0.128295	0.644991	3	367
Q8XME7	lipB	573	286	0.499127	81	0.141361	0.640489	4	367
Q8XP76	iolD	639	298	0.466354	69	0.107981	0.574335	3	367
Q8XJ88	manB	575	287	0.49913	79	0.137391	0.636522	3	366
Q8XHG4	CPE2521	499	270	0.541082	95	0.190381	0.731463	4	365
Q8XMP3	glnS	552	278	0.503623	87	0.157609	0.661232	3	365
Q8XN35	CPE0503	494	319	0.645749	45	0.0910931	0.736842	4	364
Q8XI35	CPE2286	563	274	0.486679	90	0.159858	0.646536	3	364
Q8XKP8	galT	498	291	0.584337	72	0.144578	0.728916	3	363
Q8XIM8	CPE2087	507	274	0.540434	88	0.17357	0.714004	4	362
Q8XLX3	nrdD	586	270	0.460751	92	0.156997	0.617747	4	362
Q8XM85	CPE0805	610	292	0.478689	69	0.113115	0.591803	4	361
Q93MB1	PCP36	486	268	0.55144	92	0.1893	0.740741	4	360
Q8XLW1	CPE0929	554	271	0.48917	89	0.16065	0.649819	4	360
Q8XNB9	CPE0419	551	304	0.551724	54	0.0980036	0.649728	4	358
Q8XJ35	CPE1926	507	273	0.538462	85	0.167653	0.706114	4	358
Q8XJE0	CPE1820	301	141	0.468439	33	0.109635	0.578073	1	174
Q8XHC3	CPE2562	565	262	0.463717	96	0.169912	0.633628	3	358
Q8XMV4	CPE0584	630	292	0.463492	66	0.104762	0.568254	4	358
Q8XMS7	prfC	531	280	0.527307	77	0.145009	0.672316	3	357
Q8XNF5	CPE0378	597	291	0.487437	65	0.108878	0.596315	4	356
Q8XP29	CPE0137	518	286	0.552124	69	0.133205	0.685328	4	355
P26823	dnaK	619	235	0.379645	120	0.193861	0.573506	3	355
Q8XJU1	CPE1662	502	277	0.551793	77	0.153386	0.705179	4	354
Q8XK97	CPE1506	527	274	0.519924	80	0.151803	0.671727	4	354
Q8XM24	CPE0866	2104	979	0.465304	364	0.173004	0.638308	1	1343
Q8XN33	CPE0505	506	321	0.634387	31	0.0612648	0.695652	4	352
Q8XMN1	CPE0657	445	267	0.6	85	0.191011	0.791011	4	352
Q8XHG2	metS	514	270	0.525292	82	0.159533	0.684825	3	352
Q8XJZ9	CPE1604	566	297	0.524735	55	0.0971731	0.621908	4	352
Q8XJT1	rny	511	262	0.51272	87	0.170254	0.682975	3	349
Q8XM38	CPE0852	473	274	0.579281	74	0.156448	0.735729	3	348
Q8XNM7	CPE0306	532	305	0.573308	43	0.0808271	0.654135	4	348
Q8XL50	CPE1192	478	258	0.539749	90	0.188285	0.728033	4	348
Q8XLV8	CPE0932	616	268	0.435065	80	0.12987	0.564935	4	348
Q8XH31	mnmG	630	273	0.433333	75	0.119048	0.552381	3	348
Q8XMM9	CPE0659	497	275	0.55332	72	0.144869	0.698189	4	347
Q8XHL8	lysS	501	270	0.538922	77	0.153693	0.692615	3	347
Q8XMF5	naoX	566	259	0.457597	88	0.155477	0.613074	4	347
Q8XNR1	CPE0271	427	266	0.622951	80	0.187354	0.810304	4	346
Q8XKR2	spoVR	449	271	0.603563	75	0.167038	0.770601	4	346
Q8XKJ8	CPE1396	528	259	0.49053	87	0.164773	0.655303	3	346
Q8XIQ0	recJ	592	264	0.445946	82	0.138514	0.584459	3	346
Q8XKQ2	mglA	515	274	0.532039	71	0.137864	0.669903	3	345
Q8XNJ2	CPE0341	528	272	0.515152	73	0.138258	0.653409	3	345
Q8XJV5	spoVB	509	319	0.626719	25	0.0491159	0.675835	4	344
Q8XIM2	CPE2093	502	272	0.541833	72	0.143426	0.685259	3	344
Q8XKB8	CPE1482	321	148	0.461059	48	0.149533	0.610592	1	196
Q8XP73	CPE0092	529	305	0.57656	38	0.0718336	0.648393	3	343
Q8XL52	CPE1190	515	307	0.596117	35	0.0679612	0.664078	4	342
Q8XHK2	spoVB	510	304	0.596078	38	0.0745098	0.670588	4	342
Q06373	selO	490	278	0.567347	64	0.130612	0.697959	3	342
P0C2E2	cls	476	259	0.544118	83	0.17437	0.718487	3	342
Q8XHL3	ftsH	601	280	0.46589	62	0.103161	0.569052	3	342
Q8XLQ7	spoVAF	473	277	0.585624	64	0.135307	0.72093	3	341
Q8XKE0	CPE1460	472	255	0.540254	86	0.182203	0.722458	4	341
Q8XNH5	CPE0358	414	240	0.57971	100	0.241546	0.821256	4	340
Q8XNU7	CPE0235	476	260	0.546218	79	0.165966	0.712185	4	339
Q8XPF1	CPE0012	464	225	0.484914	114	0.24569	0.730603	4	339
Q8XP65	CPE0100	582	247	0.424399	92	0.158076	0.582474	4	339
Q8XLZ0	eutL	217	100	0.460829	15	0.0691244	0.529954	1	115
Q8XLM4	pabB	448	268	0.598214	70	0.15625	0.754464	3	338
Q8XL54	murT	451	258	0.572062	80	0.177384	0.749446	3	338
Q8XJ26	hemZ	480	258	0.5375	80	0.166667	0.704167	4	338
Q8XL35	CPE1207	490	257	0.52449	81	0.165306	0.689796	3	338
Q8XIL8	virJ	482	252	0.522822	86	0.178423	0.701245	4	338
Q8XPC0	dnaX	547	257	0.469835	81	0.14808	0.617916	3	338
Q8XNG7	CPE0366	520	265	0.509615	72	0.138462	0.648077	3	337
Q8XI46	guaA	509	250	0.491159	87	0.170923	0.662083	3	337
Q8XJ99	murE	484	224	0.46281	113	0.233471	0.696281	3	337
Q8XI83	CPE2238	507	227	0.447732	110	0.216963	0.664694	4	337
Q8XMP0	gerKA	473	279	0.589852	57	0.120507	0.710359	3	336
Q8XLI3	CPE1058	553	266	0.481013	70	0.126582	0.607595	3	336
Q8XNC0	CPE0418	554	260	0.469314	76	0.137184	0.606498	3	336
Q8XNZ2	CPE0186	505	283	0.560396	52	0.10297	0.663366	3	335
Q8XID2	atpA	502	257	0.511952	78	0.155378	0.667331	3	335
Q8XLS8	CPE0963	540	294	0.544444	40	0.0740741	0.618519	4	334
Q8XP14	uxaC	466	262	0.562232	71	0.152361	0.714592	3	333
Q8XIP4	CPE2071	466	253	0.542918	80	0.171674	0.714592	4	333
Q8XI03	CPE2321	469	248	0.528785	85	0.181237	0.710021	4	333
Q8XHN0	CPE2453	476	258	0.542017	74	0.155462	0.697479	3	332
P26831	nagH	1628	746	0.458231	287	0.17629	0.634521	1	1033
Q8XMN0	CPE0658	463	225	0.485961	107	0.231102	0.717063	4	332
I1SBB3	hydA	572	243	0.424825	89	0.155594	0.58042	4	332
Q8XJK1	der	438	241	0.550228	90	0.205479	0.755708	3	331
Q8XHJ6	CPE2487	469	258	0.550107	73	0.15565	0.705757	4	331
Q8XII8	rng	480	255	0.53125	76	0.158333	0.689583	4	331
Q8XHK3	CPE2480	483	249	0.515528	82	0.169772	0.6853	4	331
Q8XHQ4	proS	570	260	0.45614	71	0.124561	0.580702	3	331
Q8XMA7	CPE0783	556	230	0.413669	101	0.181655	0.595324	3	331
Q8XL93	cilA	519	256	0.493256	74	0.142582	0.635838	4	330
Q8XMR3	CPE0625	550	244	0.443636	86	0.156364	0.6	4	330
Q8XMJ8	argH	466	263	0.564378	66	0.141631	0.706009	3	329
Q8XHP4	gapN	482	239	0.495851	90	0.186722	0.682573	3	329
Q8XKY5	CPE1257	483	238	0.492754	91	0.188406	0.681159	4	329
Q8XMH2	CPE0717	470	219	0.465957	110	0.234043	0.7	4	329
P58693	asnS	465	251	0.539785	77	0.165591	0.705376	3	328
Q8XMY9	dclY	484	246	0.508264	82	0.169421	0.677686	3	328
Q8XM60	CPE0830	451	287	0.636364	40	0.0886918	0.725055	4	327
Q8XJ07	CPE1956	468	246	0.525641	81	0.173077	0.698718	3	327
Q8XNL5	fucI	595	274	0.460504	53	0.0890756	0.54958	3	327
Q8XKZ2	CPE1250	405	252	0.622222	74	0.182716	0.804938	4	326
Q8XHW9	CPE2357	539	254	0.471243	72	0.133581	0.604824	3	326
Q8XNR0	CPE0272	411	239	0.581509	86	0.209246	0.790754	4	325
Q8XL79	xerD	450	253	0.562222	72	0.16	0.722222	4	325
Q8XHY6	malQ	497	262	0.527163	63	0.126761	0.653924	3	325
Q8XI65	CPE2256	506	221	0.436759	104	0.205534	0.642292	4	325
Q8XKI7	CPE1408	523	285	0.544933	39	0.0745698	0.619503	4	324
Q8XLZ4	CPE0896	475	229	0.482105	95	0.2	0.682105	4	324
Q8XIA6	CPE2215	520	232	0.446154	92	0.176923	0.623077	4	324
Q8XJM4	CPE1732	548	236	0.430657	88	0.160584	0.591241	4	324
Q8XKN6	CPE1358	434	258	0.59447	65	0.14977	0.74424	4	323
Q8XK71	sacA	487	242	0.49692	81	0.166324	0.663244	3	323
Q8XKW0	CPE1282	462	273	0.590909	49	0.106061	0.69697	4	322
Q8XM44	CPE0846	524	232	0.442748	90	0.171756	0.614504	4	322
Q8XPA1	glgA	482	264	0.547718	57	0.118257	0.665975	3	321
Q8XHQ5	cysS	466	238	0.51073	83	0.178112	0.688841	3	321
Q8XHA1	hcp	549	258	0.469945	63	0.114754	0.584699	3	321
Q8XK24	CPE1579	511	230	0.450098	91	0.178082	0.62818	4	321
Q8XNT6	CPE0246	422	238	0.563981	81	0.191943	0.755924	4	319
Q8XLV3	CPE0937	489	274	0.560327	45	0.0920245	0.652352	4	319
I1SBB0	CPE2097	418	234	0.559809	85	0.203349	0.763158	4	319
Q8XJT5	purB	476	263	0.552521	56	0.117647	0.670168	3	319
Q8XMK2	purH	501	236	0.471058	83	0.165669	0.636727	3	319
Q8XHL4	fhs	556	230	0.413669	89	0.160072	0.573741	3	319
Q8XKT7	sigL	461	252	0.546638	66	0.143167	0.689805	3	318
Q8XN19	CPE0519	431	243	0.563805	74	0.171694	0.735499	4	317
Q8XMZ4	CPE0544	463	299	0.645788	17	0.0367171	0.682505	3	316
Q8XM91	CPE0799	414	261	0.630435	55	0.13285	0.763285	4	316
Q8XNY6	ptiB	526	286	0.543726	30	0.0570342	0.60076	4	316
Q8XKC0	CPE1480	551	276	0.500907	40	0.0725953	0.573503	3	316
Q8XK74	CPE1529	445	222	0.498876	94	0.211236	0.710112	4	316
Q8XHX7	CPE2349	533	231	0.433396	85	0.159475	0.592871	4	316
Q8XJ92	CPE1869	428	231	0.53972	84	0.196262	0.735981	4	315
Q8XNT4	dnaK	575	231	0.401739	84	0.146087	0.547826	3	315
Q8XNA1	hlyB	445	252	0.566292	62	0.139326	0.705618	3	314
Q8XI14	aldH	458	259	0.565502	55	0.120087	0.68559	3	314
Q8XHF8	CPE2527	571	273	0.478109	41	0.0718039	0.549912	4	314
Q8XIB3	pyrG	535	255	0.476636	59	0.11028	0.586916	3	314
Q8XI48	appA	579	237	0.409326	77	0.132988	0.542314	4	314
Q8XIP3	uvsE	412	238	0.57767	75	0.182039	0.759709	3	313
Q8XJB6	tapB	462	244	0.528139	69	0.149351	0.677489	3	313
Q8XMY0	CPE0558	517	257	0.497099	56	0.108317	0.605416	3	313
Q8XKW4	CPE1278	638	283	0.443574	30	0.0470219	0.490596	4	313
Q8XIQ4	CPE2060	472	281	0.595339	31	0.065678	0.661017	3	312
Q8XKE1	CPE1459	463	259	0.559395	53	0.114471	0.673866	4	312
Q8XKD1	CPE1469	428	219	0.511682	93	0.21729	0.728972	3	312
Q8XLL1	CPE1030	482	219	0.454357	93	0.192946	0.647303	4	312
P0C217	CPE0389	481	281	0.5842	30	0.0623701	0.64657	3	311
Q8XKU3	CPE1300	485	282	0.581443	29	0.0597938	0.641237	3	311
Q8XLL4	CPE1027	483	242	0.501035	69	0.142857	0.643892	4	311
Q8XNV0	glpT	445	271	0.608989	39	0.0876404	0.696629	3	310
Q8XKB6	CPE1484	442	267	0.604072	43	0.0972851	0.701357	4	310
Q8XHM4	murD	458	236	0.515284	74	0.161572	0.676856	3	310
Q8XHV8	CPE2368	537	251	0.467412	59	0.10987	0.577281	4	310
Q8XP64	CPE0101	477	268	0.561845	41	0.0859539	0.647799	4	309
Q8XLS1	CPE0970	484	263	0.543388	45	0.0929752	0.636364	4	308
Q8XJ44	CPE1917	519	268	0.516378	40	0.0770713	0.593449	4	308
Q8XJQ2	comM	507	258	0.508876	50	0.0986193	0.607495	3	308
Q8XI45	guaB	484	215	0.444215	93	0.192149	0.636364	3	308
Q8XNI3	ftsW	409	263	0.643032	44	0.107579	0.750611	4	307
Q8XP02	CPE0166	495	269	0.543434	38	0.0767677	0.620202	4	307
Q8XND2	CPE0406	448	236	0.526786	71	0.158482	0.685268	3	307
Q8XPG2	dnaA	457	239	0.522976	68	0.148796	0.671772	3	307
Q8XIH1	pepD	483	214	0.443064	93	0.192547	0.635611	4	307
Q8XN38	CPE0500	409	240	0.586797	66	0.161369	0.748166	4	306
Q8XJI5	CPE1771	409	212	0.518337	94	0.229829	0.748166	4	306
Q8XMU3	lysA	466	237	0.508584	69	0.148069	0.656652	3	306
Q8XKX5	CPE1267	444	221	0.497748	85	0.191441	0.689189	4	306
Q8XH96	CPE2589	494	238	0.481781	68	0.137652	0.619433	4	306
Q8XJV6	CPE1647	428	206	0.481308	100	0.233645	0.714953	4	306
Q8XHA0	CPE2585	425	261	0.614118	44	0.103529	0.717647	4	305
Q8XI82	CPE2239	471	251	0.532909	54	0.11465	0.647558	4	305
Q8XM28	deaD	478	241	0.504184	64	0.133891	0.638075	3	305
Q8XHL1	tilS	469	221	0.471215	84	0.179104	0.65032	3	305
Q8XMZ1	CPE0547	516	239	0.463178	66	0.127907	0.591085	4	305
Q8XN56	CPE0482	384	228	0.59375	76	0.197917	0.791667	3	304
Q8XIP0	CPE2075	492	262	0.53252	42	0.0853659	0.617886	4	304
Q93MB2	PCP35	453	214	0.472406	90	0.198675	0.671082	4	304
Q8XKV3	CPE1289	522	240	0.45977	64	0.122605	0.582375	4	304
Q8XP61	CPE0104	391	233	0.595908	70	0.179028	0.774936	4	303
Q8XN52	CPE0486	395	231	0.58481	72	0.182278	0.767089	4	303
Q8XJK3	spoIVA	491	241	0.490835	62	0.126273	0.617108	4	303
Q8XKU2	gpmI	512	232	0.453125	71	0.138672	0.591797	3	303
Q8XIQ6	CPE2058	464	240	0.517241	62	0.133621	0.650862	3	302
Q8XIK5	CPE2114	451	225	0.498891	77	0.170732	0.669623	3	302
Q8XHD3	glpK	500	230	0.46	72	0.144	0.604	3	302
Q8XMR8	CPE0620	404	273	0.675743	28	0.0693069	0.74505	4	301
Q8XNM3	CPE0310	507	280	0.552268	21	0.0414201	0.593688	3	301
Q8XMQ8	CPE0630	430	236	0.548837	65	0.151163	0.7	4	301
Q8XIJ8	dacF	444	225	0.506757	76	0.171171	0.677928	3	301
Q8XKF4	CPE1446	421	246	0.584323	54	0.128266	0.712589	4	300
Q8XKL9	CPE1375	431	229	0.531323	71	0.164733	0.696056	4	300
Q8XHZ3	CPE2331	467	233	0.498929	67	0.143469	0.642398	4	300
Q8XH90	CPE2595	477	268	0.561845	31	0.0649895	0.626834	4	299
Q8XJW6	atpB	460	248	0.53913	51	0.11087	0.65	3	299
Q8XKG6	CPE1431	541	223	0.4122	76	0.140481	0.55268	4	299
Q8XN57	CPE0481	342	235	0.687135	63	0.184211	0.871345	4	298
Q8XLJ0	cfa	394	250	0.634518	48	0.121827	0.756345	3	298
Q8XL02	CPE1240	445	242	0.54382	56	0.125843	0.669663	3	298
Q8XIM5	fmhB	445	240	0.539326	58	0.130337	0.669663	3	298
Q8XKS1	CPE1323	423	220	0.520095	78	0.184397	0.704492	4	298
Q8XNT1	CPE0251	440	228	0.518182	70	0.159091	0.677273	4	298
Q8XIF2	CPE2169	447	213	0.47651	85	0.190157	0.666667	4	298
Q8XMK5	purF	481	228	0.474012	70	0.14553	0.619543	3	298
Q8XH30	mnmE	458	205	0.447598	93	0.203057	0.650655	3	298
Q8XKT0	CPE1313	520	214	0.411538	84	0.161538	0.573077	4	298
Q8XND4	brnQ	445	266	0.597753	31	0.0696629	0.667416	3	297
Q8XNN0	CPE0302	426	245	0.575117	52	0.122066	0.697183	4	297
Q8XHF0	CPE2535	455	258	0.567033	39	0.0857143	0.652747	4	297
Q8XN50	CPE0488	388	220	0.56701	77	0.198454	0.765464	4	297
Q8XPD3	hlyA	421	225	0.534442	72	0.171021	0.705463	3	297
I1SBA9	virS	440	233	0.529545	64	0.145455	0.675	4	297
Q8XNV1	CPE0231	481	232	0.482328	65	0.135135	0.617464	3	297
Q8XNP0	nnrE	499	221	0.442886	76	0.152305	0.59519	3	297
Q8XH37	CPE2648	354	276	0.779661	20	0.0564972	0.836158	3	296
Q8XN63	CPE0475	385	224	0.581818	72	0.187013	0.768831	4	296
Q8XL48	CPE1194	420	239	0.569048	57	0.135714	0.704762	3	296
P0C2E1	arcA	413	232	0.561743	64	0.154964	0.716707	3	296
Q8XJT8	CPE1665	459	221	0.481481	75	0.163399	0.64488	4	296
Q8XIT4	CPE2029	392	180	0.459184	116	0.295918	0.755102	4	296
Q8XMT1	CPE0607	431	215	0.49884	80	0.185615	0.684455	3	295
Q8XHC5	CPE2560	438	217	0.495434	78	0.178082	0.673516	4	295
Q8XJX3	rbsA	501	224	0.447106	71	0.141717	0.588822	3	295
Q93MA8	PCP39	377	216	0.572944	78	0.206897	0.779841	4	294
Q8XKW6	CPE1276	456	257	0.563596	37	0.0811404	0.644737	4	294
Q8XL04	CPE1238	482	267	0.553942	27	0.0560166	0.609959	4	294
Q8XHF5	CPE2530	414	212	0.512077	82	0.198068	0.710145	4	294
Q8XJ47	CPE1914	473	205	0.433404	89	0.188161	0.621564	3	294
Q8XK98	uraA	432	256	0.592593	37	0.0856481	0.678241	3	293
Q8XLK1	CPE1040	354	203	0.573446	90	0.254237	0.827684	4	293
Q8XHH9	CPE2505	463	255	0.550756	38	0.0820734	0.632829	4	293
Q8XNI8	CPE0345	485	252	0.519588	41	0.0845361	0.604124	4	293
Q8XLI9	CPE1052	451	216	0.478936	77	0.170732	0.649667	4	293
Q8XIN7	CPE2078	482	229	0.475104	64	0.13278	0.607884	4	293
Q8XI54	pgi	450	206	0.457778	87	0.193333	0.651111	3	293
Q8XNX4	CPE0208	352	254	0.721591	38	0.107955	0.829545	4	292
Q8XMC3	CPE0766	464	239	0.515086	53	0.114224	0.62931	4	292
Q8XID4	atpD	465	227	0.488172	65	0.139785	0.627957	3	292
Q8XKP0	entB	549	202	0.367942	90	0.163934	0.531876	3	292
Q8XPB0	CPE0055	418	209	0.5	82	0.196172	0.696172	4	291
Q8XP55	CPE0110	473	231	0.488372	60	0.12685	0.615222	4	291
Q8XJ18	CPE1943	457	205	0.448578	86	0.188184	0.636761	3	291
Q8XMF3	CPE0736	443	249	0.562077	41	0.0925508	0.654628	4	290
Q8XKH6	CPE1419	462	244	0.528139	46	0.0995671	0.627706	3	290
Q8XIG3	CPE2157	509	258	0.506876	32	0.0628684	0.569745	4	290
Q8XIY7	dacF	423	210	0.496454	80	0.189125	0.685579	3	290
Q8XLQ6	CPE0985	502	257	0.511952	32	0.063745	0.575697	4	289
Q8XKG5	hemX	492	244	0.495935	45	0.0914634	0.587398	4	289
Q8XN44	CPE0494	448	207	0.462054	82	0.183036	0.645089	3	289
Q8XHL9	glyQS	467	211	0.45182	78	0.167024	0.618844	3	289
Q8XHI3	pepA	493	213	0.432049	76	0.154158	0.586207	3	289
Q8XN60	CPE0478	355	256	0.721127	32	0.0901408	0.811268	4	288
Q8XIZ9	CPE1964	466	247	0.530043	41	0.0879828	0.618026	3	288
P0C216	plc	398	182	0.457286	79	0.198492	0.655779	1	261
Q8XL76	CPE1166	489	241	0.492843	47	0.0961145	0.588957	4	288
Q8XL31	CPE1211	465	223	0.47957	65	0.139785	0.619355	4	288
Q8XMU8	CPE0590	437	249	0.569794	38	0.0869565	0.656751	4	287
Q8XK69	CPE1534	450	252	0.56	35	0.0777778	0.637778	4	287
Q8XMC0	gutA	454	252	0.555066	35	0.0770925	0.632159	4	287
Q8XHI4	CPE2499	404	213	0.527228	74	0.183168	0.710396	4	287
Q8XIK2	selA	462	227	0.491342	60	0.12987	0.621212	3	287
Q8XNG6	CPE0367	455	214	0.47033	73	0.16044	0.630769	3	287
Q8XMN2	CPE0656	371	227	0.61186	59	0.15903	0.770889	4	286
Q8XN62	CPE0476	368	215	0.584239	71	0.192935	0.777174	4	286
Q8XP93	CPE0072	518	263	0.507722	23	0.0444015	0.552124	4	286
Q8XLC2	CPE1120	407	205	0.503686	81	0.199017	0.702703	4	286
Q8XNJ3	pmbA	449	212	0.47216	74	0.164811	0.636971	3	286
Q8XK90	CPE1513	366	220	0.601093	65	0.177596	0.778689	4	285
Q8XKV4	CPE1288	354	208	0.587571	77	0.217514	0.805085	4	285
Q8XN36	CPE0502	367	209	0.569482	76	0.207084	0.776567	4	285
Q8XM20	CPE0870	372	210	0.564516	75	0.201613	0.766129	4	285
Q8XJK5	CPE1751	465	257	0.552688	28	0.0602151	0.612903	3	285
Q8XN53	CPE0485	396	211	0.532828	74	0.186869	0.719697	4	285
Q8XI70	pepD	483	212	0.438923	73	0.151139	0.590062	4	285
Q8XMM5	CPE0663	436	228	0.522936	56	0.12844	0.651376	4	284
Q8XME6	cstA	483	246	0.509317	38	0.0786749	0.587992	3	284
Q8XKJ5	CPE1399	427	199	0.466042	85	0.199063	0.665105	4	284
Q8XI15	CPE2309	459	235	0.511983	48	0.104575	0.616558	3	283
Q8XNL6	fucK	467	234	0.501071	49	0.104925	0.605996	4	283
Q8XNY3	malH	441	210	0.47619	73	0.165533	0.641723	3	283
Q8XLZ3	eutA	477	215	0.450734	68	0.142558	0.593291	4	283
Q8XIB4	rho	479	211	0.440501	72	0.150313	0.590814	3	283
Q8XJN0	tmcAL	402	224	0.557214	58	0.144279	0.701493	3	282
Q8XMD0	CPE0759	399	233	0.58396	48	0.120301	0.704261	4	281
Q8XM51	CPE0839	438	253	0.577626	28	0.0639269	0.641553	4	281
Q8XJP3	ffh	452	228	0.504425	53	0.117257	0.621681	3	281
Q8XN34	CPE0504	348	211	0.606322	69	0.198276	0.804598	4	280
Q8XLW3	CPE0927	410	211	0.514634	69	0.168293	0.682927	4	280
Q8XHZ4	CPE2330	430	215	0.5	65	0.151163	0.651163	4	280
Q8XH51	dnaC	444	207	0.466216	73	0.164414	0.630631	3	280
Q8XN58	CPE0480	396	220	0.555556	59	0.14899	0.704545	4	279
Q8XKY6	bdhB	388	209	0.53866	70	0.180412	0.719072	4	279
Q8XM26	CPE0864	474	246	0.518987	33	0.0696203	0.588608	4	279
Q8XHP9	radA	453	211	0.465784	68	0.15011	0.615894	3	279
Q8XI36	CPE2285	401	248	0.618454	30	0.074813	0.693267	3	278
Q8XPC2	brnQ	428	228	0.53271	50	0.116822	0.649533	3	278
Q8XNK9	CPE0324	438	227	0.518265	51	0.116438	0.634703	4	278
Q8XP13	uidB	463	238	0.514039	40	0.0863931	0.600432	4	278
Q8XJ43	folC	440	217	0.493182	61	0.138636	0.631818	3	278
Q8XJA0	murF	453	220	0.485651	58	0.128035	0.613687	3	278
Q8XJK0	CPE1756	445	207	0.465169	71	0.159551	0.624719	4	278
Q8XHD4	glpA	476	176	0.369748	102	0.214286	0.584034	4	278
Q8XI99	cotS	335	213	0.635821	64	0.191045	0.826866	4	277
Q8XJG9	CPE1787	408	207	0.507353	70	0.171569	0.678922	3	277
Q8XK85	gdhA	448	191	0.426339	86	0.191964	0.618304	3	277
Q8XNC9	CPE0409	477	200	0.419287	77	0.161426	0.580713	4	277
Q8XML4	CPE0674	361	207	0.573407	69	0.191136	0.764543	4	276
Q8XJT3	aspC	397	214	0.539043	62	0.156171	0.695214	3	276
Q8XIJ6	CPE2123	437	190	0.434783	86	0.196796	0.631579	3	276
Q8XMD3	CPE0756	420	233	0.554762	42	0.1	0.654762	4	275
Q8XJR5	nusA	366	182	0.497268	93	0.254098	0.751366	3	275
Q8XNW7	sbcD	407	192	0.471744	83	0.203931	0.675676	3	275
Q8XNM0	CPE0313	466	215	0.461373	60	0.128755	0.590129	4	275
Q8XNB6	CPE0422	428	255	0.595794	19	0.0443925	0.640187	4	274
Q8XIP9	CPE2066	403	219	0.543424	55	0.136476	0.679901	4	274
Q8XP80	mdh	384	197	0.513021	77	0.200521	0.713542	4	274
Q93ME5	parB	426	189	0.443662	85	0.199531	0.643192	4	274
Q8XHX6	CPE2350	442	191	0.432127	83	0.187783	0.61991	4	274
Q8XJ39	CPE1922	391	205	0.524297	68	0.173913	0.69821	4	273
Q8XLJ6	cobQ	487	217	0.445585	56	0.11499	0.560575	3	273
Q8XKV7	CPE1285	365	221	0.605479	51	0.139726	0.745205	4	272
Q93MB7	PCP30	337	184	0.545994	88	0.261128	0.807122	4	272
Q8XLZ8	CPE0892	376	192	0.510638	80	0.212766	0.723404	4	272
Q8XMX7	CPE0561	473	236	0.498943	36	0.0761099	0.575053	4	272
Q8XNQ9	CPE0273	393	191	0.486005	81	0.206107	0.692112	4	272
Q8XLN5	CPE1006	468	205	0.438034	67	0.143162	0.581197	3	272
Q8XJM9	CPE1727	386	237	0.61399	34	0.0880829	0.702073	4	271
Q8XMQ6	brnQ	424	244	0.575472	27	0.0636792	0.639151	3	271
Q8XIX2	CPE1991	376	204	0.542553	67	0.178191	0.720745	3	271
Q8XL83	CPE1159	426	212	0.497653	59	0.138498	0.63615	4	271
Q8XJL5	CPE1741	442	218	0.493213	53	0.11991	0.613122	3	271
Q8XME0	CPE0749	337	205	0.608309	65	0.192878	0.801187	4	270
Q8XJ70	trkB	446	246	0.55157	24	0.0538117	0.605381	4	270
Q8XP48	CPE0117	416	178	0.427885	92	0.221154	0.649038	4	270
Q8XN15	CPE0523	423	248	0.586288	21	0.0496454	0.635934	4	269
Q8XJ27	hisS	415	224	0.539759	45	0.108434	0.648193	3	269
Q8XL30	uraA	436	224	0.513761	45	0.103211	0.616972	3	269
Q8XJD8	xseA	400	198	0.495	71	0.1775	0.6725	3	269
Q8XMZ5	CPE0543	377	231	0.612732	37	0.0981432	0.710875	3	268
Q8XKM3	CPE1371	437	244	0.558352	24	0.0549199	0.613272	4	268
Q8XLJ2	CPE1049	388	201	0.518041	67	0.17268	0.690722	4	268
Q46170	arcD	478	242	0.506276	26	0.0543933	0.560669	3	268
Q8XKD3	pfk	400	202	0.505	66	0.165	0.67	3	268
Q8XJJ0	ftsA	412	200	0.485437	68	0.165049	0.650485	3	268
Q8XIW5	CPE1998	349	168	0.481375	100	0.286533	0.767908	4	268
Q8XNJ5	CPE0338	434	206	0.474654	62	0.142857	0.617512	4	268
Q8XJS9	rimO	445	204	0.458427	64	0.14382	0.602247	3	268
Q8XNA5	CPE0433	431	187	0.433875	81	0.187935	0.62181	4	268
Q8XKR1	CPE1333	392	199	0.507653	68	0.173469	0.681122	3	267
Q8XKJ1	CPE1404	383	185	0.483029	82	0.214099	0.697128	4	267
Q8XNI2	CPE0351	487	203	0.416838	64	0.131417	0.548255	4	267
Q8XJN9	CPE1717	357	193	0.540616	73	0.204482	0.745098	4	266
Q8XJ32	glyA	410	217	0.529268	49	0.119512	0.64878	3	266
Q8XLE9	miaB	447	223	0.498881	43	0.0961969	0.595078	3	266
Q8XLE7	CPE1095	338	199	0.588757	66	0.195266	0.784024	4	265
Q8XMZ9	CPE0539	371	199	0.536388	66	0.177898	0.714286	4	265
Q8XMW2	CPE0576	461	219	0.475054	46	0.0997831	0.574837	4	265
Q8XMG5	splB	342	205	0.599415	59	0.172515	0.77193	4	264
Q8XMN8	CPE0650	377	221	0.586207	43	0.114058	0.700265	4	264
Q8XHU3	secY	425	239	0.562353	25	0.0588235	0.621176	3	264
Q8XPD6	CPE0027	379	213	0.562005	51	0.134565	0.69657	4	264
Q8XMN9	gerBC	374	199	0.532086	65	0.173797	0.705882	3	264
Q93MD1	PCP16	421	218	0.517815	46	0.109264	0.627078	4	264
Q8XL77	thd	402	194	0.482587	70	0.174129	0.656716	3	264
Q8XNH8	CPE0355	448	214	0.477679	50	0.111607	0.589286	3	264
Q8XKI6	rnfC	436	201	0.461009	63	0.144495	0.605505	3	264
P26821	groL	539	194	0.359926	70	0.12987	0.489796	3	264
Q8XI90	CPE2231	339	185	0.545723	78	0.230088	0.775811	4	263
Q8XJR1	dxr	384	204	0.53125	59	0.153646	0.684896	3	263
Q8XLU3	CPE0947	435	229	0.526437	34	0.0781609	0.604598	3	263
Q8XMA9	CPE0781	406	209	0.514778	54	0.133005	0.647783	3	263
Q8XLT7	CPE0953	403	202	0.501241	61	0.151365	0.652605	4	263
Q8XNU2	CPE0240	476	205	0.430672	58	0.121849	0.552521	4	263
Q46289	pykF	474	204	0.43038	59	0.124473	0.554852	3	263
Q8XHZ5	glmM	448	191	0.426339	72	0.160714	0.587054	3	263
Q8XKU9	CPE1293	329	199	0.604863	63	0.191489	0.796353	4	262
Q8XKM1	hisC	358	211	0.589385	51	0.142458	0.731844	4	262
Q93MC1	PCP26	355	206	0.580282	56	0.157746	0.738028	4	262
Q8XJ37	CPE1924	414	213	0.514493	49	0.118357	0.63285	3	262
Q8XHQ2	CPE2430	368	206	0.559783	55	0.149457	0.709239	3	261
Q8XPA4	CPE0061	440	241	0.547727	20	0.0454545	0.593182	4	261
Q8XIA2	CPE2219	375	202	0.538667	59	0.157333	0.696	4	261
Q8XPE9	serS	425	204	0.48	57	0.134118	0.614118	3	261
Q8XNZ9	metB	384	184	0.479167	77	0.200521	0.679688	3	261
Q8XNW0	CPE0222	187	85	0.454545	15	0.0802139	0.534759	1	100
Q8XMR2	CPE0626	454	186	0.409692	75	0.165198	0.57489	4	261
Q8XJ48	CPE1913	368	232	0.630435	28	0.076087	0.706522	3	260
Q8XL96	citC	345	213	0.617391	47	0.136232	0.753623	4	260
Q8XNZ5	CPE0182	341	197	0.577713	63	0.184751	0.762463	4	260
Q8XMB7	CPE0772	413	235	0.569007	25	0.0605327	0.62954	4	260
Q8XHA3	CPE2582	430	232	0.539535	28	0.0651163	0.604651	4	260
Q8XKI2	nifS	381	201	0.527559	59	0.154856	0.682415	3	260
Q93M86	PCP61	367	192	0.523161	68	0.185286	0.708447	4	260
Q8XLC0	CPE1122	378	186	0.492063	74	0.195767	0.687831	4	260
Q8XLZ2	eutB	455	210	0.461538	50	0.10989	0.571429	4	260
Q8XJ77	CPE1884	451	208	0.461197	52	0.115299	0.576497	4	260
Q8XIT8	CPE2025	434	199	0.458525	61	0.140553	0.599078	4	260
Q8XMV0	CPE0588	366	227	0.620219	32	0.0874317	0.70765	3	259
Q8XIS4	spoIIP	361	194	0.537396	65	0.180055	0.717452	4	259
Q8XPF9	recF	361	191	0.529086	68	0.188366	0.717452	3	259
Q8XKK0	tig	428	199	0.464953	60	0.140187	0.60514	3	259
Q8XNG2	CPE0371	422	194	0.459716	65	0.154028	0.613744	4	259
Q8XJI3	mltG	342	202	0.590643	56	0.163743	0.754386	3	258
Q8XN54	CPE0484	330	193	0.584848	65	0.19697	0.781818	4	258
Q8XJD1	spoIIIAE	390	212	0.54359	46	0.117949	0.661538	4	258
Q8XNU5	napA	399	212	0.531328	46	0.115288	0.646617	4	258
Q8XLF8	CPE1083	392	202	0.515306	56	0.142857	0.658163	4	258
P0C2E3	hemA	400	206	0.515	52	0.13	0.645	3	258
Q8XNY0	spoIIQ	399	192	0.481203	66	0.165414	0.646617	4	258
Q8XP57	CPE0108	454	203	0.447137	55	0.121145	0.568282	4	258
Q8XIJ2	obg	428	191	0.446262	67	0.156542	0.602804	3	258
Q8XIV3	cotS	359	212	0.590529	45	0.125348	0.715877	4	257
Q8XIA3	cotS	334	194	0.580838	63	0.188623	0.769461	4	257
Q8XKW8	CPE1274	382	199	0.520942	58	0.151832	0.672775	4	257
Q8XPE1	papS	424	214	0.504717	43	0.101415	0.606132	3	257
Q8XLK9	CPE1032	438	208	0.474886	49	0.111872	0.586758	4	257
Q8XNM1	eftA	397	187	0.471033	70	0.176322	0.647355	3	257
Q8XHJ3	glmU	454	195	0.429515	62	0.136564	0.566079	3	257
Q8XHB0	CPE2575	490	193	0.393878	64	0.130612	0.52449	4	257
Q8XI38	CPE2283	384	182	0.473958	74	0.192708	0.666667	4	256
Q8XPG1	dnaN	366	170	0.464481	86	0.234973	0.699454	3	256
Q8XKU4	eno	431	193	0.447796	63	0.146172	0.593968	3	256
Q8XMC8	gltT	421	224	0.532067	31	0.0736342	0.605701	3	255
Q8XPD8	pepT	406	190	0.46798	65	0.160099	0.628079	3	255
Q8XNN1	CPE0301	428	200	0.46729	55	0.128505	0.595794	3	255
Q8XPE0	CPE0023	330	204	0.618182	50	0.151515	0.769697	4	254
Q8XHQ0	disA	354	197	0.556497	57	0.161017	0.717514	3	254
Q8XMJ7	argG	405	216	0.533333	38	0.0938272	0.62716	3	254
Q8XK28	CPE1575	429	223	0.519814	31	0.0722611	0.592075	3	254
Q8XIG0	CPE2160	380	194	0.510526	60	0.157895	0.668421	4	254
Q8XJS6	dapG	398	193	0.484925	61	0.153266	0.638191	3	254
P0C2D9	hemL	425	195	0.458824	59	0.138824	0.597647	3	254
Q8XNQ6	CPE0276	449	191	0.42539	63	0.140312	0.565702	4	254
Q8XLI4	CPE1057	473	193	0.408034	61	0.128964	0.536998	4	254
Q8XIV6	sigA	373	213	0.571046	40	0.107239	0.678284	3	253
Q8XHH6	CPE2508	355	187	0.526761	66	0.185915	0.712676	4	253
Q8XI07	CPE2317	437	210	0.480549	43	0.0983982	0.578947	4	253
Q8XLL6	pykA	364	174	0.478022	79	0.217033	0.695055	3	253
Q8XM12	CPE0878	390	183	0.469231	70	0.179487	0.648718	3	253
Q8XK87	CPE1516	407	189	0.464373	64	0.157248	0.621622	4	253
Q8XJG3	CPE1795	407	186	0.457002	67	0.164619	0.621622	4	253
Q8XKY8	gltB	468	204	0.435897	49	0.104701	0.540598	4	253
Q8XMP1	CPE0647	362	228	0.629834	24	0.0662983	0.696133	3	252
Q8XHY0	CPE2344	313	185	0.591054	67	0.214058	0.805112	4	252
Q8XNS2	CPE0260	378	207	0.547619	45	0.119048	0.666667	3	252
Q8XME8	CPE0741	403	214	0.531017	38	0.0942928	0.62531	4	252
Q8XI47	narK	430	224	0.52093	28	0.0651163	0.586047	4	252
Q8XNR9	CPE0263	439	225	0.512528	27	0.0615034	0.574032	4	252
Q8XLS4	CPE0967	387	228	0.589147	23	0.0594315	0.648579	3	251
Q8XH63	purA	428	195	0.455607	56	0.130841	0.586449	3	251
Q8XP49	CPE0116	386	171	0.443005	80	0.207254	0.650259	4	251
Q8XP32	CPE0133	308	221	0.717532	29	0.0941558	0.811688	4	250
Q8XIB5	CPE2206	374	208	0.55615	42	0.112299	0.668449	3	250
Q8XPD9	CPE0024	386	191	0.494819	59	0.15285	0.647668	4	250
Q8XFP8	tufA	397	176	0.443325	74	0.186398	0.629723	3	250
Q8XPB5	CPE0050	376	226	0.601064	23	0.0611702	0.662234	4	249
Q8XNP4	CPE0288	373	208	0.557641	41	0.10992	0.66756	3	249
Q8XHX9	CPE2345	369	205	0.555556	44	0.119241	0.674797	4	249
Q8XMY1	CPE0557	378	173	0.457672	76	0.201058	0.65873	3	249
Q8XP69	CPE0096	516	198	0.383721	51	0.0988372	0.482558	3	249
Q8XHG9	CPE2516	540	188	0.348148	61	0.112963	0.461111	4	249
Q8XIN3	CPE2082	322	213	0.661491	35	0.108696	0.770186	3	248
Q8XMH7	CPE0712	341	202	0.592375	46	0.134897	0.727273	4	248
Q8XMG9	CPE0720	391	218	0.557545	30	0.0767263	0.634271	3	248
Q8XN73	CPE0465	410	216	0.526829	32	0.0780488	0.604878	4	248
Q8XJ74	CPE1887	384	193	0.502604	55	0.143229	0.645833	3	248
Q8XJF3	dacF	402	202	0.502488	46	0.114428	0.616915	3	248
Q8XP96	glgD	368	179	0.486413	69	0.1875	0.673913	4	248
Q8XNC8	CPE0410	399	177	0.443609	71	0.177945	0.621554	3	248
Q8XN51	CPE0487	307	185	0.602606	62	0.201954	0.80456	4	247
Q8XJA2	spoVE	374	211	0.564171	36	0.0962567	0.660428	4	247
Q8XMT3	CPE0605	393	207	0.526718	40	0.101781	0.628499	4	247
Q8XI98	CPE2223	381	200	0.524934	47	0.12336	0.648294	4	247
Q93MA3	PCP44	387	201	0.51938	46	0.118863	0.638243	3	247
Q8XIZ5	potA	349	177	0.507163	70	0.200573	0.707736	3	247
Q8XHY1	CPE2343	408	197	0.482843	50	0.122549	0.605392	3	247
Q8XP53	CPE0112	521	179	0.34357	68	0.130518	0.474088	4	247
Q8XK63	CPE1540	394	206	0.522843	40	0.101523	0.624365	4	246
Q8XJG5	CPE1793	406	211	0.519704	35	0.0862069	0.605911	3	246
Q8XMJ2	aroA	424	188	0.443396	58	0.136792	0.580189	3	246
Q8XLG7	accC	450	189	0.42	57	0.126667	0.546667	4	246
Q8XI91	CPE2230	459	160	0.348584	86	0.187364	0.535948	3	246
Q8XM49	CPE0841	336	186	0.553571	59	0.175595	0.729167	4	245
Q8XNJ6	CPE0337	460	226	0.491304	19	0.0413043	0.532609	4	245
Q8XLD2	CPE1110	365	177	0.484932	68	0.186301	0.671233	4	245
Q8XN09	CPE0529	349	215	0.616046	29	0.0830946	0.69914	3	244
Q8XLN6	CPE1005	309	182	0.588997	62	0.200647	0.789644	3	244
Q8XM31	CPE0859	312	183	0.586538	61	0.195513	0.782051	4	244
Q8XHM2	CPE2461	413	185	0.447942	59	0.142857	0.590799	4	244
Q8XLY8	adhE	492	194	0.394309	50	0.101626	0.495935	4	244
Q8XMI0	CPE0708	403	207	0.513648	36	0.08933	0.602978	4	243
Q8XN74	CPE0464	380	192	0.505263	51	0.134211	0.639474	3	243
Q8XHM8	CPE2455	389	193	0.496144	50	0.128535	0.624679	3	243
Q8XIS1	CPE2043	348	169	0.485632	74	0.212644	0.698276	4	243
Q8XMJ3	aroB	350	169	0.482857	74	0.211429	0.694286	3	243
Q8XKU0	pgk	397	190	0.478589	53	0.133501	0.612091	3	243
Q8XHP0	mcsB	337	184	0.545994	58	0.172107	0.718101	3	242
Q8XP33	cinA	412	195	0.473301	47	0.114078	0.587379	3	242
Q8XL13	CPE1229	410	182	0.443902	60	0.146341	0.590244	4	242
Q8XL61	pyrC	399	176	0.441103	66	0.165414	0.606516	3	242
Q8XMD6	CPE0753	314	202	0.643312	39	0.124204	0.767516	4	241
Q8XIP5	CPE2070	356	190	0.533708	51	0.143258	0.676966	4	241
Q8XN37	CPE0501	326	173	0.530675	68	0.208589	0.739264	4	241
Q8XN43	CPE0495	348	177	0.508621	64	0.183908	0.692529	4	241
Q8XJH1	nifS	398	190	0.477387	51	0.128141	0.605528	3	241
Q8XMR9	rfbB	349	166	0.475645	75	0.2149	0.690544	3	241
Q8XJI9	pilT	350	188	0.537143	52	0.148571	0.685714	3	240
Q8XKW7	CPE1275	321	168	0.523364	72	0.224299	0.747664	3	240
Q8XHW6	nrdB	344	174	0.505814	66	0.19186	0.697674	3	240
Q8XP97	glgC	393	188	0.478372	52	0.132316	0.610687	3	240
Q8XL90	citN	446	212	0.475336	28	0.0627803	0.538117	3	240
Q8XI41	CPE2280	333	155	0.465465	85	0.255255	0.720721	4	240
Q8XHC7	CPE2558	361	162	0.448753	78	0.216066	0.66482	4	240
Q8XKP3	CPE1351	347	147	0.423631	93	0.268012	0.691643	3	240
Q8XI40	CPE2281	405	160	0.395062	80	0.197531	0.592593	4	240
Q8XP15	uxuA	350	190	0.542857	49	0.14	0.682857	3	239
Q8XKX2	CPE1270	343	185	0.539359	54	0.157434	0.696793	4	239
Q8XP20	CPE0146	341	171	0.501466	68	0.199413	0.70088	4	239
Q8XL21	cbiG	332	166	0.5	73	0.21988	0.71988	4	239
Q8XJG0	CPE1799	425	190	0.447059	49	0.115294	0.562353	4	239
Q8XID7	murA1	421	179	0.425178	60	0.142518	0.567696	3	239
Q8XI49	appB	321	208	0.647975	30	0.0934579	0.741433	3	238
Q8XK46	CPE1557	316	203	0.642405	35	0.110759	0.753165	4	238
Q8XIA1	cotS	342	195	0.570175	43	0.125731	0.695906	4	238
Q8XJ15	queA	341	193	0.565982	45	0.131965	0.697947	3	238
Q8XIU3	spoIV	378	187	0.494709	51	0.134921	0.62963	4	238
Q8XMH8	aspC	392	193	0.492347	45	0.114796	0.607143	3	238
Q8XN39	CPE0499	375	183	0.488	55	0.146667	0.634667	4	238
Q8XHD7	CPE2548	391	180	0.460358	58	0.148338	0.608696	4	238
Q8XJB3	CPE1848	375	185	0.493333	52	0.138667	0.632	4	237
Q8XM30	CPE0860	419	204	0.486874	33	0.0787589	0.565632	4	237
Q8XH70	CPE2615	398	188	0.472362	49	0.123116	0.595477	4	237
Q8XM22	alr	386	182	0.471503	55	0.142487	0.61399	3	237
Q8XHD5	CPE2550	417	188	0.450839	49	0.117506	0.568345	4	237
Q8XJF2	deoA	433	175	0.404157	62	0.143187	0.547344	3	237
Q8XLR4	CPE0977	316	193	0.610759	43	0.136076	0.746835	3	236
Q8XJG6	CPE1791	337	184	0.545994	52	0.154303	0.700297	3	236
Q8XJY1	CPE1622	331	176	0.531722	60	0.181269	0.712991	4	236
Q8XPA7	CPE0058	388	205	0.528351	31	0.0798969	0.608247	4	236
Q8XNZ8	lipA	336	176	0.52381	60	0.178571	0.702381	4	236
Q8XP68	acdS	378	186	0.492063	50	0.132275	0.624339	3	236
Q8XI16	CPE2308	356	173	0.485955	63	0.176966	0.662921	4	236
Q8XMX0	ribA	381	178	0.467192	58	0.152231	0.619423	3	236
Q8XIW6	CPE1997	411	183	0.445255	53	0.128954	0.574209	3	236
Q8XKK2	clpX	435	188	0.432184	48	0.110345	0.542529	3	236
Q8XJY9	CPE1614	441	169	0.38322	67	0.151927	0.535147	4	236
Q8XL98	CPE1144	321	186	0.579439	49	0.152648	0.732087	3	235
Q8XI10	CPE2314	337	186	0.551929	49	0.145401	0.697329	4	235
Q8XMJ4	CPE0694	337	178	0.52819	57	0.169139	0.697329	4	235
Q8XK53	CPE1550	353	182	0.515581	53	0.150142	0.665722	4	235
Q8XLI0	alr	350	161	0.46	74	0.211429	0.671429	4	235
Q8XMH1	CPE0718	400	182	0.455	53	0.1325	0.5875	4	235
Q8XHJ0	murC	457	187	0.40919	48	0.105033	0.514223	3	235
Q8XNU9	CPE0233	339	171	0.504425	63	0.185841	0.690265	4	234
Q8XIC5	CPE2196	384	184	0.479167	50	0.130208	0.609375	3	234
Q8XKI3	thiI	385	175	0.454545	59	0.153247	0.607792	3	234
Q8XH60	CPE2625	390	172	0.441026	62	0.158974	0.6	3	234
Q8XMK9	thiC	436	189	0.433486	45	0.103211	0.536697	3	234
Q8XNE2	nadB	439	184	0.419134	50	0.113895	0.53303	3	234
Q8XHM6	CPE2457	314	199	0.633758	34	0.10828	0.742038	3	233
Q8XHC6	CPE2559	350	211	0.602857	22	0.0628571	0.665714	3	233
Q8XK37	dinB	359	189	0.526462	44	0.122563	0.649025	3	233
Q8XMX2	ribB	366	170	0.464481	63	0.172131	0.636612	3	233
Q8XIC1	CPE2200	350	161	0.46	72	0.205714	0.665714	3	233
Q8XJ19	secD	419	189	0.451074	44	0.105012	0.556086	3	233
Q8XJH5	CPE1781	345	227	0.657971	5	0.0144928	0.672464	3	232
Q8XMS3	rfbN	304	188	0.618421	44	0.144737	0.763158	4	232
Q8XIX5	CPE1988	311	179	0.575563	53	0.170418	0.745981	4	232
Q8XKE9	CPE1451	323	172	0.532508	60	0.185759	0.718266	4	232
Q8XI24	bcd	379	176	0.46438	56	0.147757	0.612137	3	232
Q8XKV8	CPE1284	393	214	0.544529	17	0.043257	0.587786	3	231
Q8XIE7	CPE2174	320	174	0.54375	57	0.178125	0.721875	4	231
Q8XKL0	CPE1384	307	164	0.534202	67	0.218241	0.752443	4	231
Q8XJS2	ribC	309	165	0.533981	66	0.213592	0.747573	3	231
Q8XKE8	CPE1452	342	180	0.526316	51	0.149123	0.675439	4	231
Q8XN59	CPE0479	369	189	0.512195	42	0.113821	0.626016	4	231
Q8XMH0	CPE0719	334	171	0.511976	60	0.179641	0.691617	4	231
Q8XIS8	hemN	377	193	0.511936	38	0.100796	0.612732	3	231
Q8XL75	CPE1167	406	207	0.509852	24	0.0591133	0.568966	3	231
Q8XJU0	CPE1663	404	174	0.430693	57	0.141089	0.571782	3	231
Q8XJV1	CPE1652	333	190	0.570571	40	0.12012	0.690691	4	230
Q8XII3	spoVE	374	202	0.540107	28	0.0748663	0.614973	4	230
Q8XM36	aspC	380	185	0.486842	45	0.118421	0.605263	3	230
P0C2D8	buk	356	166	0.466292	64	0.179775	0.646067	3	230
Q8XNR2	CPE0270	390	163	0.417949	67	0.171795	0.589744	4	230
Q8XNH7	whiA	316	179	0.566456	50	0.158228	0.724684	3	229
Q8XPB2	CPE0053	358	189	0.527933	40	0.111732	0.639665	4	229
Q8XMF4	CPE0735	428	212	0.495327	17	0.0397196	0.535047	3	229
Q8XJ95	ychF	365	176	0.482192	53	0.145205	0.627397	3	229
P50487	cpx	452	192	0.424779	37	0.0818584	0.506637	3	229
Q8XK03	thiH	367	198	0.53951	30	0.0817439	0.621253	4	228
Q8XL38	CPE1204	324	173	0.533951	55	0.169753	0.703704	3	228
Q8XKT8	CPE1305	359	175	0.487465	53	0.147632	0.635097	3	228
Q8XNW5	ackA1	398	187	0.469849	41	0.103015	0.572864	3	228
Q8XLR7	CPE0974	339	157	0.463127	71	0.20944	0.672566	3	228
Q8XJN2	ackA2	398	180	0.452261	48	0.120603	0.572864	3	228
Q8XL37	CPE1205	394	170	0.431472	58	0.147208	0.57868	4	228
Q8XNH1	pykA	467	173	0.37045	55	0.117773	0.488223	3	228
Q8XLP6	CPE0995	344	165	0.479651	62	0.180233	0.659884	3	227
Q8XIP1	fabV	389	173	0.44473	54	0.138817	0.583548	3	227
Q8XNX2	CPE0210	293	182	0.62116	44	0.150171	0.771331	4	226
Q8XHX4	CPE2352	320	182	0.56875	44	0.1375	0.70625	4	226
Q8XJW9	tagO	319	180	0.564263	46	0.144201	0.708464	4	226
Q8XIY5	asnA	336	186	0.553571	40	0.119048	0.672619	3	226
Q8XL85	miaA	310	166	0.535484	60	0.193548	0.729032	3	226
Q8XIQ1	murG	357	184	0.515406	42	0.117647	0.633053	3	226
Q8XJ54	patA	380	190	0.5	36	0.0947368	0.594737	3	226
Q8XL42	CPE1200	368	173	0.470109	53	0.144022	0.61413	4	226
Q8XH75	aprX	398	176	0.442211	50	0.125628	0.567839	3	226
Q8XM84	CPE0806	427	164	0.384075	62	0.145199	0.529274	3	226
Q8XNG1	CPE0372	308	197	0.63961	28	0.0909091	0.730519	3	225
Q8XKZ4	mprF	312	193	0.61859	32	0.102564	0.721154	3	225
Q8XH72	dnaC	331	180	0.543807	45	0.135952	0.679758	4	225
Q8XIU8	era	296	160	0.540541	65	0.219595	0.760135	3	225
Q8XJW3	ntpC	335	176	0.525373	49	0.146269	0.671642	3	225
Q8XNM6	CPE0307	334	175	0.523952	50	0.149701	0.673653	4	225
Q8XK96	CPE1507	320	166	0.51875	59	0.184375	0.703125	4	225
Q93MA4	PCP43	304	153	0.503289	72	0.236842	0.740132	4	225
Q8XMH5	CPE0714	380	187	0.492105	38	0.1	0.592105	3	225
Q8XJ14	ruvB	346	168	0.485549	57	0.16474	0.650289	3	225
Q8XH38	nifS	386	178	0.46114	47	0.121762	0.582902	4	225
Q8XLU6	pldB	329	178	0.541033	46	0.139818	0.680851	4	224
Q8XMQ5	trpS	332	164	0.493976	60	0.180723	0.674699	3	224
Q8XIX9	CPE1984	385	185	0.480519	39	0.101299	0.581818	4	224
Q8XHI6	CPE2497	358	172	0.480447	52	0.145251	0.625698	4	224
Q8XIZ2	potD	360	171	0.475	53	0.147222	0.622222	3	224
Q8XKP9	galK	387	174	0.449612	50	0.129199	0.578811	3	224
Q8XJQ3	smf	360	160	0.444444	64	0.177778	0.622222	3	224
Q8XKM8	CPE1366	250	188	0.752	35	0.14	0.892	4	223
Q8XHY2	CPE2342	317	201	0.634069	22	0.0694006	0.70347	3	223
Q8XJ96	rsmH	310	155	0.5	68	0.219355	0.719355	3	223
Q8XHN4	holB	307	143	0.465798	80	0.260586	0.726384	4	223
Q8XNJ4	tldD	461	181	0.392625	42	0.0911063	0.483731	3	223
Q8XH91	CPE2594	343	184	0.536443	38	0.110787	0.64723	4	222
Q8XN71	CPE0467	305	163	0.534426	59	0.193443	0.727869	4	222
Q8XJG8	CPE1788	299	154	0.51505	68	0.227425	0.742475	4	222
Q8XIS9	hrcA	339	170	0.501475	52	0.153392	0.654867	3	222
Q8XHA7	proA	415	167	0.40241	55	0.13253	0.53494	3	222
Q8XK21	CPE1582	273	184	0.673993	37	0.135531	0.809524	4	221
P0C2E9	pfo	500	227	0.454	105	0.21	0.664	1	332
Q8XMR0	licB	322	205	0.636646	16	0.0496894	0.686335	3	221
Q8XJR2	CPE1693	335	183	0.546269	38	0.113433	0.659701	3	221
Q8XK25	CPE1578	365	198	0.542466	22	0.060274	0.60274	4	220
Q8XI93	eutH	374	191	0.510695	29	0.0775401	0.588235	4	220
Q8XMW1	CPE0577	311	201	0.646302	18	0.0578778	0.70418	3	219
Q8XH47	CPE2638	331	199	0.601208	20	0.060423	0.661631	4	219
Q8XL82	CPE1160	301	167	0.554817	52	0.172757	0.727575	4	219
Q8XML5	birA	328	165	0.503049	54	0.164634	0.667683	3	219
P26836	lyc	342	169	0.494152	50	0.146199	0.640351	3	219
Q8XHM3	bioB	347	165	0.475504	54	0.15562	0.631124	4	219
Q8XNE7	deoB	396	180	0.454545	39	0.0984848	0.55303	3	219
Q8XKZ1	CPE1251	327	147	0.449541	72	0.220183	0.669725	4	219
Q8XJL0	coaBC	395	162	0.410127	57	0.144304	0.55443	3	219
Q8XM96	CPE0794	340	185	0.544118	33	0.0970588	0.641176	3	218
Q8XHI7	CPE2496	408	198	0.485294	20	0.0490196	0.534314	3	218
Q8XHI9	CPE2494	302	144	0.476821	74	0.245033	0.721854	4	218
Q8XKM7	CPE1367	382	179	0.468586	39	0.102094	0.570681	4	218
Q8XH74	CPE2611	350	160	0.457143	58	0.165714	0.622857	4	218
Q8XJ16	tgt	380	171	0.45	47	0.123684	0.573684	3	218
Q8XK61	CPE1542	376	155	0.412234	63	0.167553	0.579787	4	218
Q8XJ75	pheS	341	178	0.521994	39	0.11437	0.636364	3	217
Q8XIV4	CPE2009	342	174	0.508772	43	0.125731	0.634503	3	217
Q8XJB5	CPE1845	343	156	0.45481	61	0.177843	0.632653	4	217
Q8XKT4	CPE1309	356	159	0.446629	58	0.162921	0.609551	3	217
Q8XHJ7	CPE2486	385	150	0.38961	67	0.174026	0.563636	4	217
Q8XNQ4	CPE0278	432	160	0.37037	57	0.131944	0.502315	3	217
Q8XL43	CPE1199	325	192	0.590769	24	0.0738462	0.664615	4	216
Q8XIQ5	CPE2059	351	204	0.581197	12	0.034188	0.615385	4	216
Q8XKM0	CPE1374	348	194	0.557471	22	0.0632184	0.62069	3	216
Q8XMC6	CPE0763	317	162	0.511041	54	0.170347	0.681388	4	216
Q8XKZ7	CPE1245	323	158	0.489164	58	0.179567	0.668731	4	216
Q8XIE4	metK	341	156	0.457478	60	0.175953	0.633431	3	216
Q8XNC1	CPE0417	330	143	0.433333	73	0.221212	0.654545	4	216
Q8XIH0	rpsA	378	151	0.399471	65	0.171958	0.571429	4	216
Q8XLN3	CPE1008	287	158	0.550523	57	0.198606	0.749129	4	215
Q8XN29	galE	338	156	0.461538	59	0.174556	0.636095	3	215
Q8XJE5	CPE1814	386	160	0.414508	55	0.142487	0.556995	4	215
Q8XHX0	CPE2356	389	154	0.395887	61	0.156812	0.552699	3	215
Q8XLU4	CPE0946	293	181	0.617747	33	0.112628	0.730375	4	214
Q8XLL9	folA	273	165	0.604396	49	0.179487	0.783883	3	214
Q8XIN4	CPE2081	318	188	0.591195	26	0.081761	0.672956	3	214
I1SBA5	CPE1314	321	164	0.510903	50	0.155763	0.666667	3	214
Q8XNP8	CPE0284	340	164	0.482353	50	0.147059	0.629412	3	214
Q8XMN6	tyrS	406	168	0.413793	46	0.1133	0.527094	3	214
Q8XMX8	CPE0560	362	147	0.406077	67	0.185083	0.59116	4	214
Q8XN89	adh	382	154	0.403141	60	0.157068	0.560209	4	214
Q8XLK8	CPE1033	266	171	0.642857	42	0.157895	0.800752	4	213
Q8XN85	CPE0453	261	166	0.636015	47	0.180077	0.816092	4	213
Q8XJ59	CPE1902	245	153	0.62449	60	0.244898	0.869388	4	213
Q8XJ06	CPE1957	300	182	0.606667	31	0.103333	0.71	4	213
Q8XN90	CPE0448	285	159	0.557895	54	0.189474	0.747368	4	213
Q8XN61	CPE0477	294	159	0.540816	54	0.183673	0.72449	4	213
Q8XHH8	add	332	173	0.521084	40	0.120482	0.641566	3	213
Q8XPC8	cobW	308	146	0.474026	67	0.217532	0.691558	3	213
Q8XMG3	CPE0726	384	158	0.411458	55	0.143229	0.554688	4	213
Q8XMD1	CPE0758	308	196	0.636364	16	0.0519481	0.688312	3	212
Q8XI12	CPE2312	313	185	0.591054	27	0.086262	0.677316	4	212
Q8XL59	pyrB	307	164	0.534202	48	0.156352	0.690554	3	212
Q8XKQ4	CPE1340	337	170	0.504451	42	0.124629	0.62908	4	212
Q8XP72	CPE0093	349	175	0.501433	37	0.106017	0.60745	4	212
Q8XP89	CPE0076	405	201	0.496296	11	0.0271605	0.523457	4	212
P58698	CPE1502	337	159	0.47181	53	0.15727	0.62908	4	212
Q8XP62	ldh	317	148	0.466877	64	0.201893	0.66877	3	212
Q8XH79	murA2	417	167	0.40048	45	0.107914	0.508393	3	212
Q8XL25	CPE1217	352	201	0.571023	10	0.0284091	0.599432	3	211
Q8XJB7	pilC	339	190	0.560472	21	0.0619469	0.622419	3	211
Q8XIZ7	CPE1966	324	152	0.469136	59	0.182099	0.651235	4	211
Q8XJ33	CPE1928	328	146	0.445122	65	0.198171	0.643293	4	211
Q8XNA6	CPE0432	279	174	0.623656	36	0.129032	0.752688	4	210
Q8XNJ7	CPE0336	310	184	0.593548	26	0.083871	0.677419	3	210
Q8XM97	CPE0793	334	183	0.547904	27	0.0808383	0.628743	3	210
Q8XLS3	CPE0968	331	157	0.47432	53	0.160121	0.634441	4	210
Q8XL16	cbiD	365	173	0.473973	37	0.10137	0.575342	3	210
Q8XHP2	CPE2440	312	147	0.471154	63	0.201923	0.673077	3	210
Q8XIS3	gpr	325	152	0.467692	58	0.178462	0.646154	3	210
Q8XHG6	CPE2519	340	138	0.405882	72	0.211765	0.617647	4	210
Q8XKA3	CPE1497	450	176	0.391111	34	0.0755556	0.466667	3	210
Q8XML9	CPE0669	335	125	0.373134	85	0.253731	0.626866	4	210
Q8XNP7	CPE0285	283	188	0.664311	21	0.0742049	0.738516	4	209
Q8XMM6	CPE0662	267	166	0.621723	43	0.161049	0.782772	4	209
Q8XNG5	CPE0368	299	177	0.591973	32	0.107023	0.698997	4	209
Q8XNG3	CPE0370	285	165	0.578947	44	0.154386	0.733333	4	209
Q8XJ09	ptp	332	178	0.536145	31	0.0933735	0.629518	4	209
Q8XMQ3	CPE0635	370	186	0.502703	23	0.0621622	0.564865	3	209
Q8XK83	ilvE	341	162	0.475073	47	0.13783	0.612903	3	209
Q8XHK0	prsA	342	149	0.435673	60	0.175439	0.611111	3	209
Q8XJX7	CPE1626	328	137	0.417683	72	0.219512	0.637195	4	209
Q8XNZ7	CPE0180	263	196	0.745247	12	0.0456274	0.790875	4	208
Q8XHY3	CPE2341	297	188	0.632997	20	0.0673401	0.700337	3	208
Q8XNN2	ftsX	310	178	0.574194	30	0.0967742	0.670968	3	208
Q8XLP7	CPE0994	303	154	0.508251	54	0.178218	0.686469	4	208
P0C2E6	rpoA	315	146	0.463492	62	0.196825	0.660317	3	208
Q8XL91	CPE1151	381	167	0.43832	41	0.107612	0.545932	3	208
Q8XL57	pfkA2	366	160	0.437158	48	0.131148	0.568306	3	208
Q8XHY4	malR	337	137	0.406528	71	0.210682	0.617211	4	208
Q8XK99	CPE1504	337	135	0.400593	73	0.216617	0.617211	4	208
Q8XHM0	pepT	372	130	0.349462	78	0.209677	0.55914	3	208
Q8XMC4	CPE0765	267	170	0.636704	37	0.138577	0.775281	4	207
Q8XI52	appF	322	176	0.546584	31	0.0962733	0.642857	3	207
Q8XM71	ddlB	302	159	0.52649	48	0.15894	0.68543	3	207
P0C2E4	arcB	331	167	0.504532	40	0.120846	0.625378	3	207
Q8XLF0	pac	327	159	0.486239	48	0.146789	0.633028	3	207
Q8XM15	CPE0875	375	179	0.477333	28	0.0746667	0.552	3	207
Q8XK52	CPE1551	329	142	0.431611	65	0.197568	0.629179	4	207
Q8XHB2	carA	349	150	0.429799	57	0.163324	0.593123	3	207
Q8XKT9	gapC	332	140	0.421687	67	0.201807	0.623494	3	207
Q8XII5	CPE2134	284	183	0.644366	23	0.0809859	0.725352	3	206
Q8XK11	CPE1592	255	155	0.607843	51	0.2	0.807843	4	206
Q8XMI1	CPE0707	296	170	0.574324	36	0.121622	0.695946	4	206
Q8XKD9	CPE1461	307	176	0.57329	30	0.0977199	0.67101	4	206
Q8XN10	CPE0528	293	166	0.566553	40	0.136519	0.703072	4	206
Q8XIG6	CPE2154	300	159	0.53	47	0.156667	0.686667	4	206
Q8XIJ7	CPE2122	298	154	0.516779	52	0.174497	0.691275	3	206
Q8XKB3	CPE1487	334	163	0.488024	43	0.128743	0.616766	4	206
Q8XL24	CPE1218	333	154	0.462462	52	0.156156	0.618619	4	206
Q8XLS9	CPE0962	319	194	0.60815	11	0.0344828	0.642633	4	205
Q8XK22	CPE1581	273	156	0.571429	49	0.179487	0.750916	4	205
Q8XP45	CPE0120	337	175	0.519288	30	0.0890208	0.608309	4	205
Q8XJ57	asd	325	146	0.449231	59	0.181538	0.630769	3	205
Q8XKX3	CPE1269	348	141	0.405172	64	0.183908	0.58908	3	205
Q8XM62	CPE0828	260	191	0.734615	13	0.05	0.784615	4	204
Q8XNI9	CPE0344	265	147	0.554717	57	0.215094	0.769811	4	204
Q8XHM5	CPE2458	302	166	0.549669	38	0.125828	0.675497	3	204
Q8XPA6	CPE0059	312	161	0.516026	43	0.137821	0.653846	4	204
Q8XHX8	ptb	329	166	0.504559	38	0.115502	0.620061	3	204
Q8XM32	bdhA	390	183	0.469231	21	0.0538462	0.523077	4	204
Q8XP75	CPE0090	335	149	0.444776	55	0.164179	0.608955	4	204
Q8XJK4	ansA	327	145	0.443425	59	0.180428	0.623853	3	204
Q8XP58	CPE0107	290	195	0.672414	8	0.0275862	0.7	4	203
Q8XKS7	CPE1317	287	176	0.61324	27	0.0940767	0.707317	3	203
Q8XP34	CPE0131	297	176	0.592593	27	0.0909091	0.683502	3	203
Q8XMI2	CPE0706	280	154	0.55	49	0.175	0.725	4	203
Q8XJZ3	CPE1610	327	149	0.455657	54	0.165138	0.620795	4	203
Q8XJH3	mnmA	359	151	0.420613	52	0.144847	0.56546	3	203
Q8XLV4	CPE0936	385	161	0.418182	42	0.109091	0.527273	4	203
Q8XNG0	CPE0373	275	186	0.676364	16	0.0581818	0.734545	3	202
Q8XJK6	CPE1750	294	160	0.544218	42	0.142857	0.687075	4	202
Q8XNY7	CPE0195	285	154	0.540351	48	0.168421	0.708772	3	202
Q8XL41	CPE1201	305	164	0.537705	38	0.12459	0.662295	4	202
Q8XMS2	rfbA	293	155	0.52901	47	0.16041	0.68942	3	202
Q8XI31	CPE2293	312	163	0.522436	39	0.125	0.647436	4	202
Q8XMN3	CPE0655	261	136	0.521073	66	0.252874	0.773946	4	202
Q8XK70	CPE1533	326	157	0.481595	45	0.138037	0.619632	4	202
Q8XID8	spoIID	340	163	0.479412	39	0.114706	0.594118	4	202
Q8XMI3	CPE0705	285	185	0.649123	16	0.0561404	0.705263	4	201
Q8XI78	smtA	267	163	0.610487	38	0.142322	0.752809	4	201
Q8XNP9	CPE0283	291	170	0.584192	31	0.106529	0.690722	4	201
Q8XJF1	CPE1808	290	165	0.568966	36	0.124138	0.693103	4	201
Q8XKQ5	CPE1339	279	152	0.544803	49	0.175627	0.72043	4	201
P26833	CPE0189	279	146	0.523297	55	0.197133	0.72043	4	201
Q8XNB3	CPE0425	284	143	0.503521	58	0.204225	0.707746	4	201
I1SBB1	hemB	321	156	0.485981	45	0.140187	0.626168	3	201
Q8XHH2	CPE2513	279	125	0.448029	76	0.272401	0.72043	4	201
Q8XP66	gldA	376	168	0.446809	33	0.087766	0.534574	3	201
Q8XIW4	CPE1999	336	148	0.440476	53	0.157738	0.598214	4	201
Q8XH69	CPE2616	252	151	0.599206	49	0.194444	0.793651	4	200
Q8XLF6	CPE1086	264	152	0.575758	48	0.181818	0.757576	4	200
Q8XJU6	comEC	284	149	0.524648	51	0.179577	0.704225	4	200
Q8XH34	spo0J	286	150	0.524476	50	0.174825	0.699301	3	200
Q8XKN1	rnz	316	165	0.522152	35	0.110759	0.632911	3	200
Q8XLJ9	CPE1042	343	177	0.516035	23	0.0670554	0.58309	3	200
Q8XIW0	CPE2003	326	165	0.506135	35	0.107362	0.613497	4	200
Q8XIA9	ispE	288	139	0.482639	61	0.211806	0.694444	3	200
Q8XIB9	prfA	360	156	0.433333	44	0.122222	0.555556	3	200
Q8XLV2	CPE0938	224	182	0.8125	17	0.0758929	0.888393	4	199
Q8XI33	CPE2291	216	167	0.773148	32	0.148148	0.921296	4	199
Q8XNR3	CPE0269	270	188	0.696296	11	0.0407407	0.737037	3	199
Q8XIZ4	potB	281	177	0.629893	22	0.0782918	0.708185	3	199
Q8XHH5	CPE2509	281	167	0.594306	32	0.113879	0.708185	3	199
Q8XL56	uppP	304	176	0.578947	23	0.0756579	0.654605	3	199
Q8XN94	CPE0444	287	165	0.574913	34	0.118467	0.69338	4	199
Q8XNV7	fhuC	259	144	0.555985	55	0.212355	0.76834	4	199
Q8XIV9	CPE2004	262	143	0.545802	56	0.21374	0.759542	3	199
Q8XJ66	CPE1895	292	159	0.544521	40	0.136986	0.681507	4	199
Q8XMR7	CPE0621	282	153	0.542553	46	0.163121	0.705674	4	199
Q8XHG8	rsmA	285	152	0.533333	47	0.164912	0.698246	3	199
Q8XIL3	apbE	343	154	0.44898	45	0.131195	0.580175	3	199
Q8XMW8	CPE0570	290	124	0.427586	75	0.258621	0.686207	4	199
Q8XKQ0	CPE1344	340	137	0.402941	62	0.182353	0.585294	3	199
Q8XJF4	scpA	248	168	0.677419	30	0.120968	0.798387	3	198
Q8XLU1	CPE0949	306	160	0.522876	38	0.124183	0.647059	4	198
Q8XN08	ldhD	332	169	0.509036	29	0.0873494	0.596386	3	198
Q8XK29	CPE1574	305	155	0.508197	42	0.137705	0.645902	4	197
Q8XJS1	truB	294	149	0.506803	48	0.163265	0.670068	3	197
Q8XKQ1	CPE1343	342	164	0.479532	33	0.0964912	0.576023	4	197
Q8XK65	asrA	343	157	0.457726	40	0.116618	0.574344	4	197
Q8XI94	apbA	342	151	0.44152	46	0.134503	0.576023	3	197
Q8XK54	prs	364	159	0.436813	38	0.104396	0.541209	3	197
Q8XHE6	ccpA	332	132	0.39759	65	0.195783	0.593373	4	197
Q8XL70	CPE1172	244	143	0.586066	53	0.217213	0.803279	4	196
Q8XPC6	CPE0039	297	174	0.585859	22	0.0740741	0.659933	3	196
Q8XJZ8	CPE1605	269	145	0.539033	51	0.189591	0.728625	4	196
Q8XNU8	CPE0234	262	141	0.538168	55	0.209924	0.748092	4	196
Q8XMI8	aroE	271	142	0.523985	54	0.199262	0.723247	3	196
Q8XLK2	cobD	315	159	0.504762	37	0.11746	0.622222	3	196
Q8XN28	galF	314	158	0.503185	38	0.121019	0.624204	3	196
Q8XPE5	CPE0018	293	147	0.501706	49	0.167235	0.668942	4	196
Q8XLI1	CPE1060	316	145	0.458861	51	0.161392	0.620253	4	196
P54965	cbh	329	148	0.449848	47	0.142857	0.592705	1	195
Q8XP78	iolC	338	152	0.449704	44	0.130178	0.579882	3	196
Q8XKH8	CPE1417	279	124	0.444444	72	0.258065	0.702509	4	196
Q8XNA0	CPE0438	350	153	0.437143	43	0.122857	0.56	4	196
Q8XIC6	atoB	392	143	0.364796	53	0.135204	0.5	3	196
Q8XK57	CPE1546	363	120	0.330579	76	0.209366	0.539945	4	196
Q8XJ78	CPE1883	262	162	0.618321	33	0.125954	0.744275	3	195
Q8XNA7	CPE0431	280	160	0.571429	35	0.125	0.696429	4	195
Q8XND3	CPE0405	290	164	0.565517	31	0.106897	0.672414	4	195
Q8XHX2	trxR	286	138	0.482517	57	0.199301	0.681818	4	195
Q8XJS0	CPE1684	317	147	0.463722	48	0.15142	0.615142	4	195
Q8XL08	nagJ	1001	449	0.448551	157	0.156843	0.605395	1	606
Q8XLH0	fabF	413	146	0.353511	49	0.118644	0.472155	3	195
Q8XHV4	ecfT	268	171	0.63806	23	0.0858209	0.723881	3	194
Q8XH68	CPE2617	246	141	0.573171	53	0.215447	0.788618	4	194
Q8XLF9	CPE1082	291	158	0.542955	36	0.123711	0.666667	4	194
Q8XNX0	CPE0212	256	138	0.539062	56	0.21875	0.757812	4	194
Q8XMU7	glsA1	307	160	0.521173	34	0.110749	0.631922	3	194
Q8XMF6	CPE0733	298	153	0.513423	41	0.137584	0.651007	3	194
Q8XKY7	hydG	299	140	0.468227	54	0.180602	0.648829	4	194
Q8XMK1	purD	319	148	0.46395	46	0.144201	0.60815	4	194
Q8XP47	CPE0118	266	163	0.612782	30	0.112782	0.725564	4	193
Q8XIR6	sigF	251	138	0.549801	55	0.219124	0.768924	3	193
Q8XP74	iolE	297	154	0.518519	39	0.131313	0.649832	3	193
Q8XH73	dnaD	333	171	0.513514	22	0.0660661	0.57958	4	193
Q8XL07	CPE1235	317	155	0.488959	38	0.119874	0.608833	4	193
Q8XK59	bioB	319	149	0.467085	44	0.137931	0.605016	3	193
Q9WX96	moaA	323	144	0.44582	49	0.151703	0.597523	3	193
Q8XK67	asrC	348	149	0.428161	44	0.126437	0.554598	4	193
Q8XNP6	galE	328	140	0.426829	53	0.161585	0.588415	3	193
Q8XH41	CPE2644	286	155	0.541958	37	0.129371	0.671329	3	192
Q8XLT9	CPE0951	301	160	0.531561	32	0.106312	0.637874	4	192
Q8XKC5	CPE1475	294	152	0.517007	40	0.136054	0.653061	3	192
Q8XM98	CPE0792	316	161	0.509494	31	0.0981013	0.607595	4	192
Q8XLZ1	eutC	295	145	0.491525	47	0.159322	0.650847	3	192
Q8XJL6	rlmN	347	169	0.487032	23	0.0662824	0.553314	3	192
Q8XJB1	CPE1850	306	143	0.46732	49	0.160131	0.627451	3	192
Q8XLQ4	pfoS	355	163	0.459155	29	0.0816901	0.540845	4	192
Q8XMV3	fruB	306	139	0.454248	53	0.173203	0.627451	3	192
Q8XIE1	mreV	345	145	0.42029	47	0.136232	0.556522	3	192
Q8XNW3	CPE0219	252	144	0.571429	47	0.186508	0.757937	4	191
Q8XJA1	mraY	317	173	0.545741	18	0.0567823	0.602524	3	191
Q8XI06	CPE2318	280	151	0.539286	40	0.142857	0.682143	4	191
Q8XI79	CPE2242	266	137	0.515038	54	0.203008	0.718045	3	191
Q8XM61	CPE0829	313	159	0.507987	32	0.102236	0.610224	4	191
Q8XIH7	mreC	283	141	0.498233	50	0.176678	0.674912	3	191
Q8XHQ8	CPE2424	289	137	0.474048	54	0.186851	0.6609	4	191
Q8XM69	CPE0821	326	154	0.472393	37	0.113497	0.58589	4	191
Q8XM43	CPE0847	264	159	0.602273	31	0.117424	0.719697	4	190
Q8XIY4	CPE1979	272	155	0.569853	35	0.128676	0.698529	4	190
Q8XKH7	CPE1418	242	137	0.566116	53	0.219008	0.785124	3	190
Q93MD0	cpb2	265	145	0.54717	45	0.169811	0.716981	4	190
Q8XP28	CPE0138	266	145	0.545113	45	0.169173	0.714286	4	190
Q8XNN4	CPE0298	285	155	0.54386	35	0.122807	0.666667	4	190
Q8XKI5	rnfD	326	175	0.53681	15	0.0460123	0.582822	3	190
Q8XHW1	CPE2365	285	151	0.529825	39	0.136842	0.666667	4	190
Q8XHV2	ecfA1	281	147	0.523132	43	0.153025	0.676157	3	190
Q8XL55	manA	325	167	0.513846	23	0.0707692	0.584615	3	190
Q8XKT3	CPE1310	279	141	0.505376	49	0.175627	0.681004	3	190
Q8XH87	CPE2598	296	146	0.493243	44	0.148649	0.641892	4	190
Q8XHN5	CPE2448	301	141	0.468439	49	0.162791	0.631229	4	190
Q8XHV3	ecfA2	285	149	0.522807	40	0.140351	0.663158	3	189
Q8XP36	CPE0129	339	167	0.492625	22	0.0648968	0.557522	3	189
Q8XKY3	CPE1259	304	148	0.486842	41	0.134868	0.621711	4	189
Q8XIX4	CPE1989	306	148	0.48366	41	0.133987	0.617647	4	189
Q8XIF1	prfB	323	149	0.4613	40	0.123839	0.585139	3	189
Q8XIE5	nagA	378	151	0.399471	38	0.100529	0.5	3	189
Q8XIU9	recO	246	164	0.666667	24	0.097561	0.764228	3	188
Q8XLW2	CPE0928	250	139	0.556	49	0.196	0.752	4	188
Q8XKS4	CPE1320	330	160	0.484848	28	0.0848485	0.569697	4	188
Q8XN02	CPE0536	308	138	0.448052	50	0.162338	0.61039	4	188
Q8XM80	fhuD	314	138	0.43949	50	0.159236	0.598726	4	188
Q8XLK0	CPE1041	305	127	0.416393	61	0.2	0.616393	4	188
Q8XKS2	cysK	300	124	0.413333	64	0.213333	0.626667	3	188
Q8XLE0	CPE1102	276	165	0.597826	22	0.0797101	0.677536	4	187
Q8XJJ3	spoIIGA	268	154	0.574627	33	0.123134	0.697761	3	187
Q8XMN4	relA	263	141	0.536122	46	0.174905	0.711027	4	187
Q8XHX5	dacA	285	152	0.533333	35	0.122807	0.65614	3	187
Q8XK14	CPE1589	235	122	0.519149	65	0.276596	0.795745	4	187
Q8XHV5	truA2	244	126	0.516393	61	0.25	0.766393	3	187
Q8XM79	fhuB	337	166	0.492582	21	0.0623145	0.554896	3	187
Q8XP04	pfoR	343	164	0.478134	23	0.0670554	0.54519	4	187
Q8XMQ7	CPE0631	339	160	0.471976	27	0.079646	0.551622	3	187
Q8XNI0	murB	304	135	0.444079	52	0.171053	0.615132	3	187
Q8XNZ3	nanE	221	95	0.429864	27	0.122172	0.552036	1	122
Q8XIH6	mreB	342	142	0.415205	45	0.131579	0.546784	3	187
Q8XIT3	CPE2030	275	172	0.625455	14	0.0509091	0.676364	4	186
Q8XK79	CPE1524	308	163	0.529221	23	0.0746753	0.603896	4	186
Q8XLN7	hprK	307	157	0.511401	29	0.0944625	0.605863	3	186
Q8XLM6	CPE1015	280	137	0.489286	49	0.175	0.664286	4	186
Q8XLR1	CPE0980	272	133	0.488971	53	0.194853	0.683824	4	186
Q8XL94	cilB	296	144	0.486486	42	0.141892	0.628378	3	186
Q8XNE1	nadC	279	131	0.469534	55	0.197133	0.666667	3	186
Q8XNF1	CPE0384	306	138	0.45098	48	0.156863	0.607843	4	186
Q8XLP9	CPE0992	355	147	0.414085	39	0.109859	0.523944	4	186
Q8XJ36	CPE1925	265	159	0.6	26	0.0981132	0.698113	4	185
Q8XNE6	CPE0391	277	154	0.555957	31	0.111913	0.66787	4	185
Q8XMQ0	CPE0638	295	164	0.555932	21	0.0711864	0.627119	3	185
Q8XII7	CPE2132	235	130	0.553191	55	0.234043	0.787234	4	185
Q8XLJ8	CPE1043	264	146	0.55303	39	0.147727	0.700758	4	185
Q8XKJ9	CPE1395	272	146	0.536765	39	0.143382	0.680147	4	185
Q8XPD7	CPE0026	291	148	0.508591	37	0.127148	0.635739	3	185
Q8XJV3	CPE1650	280	138	0.492857	47	0.167857	0.660714	3	185
Q8XNQ3	CPE0279	256	123	0.480469	62	0.242188	0.722656	4	185
Q8XHY9	CPE2335	279	134	0.480287	51	0.182796	0.663082	4	185
Q8XI86	CPE2235	320	150	0.46875	35	0.109375	0.578125	4	185
Q8XKG0	asrA	338	146	0.431953	39	0.115385	0.547337	4	185
Q8XLK7	cobT	361	137	0.379501	48	0.132964	0.512465	3	185
Q8XM92	CPE0798	246	152	0.617886	32	0.130081	0.747967	4	184
Q8XIG8	CPE2152	254	137	0.53937	47	0.185039	0.724409	3	184
Q8XM78	fhuG	337	177	0.525223	7	0.0207715	0.545994	3	184
Q8XJ64	CPE1897	326	143	0.43865	41	0.125767	0.564417	4	184
Q8XI89	tsaD	339	143	0.421829	41	0.120944	0.542773	3	184
Q8XJN1	pta	335	140	0.41791	44	0.131343	0.549254	3	184
P94666	recA	352	143	0.40625	41	0.116477	0.522727	3	184
Q8XN81	CPE0457	234	136	0.581197	47	0.200855	0.782051	4	183
Q8XJ84	glpQ	238	130	0.546218	53	0.222689	0.768908	4	183
Q8XIV7	CPE2006	295	161	0.545763	22	0.0745763	0.620339	4	183
Q8XLU9	CPE0941	272	145	0.533088	38	0.139706	0.672794	4	183
Q8XP08	CPE0158	303	155	0.511551	28	0.0924092	0.60396	4	183
Q8XIL9	CPE2096	273	138	0.505495	45	0.164835	0.67033	4	183
Q8XMA0	CPE0790	293	145	0.494881	38	0.129693	0.624573	3	183
Q8XLA4	CPE1138	304	126	0.414474	57	0.1875	0.601974	3	183
Q8XIZ3	potC	266	162	0.609023	20	0.075188	0.684211	3	182
Q8XIT2	CPE2031	230	131	0.569565	51	0.221739	0.791304	4	182
Q8XNM9	CPE0304	283	142	0.501767	40	0.141343	0.64311	3	182
Q8XMV5	CPE0583	332	160	0.481928	22	0.0662651	0.548193	4	182
Q8XKT1	CPE1312	277	126	0.454874	56	0.202166	0.65704	4	182
Q8XK06	CPE1597	287	128	0.445993	54	0.188153	0.634146	4	182
Q8XMV8	CPE0580	376	151	0.401596	31	0.0824468	0.484043	4	182
Q8XL97	citG	286	163	0.56993	18	0.0629371	0.632867	3	181
Q8XLQ0	truA1	248	141	0.568548	40	0.16129	0.729839	3	181
Q8XI50	appC	304	168	0.552632	13	0.0427632	0.595395	3	181
Q8XNE9	CPE0386	243	133	0.547325	48	0.197531	0.744856	4	181
Q8XJ94	CPE1867	265	145	0.54717	36	0.135849	0.683019	4	181
Q8XNG9	CPE0364	265	141	0.532075	40	0.150943	0.683019	3	181
Q8XHB7	murI	260	138	0.530769	43	0.165385	0.696154	3	181
Q8XMA4	apbA	308	153	0.496753	28	0.0909091	0.587662	3	181
Q8XLW6	CPE0924	276	137	0.496377	44	0.15942	0.655797	4	181
Q8XMY5	nanJ	1173	503	0.428815	201	0.171355	0.600171	1	704
Q8XIR8	spoVAD	339	153	0.451327	28	0.0825959	0.533923	4	181
Q8XHM1	mccF	289	129	0.446367	52	0.179931	0.626298	3	181
Q8XLH9	rnfG	344	136	0.395349	45	0.130814	0.526163	3	181
Q8XI11	CPE2313	301	117	0.388704	64	0.212625	0.601329	3	181
Q8XK23	CPE1580	370	140	0.378378	41	0.110811	0.489189	3	181
Q8XJJ1	ftsZ	381	142	0.372703	39	0.102362	0.475066	3	181
Q8XKF3	CPE1447	250	148	0.592	32	0.128	0.72	4	180
Q8XMB4	CPE0775	232	137	0.590517	43	0.185345	0.775862	4	180
Q8XM10	CPE0880	251	146	0.581673	34	0.135458	0.717131	4	180
Q8XMP6	CPE0642	231	133	0.575758	47	0.203463	0.779221	4	180
Q8XIA0	CPE2221	227	130	0.572687	50	0.220264	0.792952	4	180
Q8XKL5	CPE1379	263	137	0.520913	43	0.163498	0.684411	4	180
Q8XMY8	speE	283	142	0.501767	38	0.134276	0.636042	3	180
Q8XIH2	CPE2147	272	133	0.488971	47	0.172794	0.661765	4	180
Q8XL62	pyrF	287	139	0.484321	41	0.142857	0.627178	3	180
Q8XLD5	CPE1107	306	132	0.431373	48	0.156863	0.588235	4	180
Q8XIW8	glsA2	305	129	0.422951	51	0.167213	0.590164	3	180
Q8XKG2	asrC	326	137	0.420245	43	0.131902	0.552147	4	180
Q8XJQ0	rnhB	272	114	0.419118	66	0.242647	0.661765	3	180
Q8XLN9	CPE1002	340	137	0.402941	43	0.126471	0.529412	4	180
Q8XLB1	CPE1131	231	120	0.519481	59	0.255411	0.774892	4	179
Q8XJE3	nadK	276	141	0.51087	38	0.137681	0.648551	3	179
Q8XMY7	speB	285	144	0.505263	35	0.122807	0.62807	3	179
Q8XK07	CPE1596	319	157	0.492163	22	0.0689655	0.561129	4	179
Q8XJ60	hslO	319	140	0.438871	39	0.122257	0.561129	3	179
Q8XI13	CPE2311	236	141	0.597458	37	0.15678	0.754237	4	178
Q8XN20	CPE0518	238	140	0.588235	38	0.159664	0.747899	4	178
Q8XLI5	hisB	274	145	0.529197	33	0.120438	0.649635	3	178
Q8XNQ2	rsmI	280	139	0.496429	39	0.139286	0.635714	3	178
Q8XMJ1	aroC	321	140	0.436137	38	0.11838	0.554517	3	178
Q8XNY1	CPE0201	287	125	0.43554	53	0.184669	0.620209	4	178
Q8XM29	CPE0861	373	153	0.410188	25	0.0670241	0.477212	3	178
Q8XKB4	CPE1486	251	159	0.633466	18	0.0717131	0.705179	3	177
Q8XMM3	CPE0665	243	142	0.584362	35	0.144033	0.728395	4	177
Q8XMR6	CPE0622	246	141	0.573171	36	0.146341	0.719512	4	177
Q8XNI7	CPE0346	249	142	0.570281	35	0.140562	0.710843	4	177
Q8XK26	CPE1577	317	168	0.529968	9	0.0283912	0.55836	4	177
Q8XLQ8	CPE0983	258	135	0.523256	42	0.162791	0.686047	4	177
Q8XKB1	CPE1489	285	142	0.498246	35	0.122807	0.621053	4	177
Q8XIL6	CPE2103	286	141	0.493007	36	0.125874	0.618881	4	177
Q8XMM0	CPE0668	286	139	0.486014	38	0.132867	0.618881	3	177
Q8XM70	CPE0820	275	131	0.476364	46	0.167273	0.643636	4	177
Q8XJP1	ftsY	304	135	0.444079	42	0.138158	0.582237	3	177
Q8XLY1	eutH	365	158	0.432877	19	0.0520548	0.484932	4	177
Q8XJC7	spoIIIAA	294	120	0.408163	57	0.193878	0.602041	4	177
Q8XIB1	CPE2210	326	130	0.398773	47	0.144172	0.542945	4	177
Q8XNK5	lacC	310	121	0.390323	56	0.180645	0.570968	3	177
Q8XN77	CPE0461	220	141	0.640909	35	0.159091	0.8	4	176
Q8XKM2	CPE1372	231	146	0.632035	30	0.12987	0.761905	4	176
Q8XPC4	lgt1	262	157	0.599237	19	0.0725191	0.671756	3	176
Q8XH58	CPE2627	241	139	0.576763	37	0.153527	0.73029	4	176
Q8XKV9	CPE1283	249	136	0.546185	40	0.160643	0.706827	4	176
Q8XLR9	hisB	261	133	0.509579	43	0.164751	0.67433	3	176
Q8XKQ7	thiM	265	130	0.490566	46	0.173585	0.664151	3	176
Q93MB8	PCP29	252	118	0.468254	58	0.230159	0.698413	4	176
Q8XJA3	CPE1858	248	113	0.455645	63	0.254032	0.709677	4	176
Q8XKL3	CPE1381	313	140	0.447284	36	0.115016	0.5623	4	176
Q8XJU5	CPE1658	227	141	0.621145	34	0.14978	0.770925	4	175
Q8XL01	CPE1241	257	148	0.575875	27	0.105058	0.680934	4	175
Q8XNL7	CPE0316	259	138	0.532819	37	0.142857	0.675676	4	175
Q8XJJ5	sigG	270	142	0.525926	33	0.122222	0.648148	3	175
Q8XNH9	CPE0354	294	145	0.493197	30	0.102041	0.595238	3	175
P53381	mrp	284	139	0.489437	36	0.126761	0.616197	3	175
Q8XKS9	ddlA	301	142	0.471761	33	0.109635	0.581395	3	175
Q8XIG2	CPE2158	298	139	0.466443	36	0.120805	0.587248	3	175
Q8XLH2	fabD	314	140	0.44586	35	0.111465	0.557325	3	175
Q8XLH3	fabH	324	135	0.416667	40	0.123457	0.540123	3	175
Q8XI26	fixB	335	137	0.408955	38	0.113433	0.522388	3	175
Q8XJW7	ntpD	214	132	0.616822	42	0.196262	0.813084	3	174
Q8XKL6	CPE1378	303	165	0.544554	9	0.029703	0.574257	4	174
Q8XLX1	CPE0919	240	128	0.533333	46	0.191667	0.725	4	174
Q8XHZ9	CPE2325	270	141	0.522222	33	0.122222	0.644444	4	174
Q8XNN3	ftsE	228	117	0.513158	57	0.25	0.763158	3	174
Q8XM06	CPE0884	271	137	0.505535	37	0.136531	0.642066	4	174
Q8XH99	CPE2586	262	127	0.484733	47	0.179389	0.664122	4	174
Q8XJL9	rsgA	287	134	0.466899	40	0.139373	0.606272	3	174
Q8XPB1	serA	301	139	0.461794	35	0.116279	0.578073	3	174
Q8XMS9	CPE0609	279	127	0.455197	47	0.168459	0.623656	4	174
Q8XMA5	pfoS	352	160	0.454545	14	0.0397727	0.494318	4	174
Q8XKR6	CPE1328	293	132	0.450512	42	0.143345	0.593857	3	174
Q8XNN5	tktC	314	141	0.449045	33	0.105096	0.55414	4	174
Q8XHL6	CPE2467	326	144	0.441718	30	0.0920245	0.533742	3	174
P0C2E5	hdc	320	133	0.415625	54	0.16875	0.584375	1	187
Q8XIT6	prmA	313	122	0.389776	52	0.166134	0.555911	3	174
Q8XMZ0	speD	271	133	0.490775	40	0.147601	0.638376	3	173
I1SBA7	cysK	302	126	0.417219	47	0.155629	0.572848	4	173
Q8XNT8	CPE0244	258	162	0.627907	10	0.0387597	0.666667	4	172
Q8XM41	CPE0849	216	124	0.574074	48	0.222222	0.796296	4	172
Q8XLY6	eutT	271	146	0.538745	26	0.095941	0.634686	4	172
Q8XKA6	CPE1494	277	149	0.537906	23	0.0830325	0.620939	4	172
Q8XHG5	CPE2520	256	129	0.503906	43	0.167969	0.671875	4	172
Q8XLA3	CPE1139	264	132	0.5	40	0.151515	0.651515	4	172
Q8XJ72	CPE1889	257	125	0.486381	47	0.182879	0.669261	4	172
Q8XJ56	dapA	291	139	0.477663	33	0.113402	0.591065	3	172
Q8XHJ1	purR	267	124	0.464419	48	0.179775	0.644195	3	172
Q8XIN0	modA	258	119	0.46124	53	0.205426	0.666667	3	172
Q8XNE3	nadA	301	134	0.445183	38	0.126246	0.571429	3	172
Q8XHJ4	prs	319	128	0.401254	44	0.137931	0.539185	3	172
Q8XPA5	dgk2	228	138	0.605263	33	0.144737	0.75	3	171
Q8XNW8	CPE0214	214	119	0.556075	52	0.242991	0.799065	4	171
Q8XJA9	CPE1852	253	139	0.549407	32	0.126482	0.675889	4	171
Q8XL14	cbiK	280	147	0.525	24	0.0857143	0.610714	4	171
Q8XJY2	CPE1621	268	140	0.522388	31	0.115672	0.63806	4	171
Q8XKG4	hemC	291	150	0.515464	21	0.0721649	0.587629	3	171
Q8XN14	CPE0524	264	126	0.477273	45	0.170455	0.647727	4	171
Q8XPD5	psd	294	135	0.459184	36	0.122449	0.581633	3	171
Q8XK38	CPE1565	331	148	0.44713	23	0.0694864	0.516616	4	171
Q8XIA4	CPE2217	295	126	0.427119	45	0.152542	0.579661	4	171
Q8XIT1	dnaJ	387	123	0.317829	48	0.124031	0.44186	3	171
Q8XKA0	virR	236	142	0.601695	28	0.118644	0.720339	4	170
Q8XNR7	ung	225	135	0.6	35	0.155556	0.755556	3	170
Q8XN45	CPE0493	222	132	0.594595	38	0.171171	0.765766	3	170
Q8XMQ9	licC	227	129	0.568282	41	0.180617	0.748899	4	170
Q8XID3	atpG	283	137	0.484099	33	0.116608	0.600707	3	170
Q8XI51	appD	325	152	0.467692	18	0.0553846	0.523077	3	170
P58675	ispH	282	122	0.432624	48	0.170213	0.602837	3	170
Q8XNV9	CPE0223	295	121	0.410169	49	0.166102	0.576271	3	170
Q8XJK2	gpsA	331	133	0.401813	37	0.111782	0.513595	3	170
Q8XJ83	CPE1878	340	134	0.394118	36	0.105882	0.5	3	170
Q8XKZ0	CPE1252	240	158	0.658333	11	0.0458333	0.704167	4	169
Q8XP59	CPE0106	246	153	0.621951	16	0.0650407	0.686992	4	169
Q8XNM4	CPE0309	228	132	0.578947	37	0.162281	0.741228	4	169
Q8XKD6	CPE1464	268	149	0.55597	20	0.0746269	0.630597	4	169
Q8XJ38	recX	212	112	0.528302	57	0.268868	0.79717	3	169
Q8XHI8	punA	272	143	0.525735	26	0.0955882	0.621324	3	169
Q8XL58	CPE1184	259	133	0.513514	36	0.138996	0.65251	4	169
Q8XNU3	CPE0239	258	132	0.511628	37	0.143411	0.655039	4	169
Q93ME6	soj	250	121	0.484	48	0.192	0.676	4	169
Q8XHS6	rplB	277	129	0.465704	40	0.144404	0.610108	3	169
Q8XM40	CPE0850	255	115	0.45098	54	0.211765	0.662745	4	169
Q8XJX1	rbsK	310	128	0.412903	41	0.132258	0.545161	3	169
Q8XML2	CPE0676	244	160	0.655738	8	0.0327869	0.688525	4	168
Q8XKX1	CPE1271	260	155	0.596154	13	0.05	0.646154	3	168
Q8XKF9	CPE1441	230	134	0.582609	34	0.147826	0.730435	4	168
Q8XNI6	CPE0347	223	124	0.556054	44	0.197309	0.753363	4	168
Q8XM95	CPE0795	256	139	0.542969	29	0.113281	0.65625	4	168
Q8XK13	CPE1590	256	135	0.527344	33	0.128906	0.65625	4	168
Q8XNW9	CPE0213	271	141	0.520295	27	0.099631	0.619926	3	168
Q8XKM9	CPE1365	208	108	0.519231	60	0.288462	0.807692	4	168
Q8XMP8	pstB	253	123	0.486166	45	0.177866	0.664032	3	168
Q8XJD7	folD	277	129	0.465704	39	0.140794	0.606498	3	168
Q8XK76	CPE1527	264	116	0.439394	52	0.19697	0.636364	4	168
Q8XMK4	purM	333	139	0.417417	29	0.0870871	0.504505	3	168
Q8XKE4	CPE1456	222	135	0.608108	32	0.144144	0.752252	4	167
Q8XK66	asrB	263	141	0.536122	26	0.0988593	0.634981	4	167
Q8XI19	CPE2305	206	107	0.519417	60	0.291262	0.81068	4	167
Q8XNT2	CPE0250	257	130	0.505837	37	0.143969	0.649805	3	167
Q8XP77	iolB	255	125	0.490196	42	0.164706	0.654902	4	167
Q8XNV8	CPE0224	328	153	0.466463	14	0.0426829	0.509146	3	167
Q8XJQ7	tsf	303	133	0.438944	34	0.112211	0.551155	3	167
Q8XP79	alf1	281	123	0.437722	44	0.156584	0.594306	4	167
Q8XNC7	CPE0411	310	128	0.412903	39	0.125806	0.53871	4	167
Q8XKQ3	CPE1341	354	116	0.327684	51	0.144068	0.471751	3	167
Q93M88	PCP59	357	109	0.305322	58	0.162465	0.467787	4	167
Q8XKR7	CPE1327	226	146	0.646018	20	0.0884956	0.734513	4	166
Q8XIX3	CPE1990	198	127	0.641414	39	0.19697	0.838384	4	166
Q8XLK5	cobS	251	151	0.601594	15	0.059761	0.661355	3	166
Q8XNY5	CPE0197	256	145	0.566406	21	0.0820312	0.648438	4	166
Q8XM77	fhuC	260	127	0.488462	39	0.15	0.638462	4	166
Q8XP21	CPE0145	281	137	0.487544	29	0.103203	0.590747	4	166
Q8XLG6	accD	292	129	0.441781	37	0.126712	0.568493	3	166
Q8XNN6	tktN	274	110	0.40146	56	0.20438	0.605839	4	166
Q8XM63	CPE0827	305	121	0.396721	45	0.147541	0.544262	4	166
Q8XL10	CPE1232	333	132	0.396396	34	0.102102	0.498498	4	166
Q8XN27	CPE0511	230	142	0.617391	23	0.1	0.717391	4	165
Q8XLU0	CPE0950	250	153	0.612	12	0.048	0.66	4	165
Q8XNZ6	CPE0181	272	153	0.5625	12	0.0441176	0.606618	4	165
Q8XMP9	CPE0639	274	153	0.558394	12	0.0437956	0.60219	3	165
Q8XLI6	CPE1055	256	129	0.503906	36	0.140625	0.644531	4	165
Q8XJF8	dacB	291	137	0.47079	28	0.0962199	0.56701	3	165
Q8XJ21	CPE1940	284	127	0.447183	38	0.133803	0.580986	4	165
Q8XM42	CPE0848	245	99	0.404082	66	0.269388	0.673469	4	165
P58667	ispG	349	131	0.375358	34	0.0974212	0.472779	3	165
Q8XHN7	CPE2445	217	136	0.626728	28	0.129032	0.75576	4	164
Q8XIH5	CPE2144	227	128	0.563877	36	0.15859	0.722467	3	164
Q8XLE2	CPE1100	230	126	0.547826	38	0.165217	0.713043	4	164
Q8XIM3	CPE2092	245	119	0.485714	45	0.183673	0.669388	4	164
Q8XL23	cbiJ	254	121	0.476378	43	0.169291	0.645669	4	164
Q8XKJ3	CPE1401	302	130	0.430464	34	0.112583	0.543046	4	164
Q8XNW4	CPE0218	273	116	0.424908	48	0.175824	0.600733	4	164
Q8XMW0	CPE0578	247	149	0.603239	14	0.0566802	0.659919	3	163
Q8XKD7	CPE1463	275	152	0.552727	11	0.04	0.592727	4	163
Q8XMB5	CPE0774	248	135	0.544355	28	0.112903	0.657258	4	163
Q8XMX5	treR	235	127	0.540426	36	0.153191	0.693617	4	163
Q8XJN8	rnc	237	126	0.531646	37	0.156118	0.687764	3	163
Q8XN42	CPE0496	241	124	0.514523	39	0.161826	0.676349	4	163
Q8XNT3	CPE0249	244	124	0.508197	39	0.159836	0.668033	4	163
Q8XK01	CPE1602	269	125	0.464684	38	0.141264	0.605948	4	163
Q8XKA1	comEC	291	120	0.412371	43	0.147766	0.560137	4	163
Q8XKH3	CPE1422	325	109	0.335385	54	0.166154	0.501538	3	163
Q8XIK8	CPE2111	235	135	0.574468	27	0.114894	0.689362	4	162
Q8XJR0	cdsA	264	151	0.57197	11	0.0416667	0.613636	3	162
Q8XN40	CPE0498	218	124	0.568807	38	0.174312	0.743119	4	162
Q8XJI8	sigK	233	132	0.566524	30	0.128755	0.695279	3	162
Q8XHJ5	CPE2488	228	124	0.54386	38	0.166667	0.710526	4	162
Q8XMK6	purC	235	122	0.519149	40	0.170213	0.689362	3	162
Q8XN22	CPE0516	241	115	0.477178	47	0.195021	0.672199	4	162
Q8XKN3	CPE1361	291	128	0.439863	34	0.116838	0.556701	3	162
Q8XNH2	pfkA1	319	140	0.438871	22	0.0689655	0.507837	3	162
Q8XP17	CPE0149	283	121	0.427562	41	0.144876	0.572438	3	162
Q8XK49	CPE1554	281	116	0.412811	46	0.163701	0.576512	4	162
Q8XK02	thiG	254	95	0.374016	67	0.26378	0.637795	3	162
Q8XM81	CPE0809	206	136	0.660194	25	0.121359	0.781553	4	161
Q8XKP6	CPE1348	232	135	0.581897	26	0.112069	0.693966	3	161
Q8XJJ4	sigE	235	134	0.570213	27	0.114894	0.685106	3	161
Q8XLF7	cmk	217	117	0.539171	44	0.202765	0.741935	3	161
Q8XNL0	CPE0323	267	138	0.516854	23	0.0861423	0.602996	4	161
Q8XMG6	CPE0723	262	129	0.492366	32	0.122137	0.614504	4	161
Q8XI57	CPE2264	239	117	0.48954	44	0.1841	0.67364	3	161
Q8XI25	etfB	259	112	0.432432	49	0.189189	0.621622	3	161
Q8XN18	CPE0520	268	115	0.429104	46	0.171642	0.600746	4	161
Q8XL64	pyrD	299	124	0.414716	37	0.123746	0.538462	3	161
Q8XM45	CPE0845	203	118	0.581281	42	0.206897	0.788177	4	160
Q8XJA7	CPE1854	219	126	0.575342	34	0.155251	0.730594	3	160
Q8XHW2	CPE2364	232	129	0.556034	31	0.133621	0.689655	4	160
Q8XMC7	CPE0762	230	123	0.534783	37	0.16087	0.695652	4	160
Q8XID6	CPE2185	214	94	0.439252	66	0.308411	0.747664	4	160
Q8XND0	CPE0408	274	107	0.390511	53	0.193431	0.583942	4	160
Q8XN47	CPE0491	232	129	0.556034	30	0.12931	0.685345	4	159
Q8XH55	CPE2630	268	143	0.533582	16	0.0597015	0.593284	4	159
Q8XL22	cbiH	240	120	0.5	39	0.1625	0.6625	4	159
Q8XJ65	CPE1896	231	115	0.497835	44	0.190476	0.688312	4	159
Q8XPA8	CPE0057	253	120	0.474308	39	0.15415	0.628458	4	159
Q8XJP9	CPE1707	281	132	0.469751	27	0.0960854	0.565836	3	159
Q8XJA6	CPE1855	243	110	0.452675	49	0.201646	0.654321	3	159
Q8XH59	gatY	285	129	0.452632	30	0.105263	0.557895	4	159
Q8XIW7	CPE1996	171	123	0.719298	35	0.204678	0.923977	4	158
Q8XHB4	CPE2571	213	136	0.638498	22	0.103286	0.741784	4	158
Q8XLC1	CPE1121	200	125	0.625	33	0.165	0.79	4	158
Q8XN82	CPE0456	210	126	0.6	32	0.152381	0.752381	4	158
Q8XNZ4	CPE0183	222	124	0.558559	34	0.153153	0.711712	3	158
Q8XKY1	CPE1261	206	111	0.538835	47	0.228155	0.76699	4	158
Q8XMU9	CPE0589	219	117	0.534247	41	0.187215	0.721461	4	158
Q8XML0	dut	216	107	0.49537	51	0.236111	0.731481	4	158
Q8XH80	CPE2605	263	114	0.43346	44	0.1673	0.60076	4	158
Q8XII1	minD	265	109	0.411321	49	0.184906	0.596226	3	158
Q8XJF9	CPE1800	326	123	0.377301	35	0.107362	0.484663	4	158
Q8XMS6	CPE0612	201	136	0.676617	21	0.104478	0.781095	4	157
Q93MC9	PCP18	214	144	0.672897	13	0.0607477	0.733645	4	157
Q8XNX9	CPE0203	218	132	0.605505	25	0.114679	0.720183	4	157
Q8XLP8	CPE0993	236	118	0.5	39	0.165254	0.665254	4	157
Q8XMD2	CPE0757	251	124	0.494024	33	0.131474	0.625498	3	157
Q8XJQ8	pyrH	237	115	0.485232	42	0.177215	0.662447	3	157
Q8XKG1	asrB	263	126	0.479087	31	0.117871	0.596958	4	157
Q8XHA4	CPE2581	257	123	0.478599	34	0.132296	0.610895	3	157
Q8XIK1	selD	246	116	0.471545	41	0.166667	0.638211	4	157
Q8XLG5	accA	271	127	0.468635	30	0.110701	0.579336	3	157
Q8XKQ6	thiD	264	114	0.431818	43	0.162879	0.594697	3	157
Q8XJX4	rbsC	311	129	0.414791	28	0.0900322	0.504823	4	157
Q8XJT9	CPE1664	206	140	0.679612	16	0.0776699	0.757282	3	156
Q8XHI2	CPE2502	183	120	0.655738	36	0.196721	0.852459	4	156
Q8XNY8	cbiQ	235	144	0.612766	12	0.0510638	0.66383	4	156
Q8XJC2	CPE1838	216	128	0.592593	28	0.12963	0.722222	4	156
Q8XKS5	CPE1319	234	121	0.517094	35	0.149573	0.666667	4	156
Q8XNE0	deoD	272	136	0.5	20	0.0735294	0.573529	3	156
Q8XNM8	CPE0305	241	114	0.473029	42	0.174274	0.647303	4	156
Q8XJV4	CPE1649	266	117	0.43985	39	0.146617	0.586466	4	156
Q8XJE2	hlyD	271	116	0.428044	40	0.147601	0.575646	4	156
Q8XNE4	CPE0393	287	120	0.418118	36	0.125436	0.543554	4	156
Q8XMT8	CPE0600	278	113	0.406475	43	0.154676	0.561151	3	156
Q8XL05	CPE1237	203	138	0.679803	17	0.0837438	0.763547	4	155
Q8XKC6	hlyC	215	138	0.64186	17	0.0790698	0.72093	3	155
Q8XHD9	CPE2546	221	139	0.628959	16	0.0723982	0.701357	3	155
Q8XND9	CPE0399	225	138	0.613333	17	0.0755556	0.688889	3	155
Q8XIC0	CPE2201	196	118	0.602041	37	0.188776	0.790816	4	155
Q8XN78	CPE0460	231	135	0.584416	20	0.0865801	0.670996	4	155
Q8XIF8	CPE2163	206	110	0.533981	45	0.218447	0.752427	4	155
Q8XMZ7	CPE0541	226	120	0.530973	35	0.154867	0.685841	4	155
Q8XLG2	CPE1079	236	125	0.529661	30	0.127119	0.65678	4	155
Q8XL49	CPE1193	225	119	0.528889	36	0.16	0.688889	4	155
Q8XLY4	CPE0906	252	124	0.492063	31	0.123016	0.615079	4	155
Q8XMB0	CPE0779	236	116	0.491525	39	0.165254	0.65678	4	155
Q8XIM1	CPE2094	259	122	0.471042	33	0.127413	0.598456	4	155
Q8XNB8	CPE0420	263	121	0.460076	34	0.129278	0.589354	4	155
Q8XHP8	nagB	242	108	0.446281	47	0.194215	0.640496	3	155
Q8XII4	CPE2135	280	121	0.432143	34	0.121429	0.553571	4	155
Q8XMB1	CPE0778	248	107	0.431452	48	0.193548	0.625	4	155
Q8XKL2	map	289	123	0.425606	32	0.110727	0.536332	3	155
Q8XK40	CPE1563	188	137	0.728723	17	0.0904255	0.819149	4	154
Q8XJF7	CPE1802	190	127	0.668421	27	0.142105	0.810526	4	154
Q8XKR9	CPE1325	213	133	0.624413	21	0.0985915	0.723005	3	154
Q8XIK9	CPE2110	229	142	0.620087	12	0.0524017	0.672489	4	154
Q8XI34	CPE2287	247	148	0.59919	6	0.0242915	0.623482	3	154
Q8XN06	CPE0532	222	132	0.594595	22	0.0990991	0.693694	4	154
Q8XL06	sod	227	123	0.54185	31	0.136564	0.678414	3	154
Q8XHR0	sigH	215	115	0.534884	39	0.181395	0.716279	3	154
Q8XM02	CPE0888	216	112	0.518519	42	0.194444	0.712963	4	154
Q8XMS4	rfbP	220	114	0.518182	40	0.181818	0.7	3	154
Q8XNT5	grpE	200	101	0.505	53	0.265	0.77	4	154
Q8XKG3	CPE1436	220	110	0.5	44	0.2	0.7	4	154
Q8XL20	cbiF	251	125	0.498008	29	0.115538	0.613546	3	154
Q8XJQ6	rpsB	233	115	0.493562	39	0.167382	0.660944	3	154
Q8XK62	CPE1541	233	112	0.480687	42	0.180258	0.660944	4	154
Q8XN76	CPE0462	225	108	0.48	46	0.204444	0.684444	3	154
Q8XH33	soj	257	123	0.478599	31	0.120623	0.599222	4	154
Q8XJ50	CPE1911	258	121	0.468992	33	0.127907	0.596899	4	154
Q8XNS6	cobB	244	114	0.467213	40	0.163934	0.631148	3	154
Q8XLJ1	CPE1050	266	117	0.43985	37	0.139098	0.578947	4	154
Q8XHC8	CPE2557	311	134	0.430868	20	0.0643087	0.495177	4	154
Q8XME3	CPE0746	233	100	0.429185	54	0.23176	0.660944	4	154
Q8XP81	iolR	256	109	0.425781	45	0.175781	0.601562	4	154
Q8XK72	CPE1531	315	111	0.352381	43	0.136508	0.488889	4	154
Q8XLS0	CPE0971	206	122	0.592233	31	0.150485	0.742718	4	153
Q8XI77	CPE2244	251	131	0.521912	22	0.0876494	0.609562	3	153
Q8XN46	CPE0492	217	113	0.520737	40	0.184332	0.705069	3	153
Q8XKB5	CPE1485	228	118	0.517544	35	0.153509	0.671053	4	153
Q8XKR8	CPE1326	230	119	0.517391	34	0.147826	0.665217	4	153
Q8XMU5	sfsA	230	117	0.508696	36	0.156522	0.665217	3	153
Q8XKH0	CPE1426	309	137	0.443366	16	0.0517799	0.495146	4	153
Q8XHA5	CPE2580	292	118	0.40411	35	0.119863	0.523973	4	153
Q46171	arcC	314	114	0.363057	39	0.124204	0.487261	3	153
Q8XJ46	hlyE	213	147	0.690141	5	0.0234742	0.713615	3	152
Q8XMP5	CPE0643	207	133	0.642512	19	0.0917874	0.7343	4	152
Q8XN92	CPE0446	213	133	0.624413	19	0.0892019	0.713615	4	152
Q8XKP2	CPE1352	187	105	0.561497	47	0.251337	0.812834	4	152
Q8XKH5	CPE1420	218	121	0.555046	31	0.142202	0.697248	4	152
Q8XJL4	CPE1742	231	126	0.545455	26	0.112554	0.658009	4	152
Q8XNZ0	cbiM	247	134	0.54251	18	0.0728745	0.615385	3	152
Q8XP71	CPE0094	252	135	0.535714	17	0.0674603	0.603175	4	152
Q8XNR4	CPE0268	248	130	0.524194	22	0.0887097	0.612903	4	152
Q8XH54	CPE2631	265	137	0.516981	15	0.0566038	0.573585	4	152
Q8XHH1	lgt2	256	132	0.515625	20	0.078125	0.59375	3	152
Q8XL53	cobQ	243	123	0.506173	29	0.119342	0.625514	3	152
Q8XLQ1	CPE0990	244	115	0.471311	37	0.151639	0.622951	4	152
Q8XMS5	CPE0613	266	118	0.443609	34	0.12782	0.571429	4	152
Q8XMS0	rfbD	294	130	0.442177	22	0.0748299	0.517007	3	152
Q8XNE8	udp	261	115	0.440613	37	0.141762	0.582375	3	152
Q8XLT5	clg	397	112	0.282116	40	0.100756	0.382872	4	152
Q8XL51	CPE1191	192	136	0.708333	15	0.078125	0.786458	4	151
Q8XIM6	CPE2089	225	149	0.662222	2	0.00888889	0.671111	4	151
Q8XH29	jag	207	117	0.565217	34	0.164251	0.729469	4	151
Q8XPC5	CPE0040	239	131	0.548117	20	0.083682	0.631799	4	151
Q8XP18	CPE0148	229	123	0.537118	28	0.122271	0.659389	4	151
P50614	map	249	121	0.485944	30	0.120482	0.606426	3	151
Q8XMU6	CPE0592	241	117	0.485477	34	0.141079	0.626556	3	151
Q8XMG2	CPE0727	268	125	0.466418	26	0.0970149	0.563433	4	151
Q8XJQ9	uppS	253	118	0.466403	33	0.130435	0.596838	3	151
Q8XJQ5	codY	258	120	0.465116	31	0.120155	0.585271	3	151
Q8XP46	CPE0119	226	105	0.464602	46	0.20354	0.668142	4	151
Q8XHQ3	ispD	225	103	0.457778	48	0.213333	0.671111	3	151
Q8XP10	CPE0156	522	216	0.413793	128	0.245211	0.659004	1	344
Q8XNM2	etfB	262	101	0.385496	50	0.19084	0.576336	4	151
Q8XM58	CPE0832	317	108	0.340694	43	0.135647	0.476341	4	151
Q8XIL1	CPE2108	348	98	0.281609	53	0.152299	0.433908	4	151
Q8XI18	CPE2306	192	107	0.557292	43	0.223958	0.78125	4	150
Q8XKH4	CPE1421	250	139	0.556	11	0.044	0.6	4	150
Q8XHI5	CPE2498	232	118	0.508621	32	0.137931	0.646552	3	150
Q8XP43	CPE0122	256	125	0.488281	25	0.0976562	0.585938	4	150
Q8XHP7	CPE2435	240	114	0.475	36	0.15	0.625	4	150
Q8XMT6	CPE0602	240	114	0.475	36	0.15	0.625	4	150
Q8XHR5	rplA	229	106	0.462882	44	0.19214	0.655022	3	150
Q8XLG1	CPE1080	236	102	0.432203	48	0.20339	0.635593	3	150
Q8XH92	CPE2593	268	109	0.406716	41	0.152985	0.559701	4	150
Q8XJL3	fmt	309	124	0.401294	26	0.0841424	0.485437	3	150
Q8XLA1	CPE1141	169	114	0.674556	35	0.207101	0.881657	4	149
Q8XP37	CPE0128	209	132	0.631579	17	0.0813397	0.712919	4	149
Q8XKF7	CPE1443	206	130	0.631068	19	0.092233	0.723301	4	149
Q8XP22	kptA	183	107	0.584699	42	0.229508	0.814208	3	149
Q8XMT7	CPE0601	223	130	0.58296	19	0.0852018	0.668161	3	149
Q8XJ90	CPE1871	215	120	0.55814	29	0.134884	0.693023	4	149
Q8XN65	CPE0473	205	109	0.531707	40	0.195122	0.726829	3	149
Q8XJI6	udk	208	107	0.514423	42	0.201923	0.716346	3	149
Q8XK60	bioD	228	114	0.5	35	0.153509	0.653509	3	149
Q8XKM4	hisB	259	127	0.490347	22	0.0849421	0.57529	3	149
Q8XLU2	CPE0948	229	110	0.480349	39	0.170306	0.650655	4	149
Q8XKC3	CPE1477	238	112	0.470588	37	0.155462	0.62605	4	149
Q8XJY0	CPE1623	221	100	0.452489	49	0.221719	0.674208	4	149
Q8XI05	CPE2319	230	104	0.452174	45	0.195652	0.647826	4	149
Q8XLY9	pduJ	261	114	0.436782	35	0.1341	0.570881	4	149
Q8XP70	CPE0095	258	111	0.430233	38	0.147287	0.577519	3	149
Q8XI27	CPE2297	282	117	0.414894	32	0.113475	0.528369	3	149
Q8XLM0	folP	269	108	0.401487	41	0.152416	0.553903	3	149
Q8XKT6	CPE1307	255	102	0.4	47	0.184314	0.584314	4	149
Q8XNC4	CPE0414	212	139	0.65566	9	0.0424528	0.698113	4	148
Q8XIC8	atpI	224	143	0.638393	5	0.0223214	0.660714	3	148
Q8XIJ4	nadD	202	127	0.628713	21	0.10396	0.732673	3	148
Q8XMV9	CPE0579	231	136	0.588745	12	0.0519481	0.640693	3	148
Q8XI00	CPE2324	192	106	0.552083	42	0.21875	0.770833	3	148
Q8XHQ7	thyX	245	126	0.514286	22	0.0897959	0.604082	3	148
Q8XHS9	rpsC	222	108	0.486486	40	0.18018	0.666667	3	148
Q8XNB7	glpQ	245	103	0.420408	45	0.183673	0.604082	4	148
Q8XI60	CPE2261	262	108	0.412214	40	0.152672	0.564885	4	148
P26832	CPE0188	295	114	0.386441	34	0.115254	0.501695	3	148
Q8XJN6	plsX	339	117	0.345133	31	0.0914454	0.436578	5	148
Q8XLL5	CPE1026	185	136	0.735135	11	0.0594595	0.794595	4	147
Q8XN93	CPE0445	208	142	0.682692	5	0.0240385	0.706731	4	147
Q8XNK1	CPE0332	207	139	0.671498	8	0.0386473	0.710145	4	147
Q8XMX9	sigV	191	124	0.649215	23	0.120419	0.769634	3	147
I1SBA4	virI	232	128	0.551724	19	0.0818966	0.633621	4	147
Q8XN98	CPE0440	226	115	0.50885	32	0.141593	0.650442	4	147
Q8XHB1	CPE2574	218	110	0.504587	37	0.169725	0.674312	4	147
Q8XM50	CPE0840	222	112	0.504505	35	0.157658	0.662162	4	147
Q8XHL5	coaX	259	112	0.432432	35	0.135135	0.567568	3	147
Q8XJ20	secF	289	118	0.408304	29	0.100346	0.508651	3	147
Q8XK34	CPE1569	276	109	0.394928	38	0.137681	0.532609	4	147
Q8XJZ1	CPE1612	217	130	0.599078	16	0.0737327	0.672811	3	146
Q8XKL1	CPE1383	198	115	0.580808	31	0.156566	0.737374	4	146
Q8XHI0	CPE2504	202	109	0.539604	37	0.183168	0.722772	4	146
Q8XK68	CPE1535	208	107	0.514423	39	0.1875	0.701923	4	146
Q8XKE3	CPE1457	269	137	0.509294	9	0.0334572	0.542751	3	146
Q8XJ02	CPE1961	229	107	0.467249	39	0.170306	0.637555	4	146
Q8XJJ8	CPE1758	234	104	0.444444	42	0.179487	0.623932	3	146
Q8XJ55	dapB	254	110	0.433071	36	0.141732	0.574803	3	146
Q8XLH1	fabG	246	99	0.402439	47	0.191057	0.593496	3	146
Q8XNF6	CPE0377	192	128	0.666667	17	0.0885417	0.755208	4	145
Q8XKJ6	pfs	235	117	0.497872	28	0.119149	0.617021	3	145
Q8XMG7	CPE0722	220	108	0.490909	37	0.168182	0.659091	4	145
Q8XLW8	CPE0922	208	102	0.490385	43	0.206731	0.697115	4	145
Q8XMG8	zupT	285	134	0.470175	11	0.0385965	0.508772	3	145
Q8XJ71	trkA	221	102	0.461538	43	0.19457	0.656109	4	145
Q93MA2	PCP45	229	101	0.441048	44	0.19214	0.633188	4	145
Q8XNA8	sipS	180	117	0.65	27	0.15	0.8	3	144
Q8XH28	yidC	238	128	0.537815	16	0.0672269	0.605042	3	144
Q8XNN9	CPE0293	197	102	0.517766	42	0.213198	0.730964	4	144
Q8XIU6	dgkA	232	120	0.517241	24	0.103448	0.62069	3	144
Q8XH71	CPE2614	194	98	0.505155	46	0.237113	0.742268	4	144
Q8XKB0	CPE1490	258	130	0.503876	14	0.0542636	0.55814	3	144
Q8XHC1	CPE2564	223	106	0.475336	38	0.170404	0.64574	4	144
Q8XNU1	CPE0241	230	104	0.452174	40	0.173913	0.626087	4	144
Q8XJA4	CPE1857	238	105	0.441176	39	0.163866	0.605042	3	144
Q8XIH3	CPE2146	267	107	0.400749	37	0.138577	0.539326	4	144
Q8XIN1	modB	218	126	0.577982	17	0.0779817	0.655963	3	143
Q93M99	PCP48	214	121	0.565421	22	0.102804	0.668224	4	143
Q9WX94	mobA	198	104	0.525253	39	0.19697	0.722222	3	143
Q8XNU6	CPE0236	223	111	0.497758	32	0.143498	0.641256	4	143
Q8XJW2	atpE	198	97	0.489899	46	0.232323	0.722222	3	143
Q8XKF0	CPE1450	209	97	0.464115	46	0.220096	0.684211	3	143
Q8XNB4	trmB	219	101	0.461187	42	0.191781	0.652968	3	143
Q8XM19	CPE0871	187	125	0.668449	17	0.0909091	0.759358	3	142
Q93MD5	PCP12	161	95	0.590062	47	0.291925	0.881988	4	142
Q8XKG9	CPE1427	226	130	0.575221	12	0.0530973	0.628319	4	142
Q8XIX0	coaE	199	113	0.567839	29	0.145729	0.713568	3	142
Q8XL19	cbiL	220	107	0.486364	35	0.159091	0.645455	3	142
Q8XH32	rsmG	239	111	0.464435	31	0.129707	0.594142	3	142
Q8XMV2	fruR	248	109	0.439516	33	0.133065	0.572581	4	142
Q8XLM3	CPE1018	244	101	0.413934	41	0.168033	0.581967	3	142
Q9XDU4	CPE1954	245	96	0.391837	46	0.187755	0.579592	3	142
Q8XND5	CPE0403	178	120	0.674157	21	0.117978	0.792135	4	141
Q8XH78	CPE2607	181	117	0.646409	24	0.132597	0.779006	4	141
Q8XJF0	spoIIM	206	133	0.645631	8	0.038835	0.684466	4	141
Q8XLN4	CPE1007	195	122	0.625641	19	0.0974359	0.723077	4	141
Q8XLF4	CPE1088	190	115	0.605263	26	0.136842	0.742105	4	141
Q8XIY2	CPE1981	236	137	0.580508	4	0.0169492	0.597458	4	141
Q8XNA9	CPE0429	183	106	0.579235	35	0.191257	0.770492	4	141
Q8XM13	CPE0877	221	126	0.570136	15	0.0678733	0.638009	4	141
Q8XIQ8	CPE2056	168	94	0.559524	47	0.279762	0.839286	4	141
Q8XMY2	azoR1	218	109	0.5	32	0.146789	0.646789	3	141
Q8XNX8	CPE0204	209	102	0.488038	39	0.186603	0.674641	4	141
Q8XKF8	nirC	265	127	0.479245	14	0.0528302	0.532075	3	141
Q8XIW2	CPE2001	229	109	0.475983	32	0.139738	0.615721	4	141
Q8XK33	CPE1570	237	100	0.421941	41	0.172996	0.594937	3	141
Q8XKC1	CPE1479	211	115	0.545024	25	0.118483	0.663507	4	140
Q8XMX3	CPE0565	222	119	0.536036	21	0.0945946	0.630631	3	140
Q93MD3	PCP14	224	119	0.53125	21	0.09375	0.625	4	140
Q8XI58	CPE2263	223	107	0.479821	33	0.147982	0.627803	4	140
Q8XMX1	risA	217	101	0.465438	39	0.179724	0.645161	4	140
Q8XN31	CPE0507	215	98	0.455814	42	0.195349	0.651163	4	140
Q8XKP4	alf2	288	121	0.420139	19	0.0659722	0.486111	4	140
Q8XNF0	CPE0385	246	100	0.406504	40	0.162602	0.569106	4	140
Q8XIN8	CPE2077	297	103	0.346801	37	0.124579	0.47138	4	140
Q8XHZ6	CPE2328	174	103	0.591954	36	0.206897	0.798851	4	139
Q8XKM5	CPE1369	167	90	0.538922	49	0.293413	0.832335	4	139
Q8XHE2	CPE2543	202	104	0.514851	35	0.173267	0.688119	4	139
Q8XHG3	CPE2522	226	113	0.5	26	0.115044	0.615044	4	139
Q93ME0	PCP07	211	105	0.49763	34	0.161137	0.658768	4	139
Q8XLP1	CPE1000	204	94	0.460784	45	0.220588	0.681373	4	139
Q8XP84	glcK	315	108	0.342857	31	0.0984127	0.44127	4	139
Q8XLD3	CPE1109	151	108	0.715232	30	0.198675	0.913907	4	138
Q8XP41	CPE0124	189	124	0.656085	14	0.0740741	0.730159	4	138
Q8XJB9	CPE1841	170	98	0.576471	40	0.235294	0.811765	4	138
Q8XNX6	CPE0206	193	109	0.564767	29	0.150259	0.715026	4	138
Q8XLJ7	CPE1044	217	110	0.506912	28	0.129032	0.635945	4	138
Q8XJV7	CPE1646	200	100	0.5	38	0.19	0.69	4	138
Q8XNL4	fucA	218	108	0.495413	30	0.137615	0.633028	4	138
Q8XII0	minC	211	100	0.473934	38	0.180095	0.654028	3	138
Q8XH62	sdhB	226	106	0.469027	32	0.141593	0.610619	3	138
Q8XHC9	comB	247	110	0.445344	28	0.11336	0.558704	3	138
Q8XHV9	CPE2367	223	92	0.412556	46	0.206278	0.618834	4	138
Q8XLP5	CPE0996	223	87	0.390135	51	0.2287	0.618834	4	138
Q8XI23	crt	260	97	0.373077	41	0.157692	0.530769	3	138
Q8XPD4	CPE0029	189	121	0.640212	16	0.0846561	0.724868	4	137
Q8XKF2	CPE1448	175	112	0.64	25	0.142857	0.782857	4	137
Q8XNK2	CPE0331	224	135	0.602679	2	0.00892857	0.611607	4	137
Q8XHW7	rpsD2	197	115	0.583756	22	0.111675	0.695431	3	137
Q8XIF6	CPE2165	234	123	0.525641	14	0.0598291	0.58547	4	137
Q8XLR3	CPE0978	220	112	0.509091	25	0.113636	0.622727	3	137
Q8XP09	CPE0157	251	112	0.446215	25	0.0996016	0.545817	4	137
Q8XKS0	CPE1324	262	112	0.427481	25	0.0954198	0.522901	4	137
Q8XH61	sdhA	293	114	0.389078	23	0.0784983	0.467577	3	137
Q8XHA6	proB	269	103	0.3829	34	0.126394	0.509294	3	137
Q8XP87	CPE0078	172	108	0.627907	28	0.162791	0.790698	4	136
Q8XJC5	efp	185	109	0.589189	27	0.145946	0.735135	3	136
Q8XP30	CPE0136	181	105	0.58011	31	0.171271	0.751381	4	136
Q8XK50	sipS	178	101	0.567416	35	0.196629	0.764045	3	136
Q8XM90	CPE0800	175	96	0.548571	40	0.228571	0.777143	4	136
Q8XLM5	pabA	196	95	0.484694	41	0.209184	0.693878	4	136
Q8XJI4	trmR	214	103	0.481308	33	0.154206	0.635514	3	136
Q8XIV8	CPE2005	229	109	0.475983	27	0.117904	0.593886	4	136
Q8XMB3	CPE0776	233	106	0.454936	30	0.128755	0.583691	4	136
Q8XIT7	CPE2026	250	111	0.444	25	0.1	0.544	3	136
Q8XK31	CPE1572	221	95	0.429864	41	0.18552	0.615385	4	136
Q8XLX8	CPE0912	181	109	0.60221	26	0.143646	0.745856	4	135
Q8XNH4	CPE0359	178	105	0.589888	30	0.168539	0.758427	3	135
Q8XJ13	ruvA	201	112	0.557214	23	0.114428	0.671642	3	135
Q8XIV1	CPE2012	210	113	0.538095	22	0.104762	0.642857	4	135
Q8XKK5	engB	197	106	0.538071	29	0.147208	0.685279	3	135
Q8XHN1	gmk	196	100	0.510204	35	0.178571	0.688776	4	135
Q8XNW1	CPE0221	215	102	0.474419	33	0.153488	0.627907	4	135
Q8XMY4	CPE0554	213	99	0.464789	36	0.169014	0.633803	4	135
Q8XHZ2	CPE2332	230	98	0.426087	37	0.16087	0.586957	4	135
Q8XI95	CPE2226	147	60	0.408163	11	0.0748299	0.482993	1	71
Q8XMQ1	CPE0637	272	99	0.363971	36	0.132353	0.496324	3	135
Q8XJM1	CPE1735	209	108	0.516746	26	0.124402	0.641148	4	134
Q8XJZ5	CPE1608	215	108	0.502326	26	0.12093	0.623256	4	134
Q8XJ08	CPE1955	217	103	0.474654	31	0.142857	0.617512	3	134
Q8XKH1	pcp	213	98	0.460094	36	0.169014	0.629108	3	134
Q8XLQ2	sdhA	292	118	0.40411	16	0.0547945	0.458904	3	134
Q8XI71	CPE2250	234	94	0.401709	40	0.17094	0.57265	4	134
Q8XI67	rph	248	98	0.395161	36	0.145161	0.540323	3	134
Q8XIA7	cphB	275	105	0.381818	29	0.105455	0.487273	3	134
Q46185	dapF	272	94	0.345588	40	0.147059	0.492647	3	134
Q8XIF4	CPE2167	198	126	0.636364	7	0.0353535	0.671717	3	133
Q8XHE9	CPE2536	210	114	0.542857	19	0.0904762	0.633333	4	133
Q8XJP7	trmD	236	126	0.533898	7	0.029661	0.563559	3	133
Q8XLK3	cobC	214	105	0.490654	28	0.130841	0.621495	4	133
Q8XL88	pflA	235	113	0.480851	20	0.0851064	0.565957	3	133
Q8XLF3	CPE1089	154	117	0.75974	15	0.0974026	0.857143	4	132
Q8XK39	CPE1564	186	120	0.645161	12	0.0645161	0.709677	3	132
Q8XLZ5	CPE0895	191	95	0.497382	37	0.193717	0.691099	4	132
Q8XIH4	maf	192	92	0.479167	40	0.208333	0.6875	3	132
Q8XJK8	gmk	216	100	0.462963	32	0.148148	0.611111	3	132
Q8XL68	exoA	250	114	0.456	18	0.072	0.528	3	132
Q8XJS7	CPE1677	247	109	0.441296	23	0.0931174	0.534413	4	132
Q8XLQ3	sdhB	226	99	0.438053	33	0.146018	0.584071	3	132
Q8XMP7	phoU	217	94	0.43318	38	0.175115	0.608295	3	132
Q8XJ91	tagA	238	102	0.428571	30	0.12605	0.554622	3	132
Q8XMC2	CPE0767	399	77	0.192982	55	0.137845	0.330827	3	132
Q8XIJ5	CPE2124	189	98	0.518519	33	0.174603	0.693122	4	131
Q8XKQ8	thiE	207	107	0.516908	24	0.115942	0.63285	3	131
Q8XNL1	CPE0322	258	124	0.48062	7	0.0271318	0.507752	4	131
Q8XN97	CPE0441	229	102	0.445415	29	0.126638	0.572052	4	131
Q8XLV0	CPE0940	256	106	0.414062	25	0.0976562	0.511719	4	131
Q8XMQ2	CPE0636	276	90	0.326087	41	0.148551	0.474638	3	131
Q8XIX8	CPE1985	168	117	0.696429	13	0.077381	0.77381	3	130
Q8XHE0	CPE2545	201	117	0.58209	13	0.0646766	0.646766	4	130
Q8XM93	CPE0797	193	111	0.57513	19	0.0984456	0.673575	4	130
Q8XKH9	CPE1416	193	103	0.533679	27	0.139896	0.673575	4	130
Q8XJ51	CPE1910	218	112	0.513761	18	0.0825688	0.59633	4	130
Q8XI88	CPE2233	210	103	0.490476	27	0.128571	0.619048	4	130
Q8XJ31	CPE1930	256	119	0.464844	11	0.0429688	0.507812	4	130
Q8XI43	CPE2278	186	84	0.451613	46	0.247312	0.698925	4	130
Q8XH52	proC	266	109	0.409774	21	0.0789474	0.488722	3	130
Q8XI64	CPE2257	154	103	0.668831	26	0.168831	0.837662	4	129
Q8XMQ4	CPE0634	179	101	0.564246	28	0.156425	0.72067	4	129
Q8XK81	CPE1522	181	100	0.552486	29	0.160221	0.712707	4	129
Q8XLA0	CPE1142	195	98	0.502564	31	0.158974	0.661538	4	129
Q8XLW4	glpF	234	114	0.487179	15	0.0641026	0.551282	3	129
Q8XNQ7	CPE0275	217	104	0.479263	25	0.115207	0.59447	4	129
Q8XND8	CPE0400	213	98	0.460094	31	0.14554	0.605634	4	129
Q8XMV6	CPE0582	210	96	0.457143	33	0.157143	0.614286	3	129
Q8XHA9	CPE2576	205	92	0.44878	37	0.180488	0.629268	3	129
Q8XJM0	rpe	217	97	0.447005	32	0.147465	0.59447	3	129
Q8XNS1	cutC	207	88	0.425121	41	0.198068	0.623188	3	129
Q8XM27	CPE0863	152	102	0.671053	26	0.171053	0.842105	4	128
Q8XID1	atpH	179	109	0.608939	19	0.106145	0.715084	3	128
Q8XJ49	CPE1912	176	99	0.5625	29	0.164773	0.727273	4	128
Q8XJ62	CPE1899	184	98	0.532609	30	0.163043	0.695652	4	128
Q8XM21	CPE0869	189	96	0.507937	32	0.169312	0.677249	4	128
Q8XHD1	glpF	235	112	0.476596	16	0.0680851	0.544681	3	128
Q8XIB0	spoIIR	209	99	0.473684	29	0.138756	0.61244	4	128
Q8XNB1	CPE0427	192	89	0.463542	39	0.203125	0.666667	4	128
Q93M91	PCP56	198	85	0.429293	43	0.217172	0.646465	4	128
Q8XIL0	CPE2109	149	90	0.604027	37	0.248322	0.852349	4	127
Q8XJT0	CPE1674	196	114	0.581633	13	0.0663265	0.647959	3	127
Q8XJT7	CPE1666	204	107	0.52451	20	0.0980392	0.622549	4	127
Q8XHS4	rplD	204	100	0.490196	27	0.132353	0.622549	3	127
Q8XI09	CPE2315	225	96	0.426667	31	0.137778	0.564444	4	127
Q8XJ34	CPE1927	248	105	0.423387	22	0.0887097	0.512097	4	127
Q8XJB0	divIVA	208	86	0.413462	41	0.197115	0.610577	4	127
Q8XP50	CPE0115	313	86	0.27476	41	0.13099	0.405751	4	127
Q8XMI5	CPE0703	171	110	0.643275	16	0.0935673	0.736842	4	126
I1SBA6	CPE0956	196	120	0.612245	6	0.0306122	0.642857	4	126
Q8XHT5	rplE	179	98	0.547486	28	0.156425	0.703911	3	126
Q8XKZ3	CPE1249	163	86	0.527607	40	0.245399	0.773006	4	126
Q8XHD2	glpP	186	92	0.494624	34	0.182796	0.677419	4	126
Q8XHH0	CPE2515	190	93	0.489474	33	0.173684	0.663158	4	126
Q8XKK1	clpP	194	94	0.484536	32	0.164948	0.649485	3	126
Q8XLT3	mutT	204	95	0.465686	31	0.151961	0.617647	4	126
Q8XKN2	CPE1362	186	85	0.456989	41	0.22043	0.677419	4	126
Q8XL63	pyrK	246	94	0.382114	32	0.130081	0.512195	3	126
Q93MB6	PCP31	156	101	0.647436	24	0.153846	0.801282	4	125
Q8XME4	CPE0745	184	104	0.565217	21	0.11413	0.679348	4	125
Q8XK42	CPE1561	214	119	0.556075	6	0.0280374	0.584112	3	125
Q8XMU1	sipS	176	97	0.551136	28	0.159091	0.710227	3	125
Q8XP00	ycgJ	191	101	0.528796	24	0.125654	0.65445	4	125
Q8XLC5	CPE1117	194	102	0.525773	23	0.118557	0.64433	4	125
Q8XJW8	CPE1635	188	96	0.510638	29	0.154255	0.664894	4	125
Q8XI87	CPE2234	186	91	0.489247	34	0.182796	0.672043	4	125
Q8XMC5	CPE0764	209	102	0.488038	23	0.110048	0.598086	4	125
Q8XHJ8	pth	188	90	0.478723	35	0.18617	0.664894	3	125
Q8XJ87	rplY	203	92	0.453202	33	0.162562	0.615764	3	125
Q8XM68	CPE0822	267	109	0.40824	16	0.0599251	0.468165	4	125
Q8XLL0	CPE1031	244	92	0.377049	33	0.135246	0.512295	4	125
Q8XK41	CPE1562	169	112	0.662722	12	0.0710059	0.733728	4	124
Q8XP07	CPE0159	197	117	0.593909	7	0.035533	0.629442	3	124
Q8XH39	CPE2646	215	117	0.544186	7	0.0325581	0.576744	4	124
Q8XNQ0	CPE0282	199	103	0.517588	21	0.105528	0.623116	4	124
Q8XP82	gpmA	207	104	0.502415	20	0.0966184	0.599034	4	124
Q8XN03	mntP	213	106	0.497653	18	0.084507	0.58216	3	124
Q8XLV1	CPE0939	170	84	0.494118	40	0.235294	0.729412	4	124
Q8XMN5	CPE0653	230	100	0.434783	24	0.104348	0.53913	4	124
Q8XMJ6	tal	215	91	0.423256	33	0.153488	0.576744	3	124
Q8XL18	cbiT	197	77	0.390863	47	0.238579	0.629442	4	124
Q8XLK6	CPE1035	186	100	0.537634	23	0.123656	0.66129	3	123
Q8XMA8	CPE0782	189	99	0.52381	24	0.126984	0.650794	3	123
Q8XL15	cbiC	209	105	0.502392	18	0.0861244	0.588517	3	123
Q8XMK3	purN	204	102	0.5	21	0.102941	0.602941	3	123
Q8XK45	CPE1558	213	105	0.492958	18	0.084507	0.577465	4	123
Q8XKV0	xpt2	192	86	0.447917	37	0.192708	0.640625	3	123
Q8XLU5	CPE0945	218	93	0.426606	30	0.137615	0.56422	4	123
Q8XK19	CPE1584	185	112	0.605405	10	0.0540541	0.659459	3	122
Q8XIP2	CPE2073	202	102	0.50495	20	0.0990099	0.60396	4	122
Q8XJM8	CPE1728	176	86	0.488636	36	0.204545	0.693182	4	122
P51591	rbr	195	87	0.446154	35	0.179487	0.625641	3	122
Q8XLG0	CPE1081	188	82	0.43617	40	0.212766	0.648936	4	122
Q8XP92	CPE0073	194	84	0.43299	38	0.195876	0.628866	4	122
Q8XKU1	tpiA	248	101	0.407258	34	0.137097	0.544355	1	135
Q8XH83	CPE2602	213	87	0.408451	35	0.164319	0.57277	4	122
Q8XLZ9	CPE0891	151	108	0.715232	13	0.0860927	0.801325	4	121
Q8XKR5	CPE1329	173	115	0.66474	6	0.0346821	0.699422	3	121
I1SBB2	CPE0164	152	97	0.638158	24	0.157895	0.796053	4	121
Q8XM55	CPE0835	165	99	0.6	22	0.133333	0.733333	4	121
Q8XMV7	CPE0581	195	111	0.569231	10	0.0512821	0.620513	3	121
Q8XH53	CPE2632	162	85	0.524691	36	0.222222	0.746914	4	121
Q8XKC7	CPE1473	184	94	0.51087	27	0.146739	0.657609	4	121
Q8XKC2	CPE1478	178	89	0.5	32	0.179775	0.679775	4	121
Q8XKS6	nth	209	104	0.497608	17	0.0813397	0.578947	3	121
Q8XHV0	rpsD1	206	99	0.480583	22	0.106796	0.587379	3	121
Q8XIC4	upp	209	93	0.444976	28	0.133971	0.578947	3	121
Q8XKJ0	CPE1405	241	104	0.431535	17	0.0705394	0.502075	4	121
Q8XMF2	CPE0737	220	94	0.427273	27	0.122727	0.55	4	121
Q8XI68	CPE2253	204	84	0.411765	37	0.181373	0.593137	3	121
Q8XI73	CPE2248	189	105	0.555556	15	0.0793651	0.634921	3	120
Q8XPB8	recR	198	109	0.550505	11	0.0555556	0.606061	3	120
Q8XHK1	CPE2482	182	95	0.521978	25	0.137363	0.659341	4	120
Q8XJM6	CPE1730	185	96	0.518919	24	0.12973	0.648649	4	120
Q8XM99	azoR2	198	92	0.464646	28	0.141414	0.606061	3	120
Q8XJB2	pyrR	178	82	0.460674	38	0.213483	0.674157	3	120
Q8XIY8	CPE1975	188	84	0.446809	36	0.191489	0.638298	4	120
Q8XJ52	dapH	236	92	0.389831	28	0.118644	0.508475	3	120
Q8XJ89	CPE1872	144	94	0.652778	25	0.173611	0.826389	4	119
Q8XM83	CPE0807	167	103	0.616766	16	0.0958084	0.712575	4	119
Q8XIX1	CPE1992	181	100	0.552486	19	0.104972	0.657459	4	119
Q8XLR2	CPE0979	170	93	0.547059	26	0.152941	0.7	3	119
Q8XMF7	CPE0732	191	98	0.513089	21	0.109948	0.623037	4	119
Q8XIE8	comFC	219	106	0.484018	13	0.0593607	0.543379	4	119
Q8XNH6	CPE0357	184	88	0.478261	31	0.168478	0.646739	4	119
Q8XI22	rex	212	96	0.45283	23	0.108491	0.561321	3	119
Q8XKY2	CPE1260	256	98	0.382812	21	0.0820312	0.464844	4	119
Q8XJL7	CPE1739	239	83	0.34728	36	0.150628	0.497908	4	119
Q8XK58	bioY	184	116	0.630435	2	0.0108696	0.641304	3	118
Q8XHN8	ctsR	151	77	0.509934	41	0.271523	0.781457	3	118
Q8XKZ8	CPE1244	156	79	0.50641	39	0.25	0.75641	4	118
Q8XIZ6	CPE1967	179	90	0.502793	28	0.156425	0.659218	4	118
Q8XH36	CPE2649	196	95	0.484694	23	0.117347	0.602041	4	118
Q8XJ63	CPE1898	184	89	0.483696	29	0.157609	0.641304	4	118
Q8XHU4	adk	218	91	0.417431	27	0.123853	0.541284	3	118
Q8XI39	CPE2282	188	72	0.382979	46	0.244681	0.62766	4	118
Q8XK84	CPE1519	164	102	0.621951	15	0.0914634	0.713415	4	117
Q8XJB8	CPE1842	142	86	0.605634	31	0.21831	0.823944	4	117
Q8XHF3	spmB	172	103	0.598837	14	0.0813953	0.680233	4	117
Q8XM03	CPE0887	183	93	0.508197	24	0.131148	0.639344	4	117
Q46206	scpB	195	96	0.492308	21	0.107692	0.6	3	117
Q8XI74	CPE2247	189	83	0.439153	34	0.179894	0.619048	4	117
Q8XLH4	CPE1067	154	100	0.649351	16	0.103896	0.753247	4	116
Q8XPC1	folA	161	101	0.627329	15	0.0931677	0.720497	3	116
Q8XKA8	CPE1492	174	107	0.614943	9	0.0517241	0.666667	4	116
Q8XNU4	CPE0238	175	86	0.491429	30	0.171429	0.662857	4	116
Q8XHL2	hprT	183	89	0.486339	27	0.147541	0.63388	3	116
Q8XJ12	CPE1949	197	87	0.441624	29	0.147208	0.588832	4	116
Q8XLY5	pduL	211	90	0.42654	26	0.123223	0.549763	3	116
Q8XLJ3	CPE1048	147	96	0.653061	19	0.129252	0.782313	4	115
Q8XLH7	nqrE	191	112	0.586387	3	0.0157068	0.602094	3	115
Q8XNF7	CPE0376	183	98	0.535519	17	0.0928962	0.628415	4	115
Q8XJP6	rimM	165	85	0.515152	30	0.181818	0.69697	3	115
Q8XLH8	nqrD	222	106	0.477477	9	0.0405405	0.518018	3	115
Q8XIE3	CPE2178	214	85	0.397196	30	0.140187	0.537383	4	115
Q8XN25	CPE0513	249	98	0.393574	53	0.212851	0.606426	1	151
Q8XM04	CPE0886	261	96	0.367816	19	0.0727969	0.440613	4	115
Q8XJC8	spoIIIAB	171	97	0.567251	17	0.0994152	0.666667	4	114
Q8XM94	CPE0796	171	87	0.508772	27	0.157895	0.666667	3	114
Q8XID0	atpF	159	80	0.503145	34	0.213836	0.716981	3	114
Q8XHT8	rplF	179	90	0.502793	24	0.134078	0.636872	3	114
Q8XJ25	CPE1936	206	100	0.485437	14	0.0679612	0.553398	4	114
Q8XLT6	gpo	178	85	0.477528	29	0.162921	0.640449	3	114
Q8XLY2	pduT	184	85	0.461957	29	0.157609	0.619565	4	114
Q8XPC9	CPE0034	220	100	0.454545	14	0.0636364	0.518182	4	114
Q8XL09	CPE1233	232	97	0.418103	17	0.0732759	0.491379	4	114
Q8XJC3	CPE1837	146	90	0.616438	23	0.157534	0.773973	4	113
Q8XH82	CPE2603	166	90	0.542169	23	0.138554	0.680723	4	113
Q8XNL2	CPE0321	157	84	0.535032	29	0.184713	0.719745	4	113
Q8XKS3	cysE	169	89	0.526627	24	0.142012	0.668639	3	113
Q8XP06	CPE0160	183	88	0.480874	25	0.136612	0.617486	4	113
Q8XL81	lexA	203	92	0.453202	21	0.103448	0.55665	3	113
Q8XIY6	ppaX	214	96	0.448598	17	0.0794393	0.528037	3	113
Q8XK93	CPE1510	155	98	0.632258	14	0.0903226	0.722581	4	112
Q8XIW1	CPE2002	185	103	0.556757	9	0.0486486	0.605405	4	112
Q8XPD1	CPE0032	152	84	0.552632	28	0.184211	0.736842	4	112
Q8XHQ9	CPE2423	169	91	0.538462	21	0.12426	0.662722	4	112
Q8XL92	CPE1150	170	91	0.535294	21	0.123529	0.658824	4	112
Q8XLG9	accB	163	80	0.490798	32	0.196319	0.687117	4	112
Q8XHE8	CPE2537	230	103	0.447826	9	0.0391304	0.486957	4	112
Q8XI85	CPE2236	190	80	0.421053	32	0.168421	0.589474	3	112
Q8XIV0	CPE2013	208	73	0.350962	39	0.1875	0.538462	4	112
Q8XKA2	CPE1498	167	105	0.628743	6	0.0359281	0.664671	4	111
P58725	trpP	182	105	0.576923	6	0.032967	0.60989	3	111
Q8XK12	CPE1591	163	92	0.564417	19	0.116564	0.680982	4	111
Q8XM11	CPE0879	180	99	0.55	12	0.0666667	0.616667	4	111
Q8XNY4	CPE0198	166	91	0.548193	20	0.120482	0.668675	4	111
Q8XHR6	rplJ	169	92	0.544379	19	0.112426	0.656805	3	111
Q8XH35	CPE2650	165	87	0.527273	24	0.145455	0.672727	4	111
Q8XP27	CPE0139	156	81	0.519231	30	0.192308	0.711538	4	111
Q8XM76	CPE0814	162	76	0.469136	35	0.216049	0.685185	4	111
Q93MD2	res	189	83	0.439153	28	0.148148	0.587302	3	111
Q8XIT0	grpE	208	89	0.427885	22	0.105769	0.533654	3	111
Q8XN83	CPE0455	169	108	0.639053	2	0.0118343	0.650888	4	110
Q8XI81	CPE2240	155	89	0.574194	21	0.135484	0.709677	4	110
Q8XNL8	sipS	169	94	0.556213	16	0.0946746	0.650888	3	110
Q8XJ30	CPE1931	173	95	0.549133	15	0.0867052	0.635838	4	110
Q8XLM2	folE	185	97	0.524324	13	0.0702703	0.594595	3	110
Q8XMA2	CPE0788	167	86	0.51497	24	0.143713	0.658683	4	110
Q8XLW0	CPE0930	190	89	0.468421	21	0.110526	0.578947	4	110
Q8XL73	CPE1169	214	100	0.46729	10	0.046729	0.514019	4	110
[truncated: 724 more rows]

## Sheet: Supp Table 5
Supplementary Table 5. List of Nested epitopes
Nested epitopes (HTL)	CTL Epitopes	Position	Protein	HLA-I alleles	HLA-II alleles	Number of Alleles (HLA-I / HLA-II)	Number of epitopes (CTL / HTL)
AAAAGIQILAKRPEH	AAAGIQILAK, AAGIQILAK, AAAAGIQIL	117	Q8XJW1	A*03:01, B*07:02	DRB1*08:02, DRB1*11:01	2/2	3/1
AAAANIVPNSTGAAK	IVPNSTGAAK, VPNSTGAAK	200	Q8XKT9	A*03:01, B*07:02, B*08:01	DRB3*02:02, DRB1*13:02, DRB1*04:01	3/3	2/1
AAAEFIEDGDSIFLD	EFIEDGDSIF, FIEDGDSIFL, AEFIEDGDSI, IEDGDSIFL, FIEDGDSIF	83	Q8XP81	A*01:01, A*24:02, A*26:01, B*40:01, B*39:01, A*02:01	DRB3*01:01	6/1	5/1
AAAFLLNDNYADGKD	AAAFLLNDNY, LLNDNYADGK, AAFLLNDNY	346	Q8XL54	A*01:01, A*26:01, A*03:01, B*15:01, B*58:01	DRB3*02:02, DRB1*13:02, DRB1*04:01, DRB1*04:05	5/4	3/1
AAAFRMIAKAETAHY	MIAKAETAHY, IAKAETAHY, RMIAKAETA, AAAFRMIAK	122	P51591	A*01:01, A*26:01, A*03:01, B*15:01, A*02:01, B*58:01	DRB1*13:02, DRB1*08:02, DRB1*11:01	6/3	4/1
AAAGIQILAKRPEHN	AAAGIQILAK, AAGIQILAK	118	Q8XJW1	A*03:01, B*07:02	DRB1*13:02, DRB1*08:02, DRB1*11:01	2/3	2/1
AAAGITVNAQIVVMP	TVNAQIVVM	177	Q8XJK0	B*15:01, A*02:01, A*26:01	DRB1*13:02	3/1	1/1
AAAGLVTEEPEKFGK	VTEEPEKFGK, GLVTEEPEKF, VTEEPEKF, LVTEEPEKF, GLVTEEPEK	43	Q8XJW1	A*01:01, A*24:02, A*26:01, A*03:01, B*15:01, B*58:01	DRB3*01:01	6/1	5/1
AAAIDGAKDFTDYAK	AAIDGAKDF, DGAKDFTDY	136	Q8XNY1	B*15:01, A*01:01, A*26:01	DRB1*04:05	3/1	2/1
AAAIKENKKVVVEII	KENKKVVVEI, KENKKVVV, AIKENKKVV, ENKKVVVEI	61	Q8XJP5	B*40:01, B*08:01	DRB1*13:02	2/1	4/1
AAAIRSKENGIGKVL	IRSKENGIGK, KENGIGKV, KENGIGKVL, RSKENGIGK	21	Q8XI86	B*40:01, B*39:01, A*03:01, B*27:05	DRB1*08:02	4/1	4/1
AAAKNFKDVVVLSDK	NFKDVVVL, KNFKDVVVL	132	Q8XMK2	B*40:01, B*39:01, B*08:01, B*15:01	DRB1*04:05	4/1	2/1
AAALFEDGKIYTGCN	AALFEDGKIY, ALFEDGKIYT, ALFEDGKIY	27	Q8XIU7	A*01:01, A*26:01, A*03:01, B*15:01, A*02:01	DRB1*03:01	5/1	3/1
AAALLKIVFDKESSF	AALLKIVFDK, KIVFDKESSF, VFDKESSF, AALLKIVF, IVFDKESSF, AAALLKIVF, ALLKIVFDK	422	Q8XKJ8	A*24:02, B*08:01, A*26:01, B*07:02, A*03:01, B*15:01, B*58:01	DRB3*01:01	7/1	7/1
AAALVVMSAEKAKEL	MSAEKAKEL, ALVVMSAEK, VVMSAEKAK	254	Q8XIC6	B*08:01, B*58:01, A*03:01	DRB1*04:01, DRB1*08:02	3/2	3/1
AAAMSFFGDTNGLQE	SFFGDTNGL	279	Q8XME6	A*24:02, A*26:01	DRB1*04:01, DRB3*01:01	2/2	1/1
AAAMVLLSKWRGEQT	AAAMVLLSKW, AMVLLSKW, AAAMVLLSK, AAMVLLSKW	178	Q8XJB3	A*03:01, B*58:01	DRB1*08:02, DRB1*11:01	2/2	4/1
AAANIVPNSTGAAKA	IVPNSTGAAK, VPNSTGAAKA, VPNSTGAAK	201	Q8XKT9	A*03:01, B*07:02, B*08:01	DRB3*02:02, DRB1*13:02, DRB1*04:01, DRB1*08:02	3/4	3/1
AAANLAINNSSNKDV	LAINNSSNK	1049	Q8XKX6	A*03:01	DRB3*02:02	1/1	1/1
AAARIILEEAKKMAA	ARIILEEAKK, RIILEEAKK, ARIILEEAK	105	Q8XKK3	B*15:01, A*03:01, B*27:05	DRB1*13:02	3/1	3/1
AAARPFITHHNALDI	RPFITHHNAL, FITHHNAL, THHNALDI, AAARPFITH, AARPFITHH, PFITHHNAL, RPFITHHNA	212	Q8XHL8	B*08:01, A*24:02, A*01:01, A*03:01, B*15:01, B*39:01, B*07:02	DRB1*04:05	7/1	7/1
AAASAIKKEFTLPSV	AAASAIKKEF, AIKKEFTL, KEFTLPSV, SAIKKEFTL, AASAIKKEF	114	Q8XL20	B*08:01, B*58:01, B*40:01, B*39:01, B*15:01, B*07:02	DRB1*04:01	6/1	5/1
AAASYINGKRIKNIS	ASYINGKRIK, AAASYINGK	265	Q8XIS8	A*03:01	DRB1*11:01	1/1	2/1
AAAVVVNGREVLSNI	VVNGREVL, VVVNGREVL	17	Q8XI89	B*08:01, B*07:02	DRB1*13:02	2/1	2/1
AAAVYVNASTRFTDG	AVYVNASTRF, AVYVNASTR, VYVNASTRF	360	Q8XHA7	B*15:01, A*03:01, A*24:02, A*26:01	DRB3*02:02, DRB1*13:02, DRB1*04:01, DRB1*08:02	4/4	3/1
AAAYAISFDKEALLT	AAAYAISFDK, ISFDKEAL, SFDKEALL, AAYAISFDK, ISFDKEALL	303	Q8XN09	A*03:01, B*58:01, B*08:01	DRB1*03:01, DRB3*01:01	3/2	5/1
AAAYEAHENGVEKIL	AHENGVEKIL, HENGVEKI, HENGVEKIL, EAHENGVEK, AHENGVEKI	16	Q8XHD5	B*40:01, B*39:01, A*26:01	DRB1*04:05	3/1	5/1
AADAIARFKRLTGHE	DAIARFKRL, AADAIARFK, ARFKRLTGH	29	Q8XHG1	B*08:01, A*26:01, A*03:01, B*39:01, B*27:05	DRB1*13:02, DRB1*08:02, DRB1*11:01	5/3	3/1
AADAITLLKKRGAKQ	AADAITLLKK, ITLLKKRGAK, AADAITLLK, TLLKKRGAK, DAITLLKKR	140	Q8XIC4	A*01:01, A*26:01, A*03:01, B*39:01, A*02:01, B*07:02	DRB1*13:02, DRB1*08:02, DRB1*11:01	6/3	5/1
AADFVMELIDDAKEK	FVMELIDDA	337	Q8XHP4	A*02:01	DRB1*04:01, DRB1*04:05	1/2	1/1
AADFYEHMLNEAQSY	EHMLNEAQSY, MLNEAQSY, HMLNEAQSY, AADFYEHML	281	Q8XNK4	B*15:01, B*39:01, A*01:01, A*26:01	DRB1*04:01, DRB1*04:05	4/2	4/1
AADFYLLERMRKAFP	YLLERMRKA	164	Q9S4K9	B*08:01, A*02:01	DRB1*11:01	2/1	1/1
AADGGYVYKDNNGTL	AADGGYVY, AADGGYVYK, VYKDNNGTL	194	Q8XHY1	A*01:01, A*24:02, A*03:01	DRB1*08:02	3/1	3/1
AADGSFEELKKISNE	AADGSFEEL, GSFEELKKI	225	Q8XM06	A*01:01, A*26:01, B*07:02, B*15:01, B*39:01, B*58:01	DRB1*08:02, DRB1*11:01	6/2	2/1
AADIERNISNKMMVE	DIERNISNKM, IERNISNKMM, ERNISNKMM, IERNISNKM	88	Q8XJJ7	B*40:01, B*39:01, B*58:01, A*26:01	DRB3*02:02, DRB1*13:02	4/2	4/1
AADIISESTNLELHK	ISESTNLELH, SESTNLEL, ISESTNLEL, DIISESTNL	38	Q8XLT3	B*40:01, A*01:01, A*02:01, A*26:01	DRB1*04:01, DRB1*04:05	4/2	4/1
AADIWAKNNTTFNTK	DIWAKNNTTF, KNNTTFNTK, IWAKNNTTF	350	Q8XNG2	A*03:01, A*24:02, A*26:01	DRB3*02:02, DRB1*13:02	3/2	3/1
AADLVRAIDTKAQIG	RAIDTKAQI	48	Q8XJ03	B*58:01, B*07:02	DRB1*04:01, DRB1*08:02	2/2	1/1
AADLYVSSSRTEGYP	YVSSSRTEGY, SSSRTEGY, VSSSRTEGY	270	Q8XN36	A*01:01, A*26:01, B*07:02, B*15:01, B*39:01, B*58:01, B*27:05	DRB1*08:02, DRB1*11:01	7/2	3/1
AADRIFKVLEADESK	AADRIFKVL, DRIFKVLEA, KVLEADESK	305	Q8XNV6	B*39:01, B*08:01, B*07:02, A*03:01	DRB1*04:01, DRB1*04:05	4/2	3/1
AADSAVMVIDGAKGV	MVIDGAKGV, AVMVIDGAK	103	Q8XMS7	A*03:01, A*02:01, A*26:01	DRB3*01:01	3/1	2/1
AADSYAVSADEVEKM	AVSADEVEKM, VSADEVEKM, AVSADEVEK, SYAVSADEV	77	Q8XK52	A*01:01, A*24:02, A*26:01, A*03:01, B*39:01, B*58:01	DRB1*04:05	6/1	4/1
AADVAMEVTTKAVQL	MEVTTKAVQL, EVTTKAVQL, DVAMEVTTK	323	Q8XI24	B*40:01, B*08:01, A*26:01	DRB1*04:01	3/1	3/1
AADVVIMDDKPSKII	VIMDDKPSKI, IMDDKPSKII, VVIMDDKPSK, IMDDKPSKI, VIMDDKPSK, MDDKPSKII	661	Q8XI21	A*01:01, B*08:01, A*03:01, B*40:01, B*39:01, A*02:01, B*07:02	DRB1*03:01, DRB1*04:01, DRB3*01:01	7/3	6/1
AADYSWNMDNYDYDK	ADYSWNMDNY, YSWNMDNYDY, YSWNMDNY	444	Q8XL08	A*01:01, A*26:01	DRB3*02:02, DRB1*04:05	2/2	3/1
AAEAFGADKAFFMVN	EAFGADKAFF, AEAFGADKAF, AFGADKAFF, EAFGADKAF, FGADKAFFM, AEAFGADKA	76	Q8XMY9	B*40:01, A*24:02, B*08:01, A*26:01	DRB3*01:01	4/1	6/1
AAEEIYTPLNKFHSS	EEIYTPLNKF, IYTPLNKF, AEEIYTPL, EIYTPLNKF, AAEEIYTPL, TPLNKFHSS	170	Q8XIA2	A*24:02, B*08:01, A*01:01, A*26:01, B*40:01, B*15:01, B*39:01, B*07:02	DRB1*08:02, DRB1*11:01	8/2	6/1
AAEELEFEKAAKIRD	AEELEFEKA, LEFEKAAKI	217	Q8XNI1	B*40:01, B*58:01	DRB3*02:02, DRB1*13:02	2/2	2/1
AAEEVIKWNKLNKDT	AEEVIKWNKL, EVIKWNKL, AAEEVIKW, VIKWNKLNK, EEVIKWNKL	228	Q8XMI2	A*26:01, A*03:01, B*40:01, B*39:01, B*58:01	DRB1*13:02	5/1	5/1
AAEEVVFNSITTGAS	EEVVFNSI, AEEVVFNSI	488	Q8XMU0	B*40:01	DRB3*02:02	1/1	2/1
AAEFIEDGDSIFLDS	EFIEDGDSIF, FIEDGDSIFL, AEFIEDGDSI, IEDGDSIFL, FIEDGDSIF	84	Q8XP81	A*01:01, A*24:02, A*26:01, B*40:01, B*39:01, A*02:01	DRB3*01:01	6/1	5/1
AAEFNNDWDDLLKDE	AEFNNDWDDL	2	Q8XNR7	B*40:01, B*58:01	DRB3*01:01	2/1	1/1
AAEGIKIENGVLTRA	AEGIKIENGV, KIENGVLTR, IENGVLTRA	387	Q8XNJ3	B*40:01, A*03:01	DRB1*13:02	2/1	3/1
AAEGIVKTYVSEDMK	AEGIVKTY, AAEGIVKTY, KTYVSEDMK, AEGIVKTYV	55	Q8XJQ7	A*01:01, A*26:01, A*03:01, B*40:01, B*15:01, B*58:01	DRB1*04:05	6/1	4/1
AAEIDVTERFPMENV	AEIDVTERFP, DVTERFPM, AEIDVTERF, TERFPMENV	28	Q8XI24	B*08:01, A*26:01, B*40:01, B*15:01, B*07:02	DRB1*13:02	5/1	4/1
AAEIEADVILLAKKV	AEIEADVILL, AEIEADVI, AEIEADVIL, EADVILLAK, DVILLAKKV, IEADVILLA	148	Q8XJQ8	B*40:01, B*39:01, A*01:01, A*26:01	DRB1*03:01, DRB3*01:01	4/2	6/1
AAEIIKNGGIGAFPT	IIKNGGIGAF, IKNGGIGAF, AEIIKNGGI	21	Q8XIC1	B*15:01, B*40:01	DRB3*02:02, DRB1*13:02	2/2	3/1
AAEIVQEAADPDANI	QEAADPDANI, EAADPDANI	278	Q8XJJ1	B*40:01, A*26:01	DRB1*04:01, DRB1*04:05	2/2	2/1
AAEKLLVNEKIAEEF	LVNEKIAEEF, AEKLLVNEKI, NEKIAEEF	258	Q8XHA7	B*15:01, B*40:01, A*26:01	DRB1*13:02	3/1	3/1
AAEKYAKIAKMVGLQ	YAKIAKMVGL, AEKYAKIAKM, KYAKIAKM, AKIAKMVGL, KYAKIAKMV, EKYAKIAKM	287	Q8XLZ8	B*08:01, A*24:02, A*26:01, B*40:01, B*39:01, B*27:05	DRB1*08:02, DRB1*11:01	6/2	6/1
AAELLKDDIIEGRNL	AELLKDDII	689	Q8XN30	B*40:01	DRB1*03:01	1/1	1/1
AAELRDIIKDLKENS	AELRDIIKDL, ELRDIIKDL, LRDIIKDLK	644	Q46323	B*40:01, B*27:05, B*08:01, A*26:01	DRB1*03:01	4/1	3/1
AAEMAMVSVNKSKIK	AEMAMVSVNK, MAMVSVNKSK, AEMAMVSV, EMAMVSVNK, AMVSVNKSK	26	Q8XNA1	B*40:01, A*03:01	DRB1*04:01, DRB1*08:02	2/2	5/1
AAEPLLKDGSITDEY	LKDGSITDEY, AEPLLKDGSI, EPLLKDGSI, KDGSITDEY	30	Q8XN17	B*40:01, A*01:01, B*07:02, B*08:01	DRB3*01:01	4/1	4/1
AAERIFDIMDTKNDM	ERIFDIMDTK, AERIFDIM, RIFDIMDTK, DIMDTKNDM	316	Q8XK78	B*08:01, A*26:01, A*03:01, B*40:01, A*02:01, B*27:05	DRB1*04:05	6/1	4/1
AAESYRTLRTNIQYS	YRTLRTNIQY, TLRTNIQY, RTLRTNIQY, SYRTLRTNI	12	Q8XN46	A*01:01, B*08:01, A*24:02, A*26:01, B*07:02, A*03:01, B*15:01, B*39:01, B*58:01, B*27:05	DRB1*11:01, DRB1*04:01, DRB1*04:05, DRB1*08:02	10/4	4/1
AAESYRVLRTSLEYS	YRVLRTSLEY, YRVLRTSL, VLRTSLEY, RVLRTSLEY, SYRVLRTSL	12	Q8XN76	A*01:01, B*08:01, A*24:02, A*26:01, B*07:02, A*03:01, B*15:01, B*39:01, A*02:01, B*58:01, B*27:05	DRB1*04:01, DRB1*04:05, DRB1*08:02	11/3	5/1
AAEVIFNIVRGIKPK	VIFNIVRGIK, EVIFNIVRGI, AEVIFNIV, VIFNIVRGI, NIVRGIKPK	82	Q8XLK1	A*26:01, A*03:01, B*40:01, A*02:01, B*58:01	DRB3*02:02, DRB1*13:02	5/2	5/1
AAEVNVHGKLKEAAE	HGKLKEAA, NVHGKLKEA, VHGKLKEAA, AEVNVHGKL	760	Q8XL08	B*40:01, B*39:01, B*08:01	DRB1*13:02	3/1	4/1
AAEVYETRNKLRIEE	VYETRNKLRI, EVYETRNKLR, AEVYETRNKL, VYETRNKL, EVYETRNKL, YETRNKLRI	127	Q8XLV9	B*08:01, A*24:02, A*26:01, B*40:01, B*07:02	DRB1*13:02	5/1	6/1
AAEVYLNGIHVGGHK	AEVYLNGIHV, VYLNGIHV, AEVYLNGI, EVYLNGIHV	84	Q8XM59	B*40:01, A*24:02, A*26:01	DRB3*02:02, DRB1*13:02	3/2	4/1
AAEYHPAYGNMVIID	HPAYGNMVII, YHPAYGNMVI, AEYHPAYGNM, AAEYHPAY, HPAYGNMV, HPAYGNMVI, EYHPAYGNM, YHPAYGNMV	325	Q8XNY0	A*01:01, A*24:02, B*40:01, B*39:01, B*07:02	DRB3*02:02	5/1	8/1
AAEYLKLSAKYGGYF	AEYLKLSAKY, AAEYLKLSAK, KLSAKYGGYF, YLKLSAKY, KLSAKYGGY, EYLKLSAKY, LSAKYGGYF	362	Q8XNK4	A*01:01, A*24:02, A*26:01, A*03:01, B*15:01, B*40:01, B*58:01	DRB1*11:01	7/1	7/1
AAFAAVLKLAEKIEK	VLKLAEKIEK, AVLKLAEK, KLAEKIEK, AAFAAVLKL, AAVLKLAEK	268	I1SBA7	A*03:01, A*02:01, B*58:01	DRB1*11:01	3/1	5/1
AAFAFSFNPLGKIAY	SFNPLGKIAY, FAFSFNPLGK, AFSFNPLGK, AFAFSFNPL	19	Q8XNP3	A*01:01, A*24:02, B*08:01, A*03:01, B*15:01, B*07:02	DRB3*02:02, DRB1*04:01	6/2	4/1
AAFAHNLTPILCCGE	AHNLTPIL, FAHNLTPIL, AHNLTPILC	114	Q8XKU1	B*39:01, B*08:01	DRB3*02:02	2/1	3/1
AAFDPNYPSVCEKKN	AAFDPNYPSV, AFDPNYPSV	347	Q8XLN5	A*01:01, A*24:02, B*08:01, A*26:01, B*15:01, B*39:01, A*02:01, B*58:01	DRB3*02:02	8/1	2/1
AAFFDIDGTIYREGL	AFFDIDGTIY, FDIDGTIY, FFDIDGTIY, AFFDIDGTI	7	Q8XL70	B*15:01, A*01:01, A*24:02, A*26:01	DRB1*03:01, DRB3*01:01	4/2	4/1
AAFFQNGENRTTDEF	GENRTTDEF	265	Q8XM72	B*40:01	DRB3*02:02	1/1	1/1
AAFGLNHNLLQTTIF	NHNLLQTTIF, NHNLLQTT, AAFGLNHNL, GLNHNLLQT, AFGLNHNLL, NHNLLQTTI	441	Q8XK44	B*39:01, A*24:02, A*02:01, B*58:01	DRB3*02:02	4/1	6/1
AAFILAKKGYQVTIF	FILAKKGYQV, LAKKGYQV, ILAKKGYQV	126	Q8XHM2	A*03:01, A*02:01, B*08:01	DRB1*08:02, DRB1*11:01	3/2	3/1
AAFILFNSSFKVLAA	FILFNSSFKV, ILFNSSFKVL, AFILFNSSFK, ILFNSSFK, LFNSSFKVL, ILFNSSFKV, FILFNSSFK, AFILFNSSF, NSSFKVLAA	26	P43153	A*03:01, A*24:02, A*02:01, B*08:01	DRB3*02:02, DRB1*13:02	4/2	9/1
AAFKALIKNTDIKNS	KALIKNTDIK, ALIKNTDIK	292	P0C2E9	A*01:01, A*03:01	DRB3*02:02, DRB1*08:02, DRB1*11:01	2/3	2/1
AAFLLNDNYADGKDV	LLNDNYADGK, AAFLLNDNY	347	Q8XL54	A*01:01, A*26:01, A*03:01, B*15:01, B*58:01	DRB3*02:02, DRB1*04:05	5/2	2/1
AAFPYDVLSRDEAKE	AAFPYDVLSR	21	Q8XPB0	A*03:01	DRB1*08:02, DRB1*11:01	1/2	1/1
AAFRKLSKLYHPDRY	LSKLYHPDRY, AAFRKLSKLY, AFRKLSKL, AAFRKLSKL, AFRKLSKLY, FRKLSKLYH	231	Q8XNW4	A*01:01, B*08:01, A*26:01, A*03:01, B*15:01, B*40:01, B*39:01, B*07:02, B*27:05	DRB1*08:02, DRB1*11:01	9/2	6/1
AAFRMIAKAETAHYN	MIAKAETAHY, IAKAETAHY, RMIAKAETA	123	P51591	A*01:01, A*26:01, A*03:01, B*15:01, A*02:01, B*58:01	DRB1*08:02, DRB1*11:01	6/2	3/1
AAFSGVLFIVRPSGN	AAFSGVLFI	128	Q8XKS7	A*02:01, B*58:01	DRB1*11:01	2/1	1/1
AAFVHAQNPSYQSPI	AFVHAQNPSY, FVHAQNPSY	197	Q8XL52	B*15:01, A*01:01, A*26:01	DRB3*02:02	3/1	2/1
AAFVKSVDIKSGDYA	KSVDIKSGDY, AAFVKSVDIK, SVDIKSGDY	55	Q8XP62	A*01:01, A*26:01, A*03:01, B*15:01, B*58:01	DRB1*04:01	5/1	3/1
AAFYKINQLQLYIEH	AFYKINQLQL, FYKINQLQLY, AAFYKINQL, KINQLQLYI, FYKINQLQL, YKINQLQLY	156	Q8XLR0	B*08:01, A*24:02, A*26:01, B*58:01, B*15:01, A*02:01, B*07:02	DRB3*02:02, DRB1*13:02	7/2	6/1
AAFYKNLSKLQLEFY	NLSKLQLEFY, FYKNLSKLQL, FYKNLSKL, LSKLQLEF, NLSKLQLEF, LSKLQLEFY, AFYKNLSKL, YKNLSKLQL, AAFYKNLSK	128	Q8XI66	A*01:01, A*24:02, B*08:01, A*26:01, A*03:01, B*15:01, B*39:01, B*58:01	DRB1*08:02, DRB1*11:01	8/2	9/1
AAFYRIPVVIDGFIS	YRIPVVIDGF, AAFYRIPVV, AFYRIPVVI, RIPVVIDGF	251	Q8XLK7	B*08:01, A*24:02, A*02:01, B*27:05	DRB1*04:05	4/1	4/1
AAGDRFTVVKDEKTA	AAGDRFTVVK, AAGDRFTVV	425	Q8XJR8	A*03:01, B*08:01	DRB1*04:01, DRB1*04:05	2/2	2/1
AAGEAFDKVARAVGL	EAFDKVARAV, GEAFDKVARA, DKVARAVGL, EAFDKVARA, AFDKVARAV	164	Q8XI89	B*40:01, B*39:01, B*08:01, A*26:01	DRB1*08:02, DRB1*11:01	4/2	5/1
AAGELKPSNGKVIGD	GELKPSNGKV, KPSNGKVI	1606	Q8XKW1	B*40:01, B*07:02	DRB1*13:02	2/1	2/1
AAGFIHLITNRVLKD	HLITNRVL, IHLITNRV, FIHLITNRV, HLITNRVLK, IHLITNRVL	253	Q8XKW6	B*08:01, A*01:01, A*03:01, B*15:01, B*39:01, A*02:01, B*58:01	DRB1*13:02, DRB1*11:01, DRB3*02:02, DRB1*04:05, DRB1*08:02, DRB1*04:01	7/6	5/1
AAGFYAAKTIREINS	FYAAKTIREI, YAAKTIREI	481	Q8XLM7	A*24:02, B*08:01, A*03:01, B*58:01, B*07:02	DRB1*11:01, DRB3*02:02, DRB1*04:05, DRB1*08:02, DRB1*04:01	5/5	2/1
AAGGIRYIPEVGEVE	IRYIPEVGEV, RYIPEVGEV	66	Q8XHJ1	A*24:02, B*27:05	DRB1*04:05	2/1	2/1
AAGGVDALTIAPDNK	ALTIAPDNK	495	Q8XIK7	A*03:01	DRB1*04:05	1/1	1/1
AAGILASRNNQSIVL	SRNNQSIVL	48	Q8XKA8	B*39:01, B*08:01, B*27:05	DRB1*04:01, DRB1*13:02	3/2	1/1
AAGIQILAKRPEHNT	AAGIQILAK	119	Q8XJW1	A*03:01	DRB1*08:02, DRB1*11:01, DRB1*13:02	1/3	1/1
AAGIRRIEAVTGISA	IRRIEAVTGI, RRIEAVTGIS, RRIEAVTGI, AAGIRRIEA, AGIRRIEAV, IEAVTGISA	691	Q8XJH6	B*40:01, B*39:01, B*08:01, B*27:05	DRB1*08:02	4/1	6/1
AAGIRTLSNIKLTER	AGIRTLSNIK, TLSNIKLTER, IRTLSNIKL, GIRTLSNIK	367	P50487	B*39:01, A*03:01, B*27:05	DRB1*13:02	3/1	4/1
AAGISGAKTLRELDK	GISGAKTLR	10	Q8XJG3	A*03:01	DRB1*04:05	1/1	1/1
AAGITVNAQIVVMPG	TVNAQIVVM	178	Q8XJK0	B*15:01, A*02:01, A*26:01	DRB3*02:02, DRB1*13:02	3/2	1/1
AAGIVKFKSRKGEAE	GIVKFKSRK	164	Q8XJP0	A*03:01	DRB1*08:02, DRB1*13:02	1/2	1/1
AAGIYADKIHNMVCE	GIYADKIHNM, IYADKIHNMV, YADKIHNM, YADKIHNMV, IYADKIHNM	200	Q8XHD4	A*01:01, A*24:02, B*08:01, A*26:01, B*39:01, A*02:01	DRB1*03:01, DRB3*01:01	6/2	5/1
AAGKIHSDIERGFIR	KIHSDIERGF, IHSDIERGF	306	Q8XJ95	B*15:01, B*39:01, A*24:02	DRB1*03:01, DRB3*01:01	3/2	2/1
AAGLISDLKEKGIRT	AGLISDLKEK, GLISDLKEK, DLKEKGIRT	310	Q8XIN9	B*08:01, A*26:01, A*03:01, B*40:01, B*39:01	DRB1*03:01	5/1	3/1
AAGLMISIGKVMGIY	ISIGKVMGIY, SIGKVMGIY, GLMISIGKV, AGLMISIGK, LMISIGKVM, ISIGKVMGI	28	Q8XNB9	A*01:01, A*26:01, A*03:01, B*15:01, A*02:01, B*58:01	DRB1*11:01	6/1	6/1
AAGLVTEEPEKFGKA	VTEEPEKFGK, GLVTEEPEKF, VTEEPEKF, LVTEEPEKF, GLVTEEPEK	44	Q8XJW1	A*01:01, A*24:02, A*26:01, A*03:01, B*15:01, B*58:01	DRB3*01:01	6/1	5/1
AAGMARAQRLLGKDN	MARAQRLL, AGMARAQRL, ARAQRLLGK	124	Q8XJE1	B*08:01, B*07:02, B*27:05	DRB1*08:02, DRB1*11:01	3/2	3/1
AAGSVVVEDVPAGVV	VVVEDVPAGV, VVEDVPAGV, VEDVPAGVV	194	Q8XJ52	B*40:01, A*02:01	DRB1*04:01, DRB3*01:01	2/2	3/1
AAGVKGASKIVAVDI	AAGVKGASK, KGASKIVAV	166	Q8XIL6	A*03:01, B*08:01	DRB1*08:02, DRB1*11:01	2/2	2/1
AAGYFTYLGKINVGD	AAGYFTYLGK, FTYLGKINV, AGYFTYLGK, GYFTYLGKI	258	Q8XI28	A*03:01, A*24:02, A*02:01	DRB1*08:02, DRB1*11:01	3/2	4/1
AAHWKYKSGINGTDS	AHWKYKSGI	334	Q8XJ23	B*39:01	DRB1*08:02	1/1	1/1
AAHYRLDNLTAFVDF	YRLDNLTAFV, HYRLDNLTAF, AHYRLDNL, YRLDNLTAF, RLDNLTAFV, AAHYRLDNL	163	Q8XNN6	A*24:02, B*08:01, A*01:01, B*39:01, A*02:01, B*27:05	DRB3*01:01	6/1	6/1
AAIAEIKAMSKEAIN	AIAEIKAMSK, AAIAEIKAM	1343	Q8XM24	B*15:01, A*03:01, A*26:01	DRB1*13:02, DRB1*11:01	3/2	2/1
AAIAYNKEAKYKLAG	AIAYNKEAKY, IAYNKEAKYK, AYNKEAKYKL, IAYNKEAKY, YNKEAKYKL, AIAYNKEAK	100	Q8XKB3	A*01:01, A*24:02, B*08:01, A*26:01, A*03:01, B*15:01, B*39:01, B*58:01	DRB1*13:02	8/1	6/1
AAIDGCIYAIPNQKE	AIDGCIYAI, CIYAIPNQK	144	Q8XLL4	A*03:01, A*02:01	DRB1*04:05	2/1	2/1
AAIDIFKILKDKLEE	AAIDIFKILK, IFKILKDKL, AIDIFKILK, AAIDIFKIL	177	Q8XIE3	A*03:01, A*24:02, B*58:01, B*08:01	DRB1*04:05	4/1	4/1
AAIDKRIKVDGVAVK	RIKVDGVAVK, KRIKVDGVAV, AAIDKRIKV, RIKVDGVAV, DKRIKVDGV	35	Q8XIJ7	A*01:01, B*08:01, A*26:01, A*03:01, B*58:01, A*02:01, B*07:02, B*27:05	DRB1*03:01	8/1	5/1
AAIEVKKNKGYNIVP	AIEVKKNKGY, AAIEVKKNK	688	Q8XIV2	A*01:01, A*03:01	DRB3*02:02, DRB1*13:02	2/2	2/1
AAIGMINNKTTAVRI	GMINNKTTAV, MINNKTTAV, AAIGMINNK	386	Q8XKA3	B*08:01, A*02:01, B*07:02, A*03:01	DRB3*02:02, DRB1*13:02	4/2	3/1
AAIIAFTLNYAAYFG	AFTLNYAAYF, AAIIAFTLNY, IAFTLNYAAY, FTLNYAAY, AIIAFTLNY, FTLNYAAYF	86	Q8XKR9	A*01:01, A*24:02, A*26:01, A*03:01, B*15:01, B*58:01	DRB3*02:02	6/1	6/1
AAIIKENKILLVKEK	IIKENKIL, KENKILLV, AAIIKENKI, IIKENKILL	72	Q8XLT3	B*40:01, B*08:01, A*02:01, A*03:01	DRB3*02:02, DRB1*13:02, DRB1*03:01	4/3	4/1
AAIIPHQANLRIIDY	AIIPHQANLR, IPHQANLRII, HQANLRIIDY, AIIPHQANL, QANLRIIDY, IPHQANLRI	246	Q8XLH3	B*08:01, A*01:01, A*26:01, A*03:01, B*40:01, B*15:01, A*02:01, B*07:02	DRB1*13:02	8/1	6/1
AAIIQEINVEKGKIK	AIIQEINVEK, QEINVEKGKI, IIQEINVEK	136	Q8XHR3	B*40:01, A*03:01	DRB1*04:01	2/1	3/1
AAIITGIPNPVLGGV	AIITGIPNPV, IITGIPNPV, IPNPVLGGV	343	P50487	A*02:01, B*07:02	DRB1*13:02	2/1	3/1
AAIKFIEFDSVDAKY	IEFDSVDAKY, FDSVDAKY, EFDSVDAKY	724	Q8XL08	A*01:01, B*08:01, A*26:01, B*15:01, B*40:01, A*02:01, B*07:02	DRB1*03:01, DRB1*04:01	7/2	3/1
AAIKLNKKGEVVDKF	KLNKKGEVV	525	Q8XNB5	B*08:01, A*02:01, A*03:01	DRB1*13:02	3/1	1/1
AAILPLSKKLSEKAD	AILPLSKK, AILPLSKKL, AAILPLSKK, PLSKKLSEK	377	Q8XHL9	A*03:01, A*02:01	DRB1*08:02, DRB1*11:01	2/2	4/1
AAILRNDAEKYKNRY	AILRNDAEKY, NDAEKYKNRY, ILRNDAEKYK, ILRNDAEKY, DAEKYKNRY, AILRNDAEK, LRNDAEKYK	537	Q8XJ80	A*01:01, A*26:01, A*03:01, B*15:01, B*27:05	DRB3*02:02, DRB1*13:02, DRB1*03:01	5/3	7/1
AAINKGYKIIFIVPD	AAINKGYKI	82	I1SBA7	B*08:01	DRB1*04:05	1/1	1/1
AAIRDLIDNEEYKKV	IRDLIDNEEY, DLIDNEEY	107	Q8XIG5	A*26:01, A*02:01, B*27:05	DRB1*04:05	3/1	2/1
AAISVNIVQAEPIKV	IVQAEPIKV	160	Q8XIL2	A*02:01	DRB1*13:02	1/1	1/1
AAIVAEATRKLKPNS	AAIVAEATRK, IVAEATRKLK, IVAEATRKL, AIVAEATRK	149	Q8XNY3	A*03:01, A*02:01, B*07:02, A*26:01	DRB1*13:02	4/1	4/1
AAIVENKIIPIVIFS	VENKIIPIVI, VENKIIPI, ENKIIPIVI, VENKIIPIV	156	Q8XLU3	B*40:01, B*08:01	DRB1*13:02	2/1	4/1
AAIVGIVDSIDIEED	AIVGIVDSI	76	Q8XLY3	A*02:01	DRB1*04:05	1/1	1/1
AAIVPTTNPTSTAIF	TTNPTSTAIF, VPTTNPTSTA, TTNPTSTAI, VPTTNPTST	108	Q8XHF4	A*01:01, A*26:01, B*58:01, B*15:01, B*07:02	DRB1*04:01	5/1	4/1
AAIVQKDDGVLINNR	VQKDDGVLI	165	Q8XLV8	B*15:01, B*40:01	DRB3*01:01, DRB1*03:01	2/2	1/1
AAIWKAIKSLRGEGY	AIWKAIKSLR, AIKSLRGEGY, AIWKAIKSL	33	Q8XML5	B*08:01, A*03:01, B*15:01, B*39:01, A*02:01, B*07:02, B*27:05	DRB1*11:01, DRB3*02:02, DRB1*04:05, DRB1*08:02, DRB1*04:01	7/5	3/1
AAIYAAAQSTLSTGL	AQSTLSTGL, IYAAAQSTL	334	Q8XNZ2	A*24:02, B*15:01, B*39:01, B*40:01, A*02:01	DRB1*04:01	5/1	2/1
AAIYEVHKNLKEVVD	AIYEVHKNLK, YEVHKNLKEV, IYEVHKNL, EVHKNLKEV, AIYEVHKNL, VHKNLKEVV	367	Q8XHN6	A*24:02, B*08:01, A*26:01, A*03:01, B*40:01, B*39:01, A*02:01	DRB1*13:02, DRB1*08:02, DRB1*04:05	7/3	6/1
AAKAFNIDPIYLVAQ	KAFNIDPIYL, KAFNIDPIY, NIDPIYLVA, FNIDPIYLV, AFNIDPIYL	954	Q8XL11	A*01:01, A*24:02, A*26:01, B*15:01, A*02:01, B*58:01	DRB3*02:02, DRB1*13:02, DRB1*03:01, DRB3*01:01	6/4	5/1
AAKALNPNVKVIGVQ	KALNPNVKV, NPNVKVIGV, ALNPNVKVI	190	Q8XL77	B*07:02, B*08:01, A*02:01, B*58:01	DRB1*13:02, DRB1*11:01	4/2	3/1
AAKCIQIIFRELGFP	IQIIFRELGF, QIIFRELGF, AAKCIQIIF	415	Q8XLW1	B*15:01, B*58:01, A*26:01	DRB1*11:01	3/1	3/1
AAKDMNYIPNSLARS	DMNYIPNSL	42	Q8XJX7	B*08:01, A*26:01, B*07:02, B*39:01, B*58:01	DRB1*04:01, DRB1*04:05, DRB1*08:02, DRB3*02:02	5/4	1/1
AAKEIIGSQNVKEQE	EIIGSQNVK, KEIIGSQNV	318	Q8XL37	B*40:01, A*26:01	DRB1*04:05	2/1	2/1
AAKESIKKDIENSLN	IKKDIENSL	684	Q8XIH9	B*39:01, B*08:01	DRB3*01:01, DRB1*03:01	2/2	1/1
AAKFVGELKKVKEKN	AAKFVGELKK, AAKFVGELK, AKFVGELKK	657	Q8XJ10	A*03:01, B*27:05	DRB1*11:01	2/1	3/1
AAKGQYLKSVSVSAT	GQYLKSVSV, YLKSVSVSA	201	Q8XHR5	B*08:01, B*15:01, B*39:01, B*40:01, A*02:01, B*58:01	DRB3*02:02, DRB1*04:01	6/2	2/1
AAKGVRIEAPIPGKS	VRIEAPIPGK, RIEAPIPGK, AAKGVRIEA	402	Q8XJS8	A*03:01, B*07:02, B*27:05	DRB1*04:01, DRB1*08:02	3/2	3/1
AAKIAGEKKVEMIAV	GEKKVEMIAV, GEKKVEMI, IAGEKKVEM, GEKKVEMIA	79	Q8XKN7	B*40:01, B*08:01	DRB1*03:01, DRB1*13:02	2/2	4/1
AAKISAFDTVYSDVN	SAFDTVYSDV, AKISAFDTVY, ISAFDTVY, KISAFDTVY	186	Q8XL94	A*01:01, A*03:01, B*15:01, A*02:01, B*58:01	DRB1*04:01	5/1	4/1
AAKKIQSDSDVLVVI	KIQSDSDVLV, IQSDSDVLV, QSDSDVLVV, SDSDVLVVI	66	Q8XI54	B*40:01, B*39:01, A*01:01, A*02:01	DRB1*03:01, DRB3*01:01	4/2	4/1
AAKKNMNIVQRAVAG	NMNIVQRAV, KKNMNIVQR	94	Q8XMX7	B*08:01, B*27:05	DRB1*08:02, DRB1*11:01	2/2	2/1
AAKKSLEILEVDGEG	AAKKSLEIL	244	Q8XJ14	B*08:01, B*07:02	DRB1*04:05	2/1	1/1
AAKLIKDQGIEVIGI	KLIKDQGIEV, LIKDQGIEV, IKDQGIEVI	17	Q8XIB1	B*39:01, B*08:01, A*02:01, A*03:01	DRB1*03:01, DRB1*13:02, DRB3*01:01	4/3	3/1
AAKLLKKDKDAVMIV	LLKKDKDAV, LKKDKDAVM	95	Q8XI16	B*39:01, B*08:01	DRB1*03:01, DRB3*01:01	2/2	2/1
AAKLLNINKGKLQPG	KLLNINKGKL, AAKLLNINK, KLLNINKGK	331	Q8XL61	A*03:01, A*02:01	DRB3*02:02, DRB1*13:02, DRB1*11:01	2/3	3/1
AAKLWKLSKDYGKEV	KLSKDYGKEV, KLWKLSKDY, AAKLWKLSK	154	Q8XKF9	B*15:01, A*03:01, A*02:01	DRB1*11:01	3/1	3/1
AAKNFKDVVVLSDKK	NFKDVVVL, KNFKDVVVL	133	Q8XMK2	B*40:01, B*39:01, B*08:01, B*15:01	DRB1*08:02, DRB1*04:05	4/2	2/1
AAKNGIKAIIQPGGS	AAKNGIKAI	460	Q8XMK2	B*08:01, B*07:02	DRB1*08:02	2/1	1/1
AAKNKIESLKAEEAK	AAKNKIESLK, AAKNKIESL, IESLKAEEA	267	Q8XL13	B*08:01, A*03:01, B*15:01, B*40:01, B*07:02	DRB1*04:01, DRB1*08:02	5/2	3/1
AAKRFKKTGTGKLKR	KRFKKTGTGK, RFKKTGTGK, KTGTGKLKR	10	Q8XJ68	A*03:01, B*27:05	DRB3*02:02	2/1	3/1
AAKRIEELSKQYGLN	KRIEELSKQY, IEELSKQYGL, AAKRIEEL, KRIEELSK, RIEELSKQY, EELSKQYGL, KRIEELSKQ	119	Q8XK24	A*01:01, B*08:01, A*26:01, B*58:01, B*15:01, B*40:01, B*39:01, B*07:02, B*27:05	DRB1*08:02, DRB1*11:01	9/2	7/1
AAKSTISEDIVIVRE	STISEDIVIV, TISEDIVIV	36	Q8XHJ1	B*40:01, B*08:01, A*02:01	DRB1*03:01	3/1	2/1
AAKTIREINSTASVK	REINSTASVK, EINSTASVK, TIREINSTA, REINSTASV	486	Q8XLM7	B*40:01, A*03:01, B*07:02	DRB1*04:01, DRB1*08:02	3/2	4/1
AAKVGGNYAASLKAH	AAKVGGNY	183	Q8XK83	B*15:01	DRB3*02:02	1/1	1/1
AAKVTLANSQKGTAG	KVTLANSQK	248	P0C216	A*03:01	DRB1*04:01	1/1	1/1
AAKVYYIPRYKGEFD	YYIPRYKGEF, IPRYKGEF, YIPRYKGEF, KVYYIPRYK	165	Q8XHX2	A*24:02, B*08:01, A*26:01, A*03:01, B*07:02	DRB1*13:02, DRB1*08:02, DRB1*11:01	5/3	4/1
AAKYIKGKKRLNHFT	YIKGKKRL, KYIKGKKRL, KGKKRLNHF	315	Q8XHD5	B*08:01, A*24:02	DRB1*11:01	2/1	3/1
AAKYYLHIKKLYNYY	AAKYYLHIKK, KYYLHIKKLY, YYLHIKKL, HIKKLYNYY, AAKYYLHIK, KYYLHIKKL, YYLHIKKLY, LHIKKLYNY	80	Q8XJQ1	A*01:01, A*24:02, A*26:01, A*03:01, B*15:01	DRB1*13:02, DRB1*08:02, DRB1*11:01	5/3	8/1
AALAISILENLRARG	ALAISILENL, SILENLRAR, LAISILENL	424	Q8XJ80	A*03:01, A*02:01, B*58:01	DRB1*04:01, DRB1*04:05	3/2	3/1
AALELDVKREKTLKM	ALELDVKREK, DVKREKTLKM, ELDVKREKTL, DVKREKTL, LDVKREKTL, VKREKTLKM	408	Q8XKK0	B*08:01, A*26:01, A*03:01, B*15:01, B*39:01, B*27:05	DRB1*03:01	6/1	6/1
AALFHDIGKIRTLNP	FHDIGKIRTL, ALFHDIGKIR, ALFHDIGK, DIGKIRTL, HDIGKIRTL, ALFHDIGKI, AALFHDIGK, FHDIGKIRT	82	Q8XHI0	B*08:01, A*26:01, A*03:01, B*40:01, B*39:01, A*02:01	DRB1*08:02, DRB1*11:01	6/2	8/1
AALFSASSNLYEGNI	ALFSASSNLY, FSASSNLY, ALFSASSNL, LFSASSNLY	412	Q8XJ11	A*01:01, A*26:01, A*03:01, B*15:01, A*02:01	DRB1*04:05	5/1	4/1
AALFSPKANLKEGPI	ALFSPKANLK, LFSPKANL, ALFSPKANL	405	Q8XJ10	B*15:01, A*03:01, A*02:01, B*08:01	DRB1*08:02	4/1	3/1
AALFVVRVELKNKPS	ALFVVRVELK, LFVVRVEL, ALFVVRVEL, VVRVELKNK	712	Q8XME2	B*15:01, A*03:01, A*02:01, B*08:01	DRB1*08:02	4/1	4/1
AALGANRGAVVALDP	GANRGAVVAL, NRGAVVAL, ANRGAVVAL	163	Q8XNI2	B*39:01, B*08:01, B*07:02	DRB3*02:02	3/1	3/1
AALGIKSLDENLEKS	SLDENLEKS, KSLDENLEK	14	Q8XLS3	A*03:01, A*02:01	DRB1*04:05	2/1	2/1
AALIHDVAKYIPVDE	AALIHDVAKY, ALIHDVAKYI, LIHDVAKY, IHDVAKYI, ALIHDVAKY	47	Q8XIJ5	A*01:01, A*26:01, A*03:01, B*15:01, B*39:01, B*40:01, A*02:01	DRB1*13:02, DRB3*01:01	7/2	5/1
AALIINIPKSLFYMA	IINIPKSLFY, ALIINIPKSL, LIINIPKSLF, IPKSLFYM, ALIINIPK, IINIPKSL, INIPKSLFY, LIINIPKSL, IINIPKSLF, IPKSLFYMA, AALIINIPK, NIPKSLFYM	136	Q8XJ39	A*01:01, B*08:01, A*24:02, A*26:01, B*07:02, A*03:01, B*15:01, A*02:01, B*58:01	DRB1*13:02	9/1	12/1
AALILAQKNLSIAAV	ILAQKNLSI, ALILAQKNL, AQKNLSIAA	159	Q8XJA2	B*15:01, B*08:01, A*02:01, A*03:01	DRB1*13:02	4/1	3/1
AALINEINSNRESHI	ALINEINSNR, LINEINSNR, EINSNRESH	141	Q8XJI9	A*03:01, A*02:01, A*26:01	DRB1*04:05	3/1	3/1
AALIPLVTKEDFVKN	ALIPLVTK, AALIPLVTK, IPLVTKEDF	193	Q8XLT7	A*03:01, B*07:02	DRB1*04:05	2/1	3/1
AALIRIEDVSAGGVF	IEDVSAGGVF, IEDVSAGGV	198	Q8XMN0	B*40:01	DRB1*04:01	1/1	2/1
AALIVDQTEKRKEYK	AALIVDQTEK, QTEKRKEY, DQTEKRKEY, ALIVDQTEK, IVDQTEKRK	413	Q8XLU3	B*15:01, A*01:01, A*03:01, A*26:01	DRB1*03:01, DRB3*01:01	4/2	5/1
AALKLICDREEEIKK	KLICDREEEI	170	Q8XJQ4	B*40:01, B*39:01, A*02:01	DRB3*01:01	3/1	1/1
AALLKIVFDKESSFD	AALLKIVFDK, KIVFDKESSF, VFDKESSF, AALLKIVF, IVFDKESSF, ALLKIVFDK	423	Q8XKJ8	A*24:02, B*08:01, A*26:01, B*07:02, A*03:01, B*15:01, B*58:01	DRB1*03:01, DRB3*01:01	7/2	6/1
AALNIYRDENAVKAY	YRDENAVKAY, RDENAVKAY, YRDENAVKA	127	Q8XIL8	B*40:01, B*39:01, A*01:01, B*27:05	DRB1*03:01, DRB1*04:01	4/2	3/1
AALQLKDNNGAEVTV	LKDNNGAEV	44	Q8XI25	B*39:01	DRB3*02:02	1/1	1/1
AALREDPDVILIGEM	ALREDPDVIL, REDPDVIL, LREDPDVIL, REDPDVILI, ALREDPDVI	191	Q8XJI9	B*40:01, B*39:01, A*02:01, B*27:05	DRB3*01:01	4/1	5/1
AALRGFAEQETTVGI	AEQETTVGI	161	Q8XLW1	B*40:01	DRB1*04:01	1/1	1/1
AALVFAYNEKDRIGK	ALVFAYNEK	278	Q8XKE8	A*03:01	DRB1*04:05, DRB3*02:02, DRB1*13:02	1/3	1/1
AALVYKKNKTKKTAI	ALVYKKNKTK, LVYKKNKTKK, LVYKKNKTK, KNKTKKTAI	97	Q8XIF4	B*39:01, A*03:01, B*08:01	DRB3*02:02	3/1	4/1
AALYMMDDELAARVF	MMDDELAARV, ALYMMDDEL, YMMDDELAA	149	Q8XLR2	A*02:01	DRB1*04:01, DRB3*01:01	1/2	3/1
AAMAANENAKLNGLN	NENAKLNGL, AMAANENAK	341	Q8XIK5	B*40:01, B*39:01, A*03:01	DRB3*02:02	3/1	2/1
AAMELKKDTIVNLGI	MELKKDTI, LKKDTIVNL, MELKKDTIV	286	Q8XP69	B*40:01, B*39:01	DRB3*01:01	2/1	3/1
AAMIAKNIAPGLHRK	KNIAPGLHRK, NIAPGLHRK, IAKNIAPGL	207	Q8XJB3	A*24:02, B*08:01, A*26:01, A*03:01, B*58:01, B*07:02	DRB3*02:02, DRB1*13:02	6/2	3/1
AAMILFQPGVSVPMR	MILFQPGVSV, QPGVSVPM, FQPGVSVPM, ILFQPGVSV, AMILFQPGV	172	Q8XN78	B*15:01, B*39:01, A*02:01, B*07:02	DRB1*13:02	4/1	5/1
AAMKTLRKMQKKIGL	AMKTLRKMQK, LRKMQKKIGL, KTLRKMQK, KMQKKIGL, AAMKTLRKM, RKMQKKIGL, KTLRKMQKK, TLRKMQKKI	315	Q8XMQ5	B*08:01, A*26:01, B*07:02, A*03:01, B*15:01, B*40:01, B*39:01, B*58:01, B*27:05	DRB1*11:01	9/1	8/1
AAMLTYDTRVLIGML	TYDTRVLIGM, TYDTRVLI, AMLTYDTRV, DTRVLIGML, LTYDTRVLI	29	Q8XK21	A*24:02, A*02:01, B*58:01, A*26:01	DRB1*03:01	4/1	5/1
AAMLYGPDKVIIVAG	LYGPDKVIIV, AMLYGPDKV, MLYGPDKVI, LYGPDKVII, GPDKVIIVA, YGPDKVIIV	124	Q8XH83	A*24:02, B*08:01, A*26:01, A*02:01, B*07:02	DRB3*01:01	5/1	6/1
AAMPVVLNDSGQVAY	VLNDSGQVAY, NDSGQVAY, LNDSGQVAY	133	Q8XMR4	B*15:01, A*01:01, A*26:01, A*03:01	DRB3*02:02, DRB1*13:02	4/2	3/1
AAMSFFGDTNGLQEI	SFFGDTNGL	280	Q8XME6	A*24:02, A*26:01	DRB1*04:01, DRB3*01:01	2/2	1/1
AAMVLLSKWRGEQTL	AMVLLSKW, SKWRGEQTL, AAMVLLSKW	179	Q8XJB3	B*39:01, A*24:02, B*58:01, B*27:05	DRB1*11:01	4/1	3/1
AANAKVYEIQTSNDN	AANAKVYEI	255	Q8XKN0	B*08:01	DRB1*04:05	1/1	1/1
AANEEYNLNLSKETL	LNLSKETL, NEEYNLNL, NLNLSKETL	25	Q8XI30	B*40:01, B*39:01, B*08:01	DRB3*02:02	3/1	3/1
AANENYKPLDKEKCL	AANENYKPL, KPLDKEKCL	169	Q8XI98	B*08:01, B*07:02	DRB1*08:02, DRB1*11:01	2/2	2/1
AANFFGITKKGEFVT	AANFFGITKK, FFGITKKGEF, AANFFGITK, ANFFGITKK, FGITKKGEF	224	Q8XK83	A*03:01, A*24:02, B*08:01	DRB1*08:02, DRB1*11:01	3/2	5/1
AANFNVMPAALLETK	VMPAALLETK, NFNVMPAAL	266	Q8XKH0	B*39:01, A*03:01, A*24:02, B*08:01	DRB3*02:02, DRB1*13:02	4/2	2/1
AANFSQSDANALYGY	FSQSDANALY, QSDANALYGY, QSDANALY, SQSDANAL, SQSDANALY, SDANALYGY, FSQSDANAL	266	Q8XL39	A*01:01, A*26:01, B*15:01, B*39:01, B*58:01	DRB3*02:02	5/1	7/1
AANGGISINKKAETK	AANGGISINK, ISINKKAETK, ANGGISINK, SINKKAETK	353	Q8XKG6	A*03:01	DRB1*13:02, DRB1*11:01	1/2	4/1
AANILKSAREGVKVK	ILKSAREGVK, KSAREGVKVK, SAREGVKVK, KSAREGVKV	115	Q8XM69	A*03:01, B*58:01	DRB1*13:02	2/1	4/1
AANIVPNSTGAAKAI	IVPNSTGAAK, VPNSTGAAKA, VPNSTGAAK	202	Q8XKT9	A*03:01, B*07:02, B*08:01	DRB3*02:02, DRB1*13:02, DRB1*04:01, DRB1*08:02	3/4	3/1
AANKFFKPNGKVPPK	KPNGKVPPK	62	Q8XM38	B*08:01, B*07:02	DRB1*11:01	2/1	1/1
AANKVIKNNAERKFK	KVIKNNAERK, KVIKNNAER, VIKNNAERK	290	Q8XI61	B*40:01, B*39:01, A*03:01, B*08:01	DRB3*02:02, DRB1*13:02	4/2	3/1
AANLAINNSSNKDVP	LAINNSSNK	1050	Q8XKX6	A*03:01	DRB3*02:02, DRB1*13:02	1/2	1/1
AANLFRMYTKYAEKN	AANLFRMYTK, FRMYTKYAEK, NLFRMYTKY, RMYTKYAEK	128	Q8XIB9	A*01:01, A*26:01, A*03:01, B*15:01, B*27:05	DRB1*13:02, DRB1*08:02, DRB1*11:01	5/3	4/1
AANLVYNEDMKEKFN	LVYNEDMKEK, VYNEDMKEKF	136	Q8XK22	A*03:01, A*24:02, B*08:01	DRB1*13:02, DRB3*02:02, DRB1*04:05, DRB1*03:01, DRB3*01:01	3/5	2/1
AANMIAKDTDLVIGV	MIAKDTDLV, NMIAKDTDL	285	Q8XP76	B*08:01, A*02:01	DRB1*03:01, DRB3*01:01	2/2	2/1
AANNIIRAEGSAKDA	IIRAEGSAK	152	Q8XM60	B*40:01, A*03:01	DRB1*04:01, DRB1*04:05	2/2	1/1
AANQLKYISIEASKK	KYISIEASKK, NQLKYISI, YISIEASKK, ANQLKYISI	1027	Q8XNW6	B*39:01, A*03:01, B*58:01, B*08:01	DRB1*04:01, DRB1*08:02	4/2	4/1
AANSQIKAEAAIKAG	SQIKAEAAIK, SQIKAEAAI, QIKAEAAIK	179	Q8XIC6	A*26:01, A*03:01, B*15:01, B*39:01, B*40:01	DRB1*04:01, DRB1*08:02	5/2	3/1
AANSVEEVKRAFAYG	NSVEEVKRAF, EVKRAFAY, VEEVKRAF, EEVKRAFAY, SVEEVKRAF	84	Q8XN06	A*01:01, A*26:01, B*40:01, B*15:01, B*07:02	DRB1*11:01	5/1	5/1
AANVPMIVAINKMDR	VPMIVAINKM	277	Q8XJR8	B*07:02	DRB1*04:05	1/1	1/1
AANYTIKIRYNDISK	AANYTIKIRY, ANYTIKIRY, KIRYNDISK, TIKIRYNDI	118	Q8XII7	A*01:01, B*08:01, A*26:01, A*03:01, B*15:01, B*27:05	DRB1*13:02, DRB1*08:02, DRB1*11:01	6/3	4/1
AAPAYYLAKNTIELI	YLAKNTIELI, YYLAKNTIEL, LAKNTIEL, YLAKNTIEL, AAPAYYLAK, AYYLAKNTI	585	Q8XPA0	A*24:02, B*08:01, A*03:01, B*15:01, B*39:01, A*02:01, B*07:02	DRB1*04:01, DRB1*04:05	7/2	6/1
AAPDFDEDALEVLRT	DEDALEVL, APDFDEDAL, FDEDALEVL	326	Q8XMK2	B*40:01, B*39:01, B*07:02	DRB3*01:01	3/1	3/1
AAPFILGITSALEEQ	APFILGITSA, FILGITSAL	71	Q8XNL0	B*08:01, A*26:01, B*58:01, B*39:01, A*02:01, B*07:02	DRB1*04:05	6/1	2/1
AAPFVPFITEEIYQN	FVPFITEEIY, VPFITEEI, FVPFITEEI, APFVPFITE	755	Q8XHE4	A*01:01, A*26:01, B*58:01, B*15:01, A*02:01, B*07:02	DRB1*04:01, DRB1*04:05	6/2	4/1
AAPIALAKAGVIEGK	APIALAKAGV	106	Q8XIP8	B*07:02	DRB1*13:02	1/1	1/1
AAPLKVAVRLQNKET	AAPLKVAV, APLKVAVRL, KVAVRLQNK	89	P0C2E7	B*08:01, A*03:01, B*39:01, A*02:01, B*07:02	DRB1*08:02, DRB1*11:01	5/2	3/1
AAPMEALEDNLERVE	APMEALEDNL, MEALEDNL, ALEDNLERV	466	Q8XMK5	B*40:01, A*02:01, B*07:02	DRB1*04:05	3/1	3/1
AAPQIAVNKRVVYIN	APQIAVNKRV, QIAVNKRVVY, AVNKRVVY, IAVNKRVVY, AVNKRVVYI, AAPQIAVNK	47	Q8XJX0	B*08:01, A*26:01, B*07:02, A*03:01, B*15:01, A*02:01, B*58:01, B*27:05	DRB1*03:01, DRB1*13:02	8/2	6/1
AAPVYPQVKWLYNHG	APVYPQVKWL, AAPVYPQVKW, VYPQVKWL, PVYPQVKW, APVYPQVKW, VYPQVKWLY	117	Q8XKY7	A*24:02, B*07:02, B*39:01, A*02:01, B*58:01	DRB1*13:02	5/1	6/1
AAPWFKAVDLSDFIA	WFKAVDLSDF, APWFKAVDL, KAVDLSDFI	321	Q8XK54	A*24:02, B*08:01, A*26:01, B*58:01, B*39:01, B*07:02	DRB1*04:05	6/1	3/1
AAQALAADLKDKVIK	ALAADLKDKV, ALAADLKDK	64	Q8XH49	A*03:01, A*02:01, B*08:01, A*26:01	DRB1*03:01	4/1	2/1
AAQDSFGTATNVTGD	DSFGTATNV	357	Q8XL75	A*26:01	DRB1*04:01	1/1	1/1
AAQDSVFSDVSEEFI	SVFSDVSEEF, VFSDVSEEFI, FSDVSEEF, VFSDVSEEF, FSDVSEEFI, AQDSVFSDV	103	Q8XLZ1	A*01:01, A*24:02, A*26:01, B*15:01, A*02:01, B*58:01	DRB3*01:01	6/1	6/1
AAQEYIKEGTEIAVK	YIKEGTEIAV, QEYIKEGTEI, YIKEGTEI, EYIKEGTEI	47	Q8XL19	B*08:01, A*24:02, B*40:01, B*39:01, A*02:01, B*58:01	DRB3*02:02, DRB1*04:01, DRB1*04:05	6/3	4/1
AAQFASIVKAPITGL	AQFASIVKA, IVKAPITGL, AAQFASIVK	370	Q8XJ44	B*08:01, A*26:01, A*03:01, B*15:01, B*39:01, B*40:01, A*02:01, B*07:02	DRB1*13:02, DRB1*08:02, DRB1*11:01	8/3	3/1
AAQFVAEHGDQVCPA	FVAEHGDQV, EHGDQVCPA, AEHGDQVCP	156	Q8XMA8	B*40:01, B*39:01, A*02:01, A*26:01	DRB3*01:01	4/1	3/1
AAQLVAHKPINIGGT	LVAHKPINI	198	Q8XKD1	B*08:01, A*02:01, A*26:01	DRB1*13:02	3/1	1/1
AAQMKKDGKSIDEIY	QMKKDGKSI	136	Q8XPD7	B*08:01	DRB1*03:01	1/1	1/1
AAQRFFSKNVSDLNL	RFFSKNVSDL, FFSKNVSDL	208	Q8XJ01	A*24:02, B*08:01	DRB3*02:02	2/1	2/1
AAQYAMDNLEADWNK	YAMDNLEADW, AMDNLEADW	148	Q8XKY2	B*58:01	DRB3*01:01	1/1	2/1
AARAKLFAADVAMEV	FAADVAMEV, KLFAADVAM, AARAKLFAA	316	Q8XI24	B*08:01, A*26:01, B*15:01, B*39:01, A*02:01, B*07:02	DRB3*01:01	6/1	3/1
AARELELVLTGRDCG	AARELELVL, RELELVLTG	40	Q8XL87	B*40:01, B*08:01, B*07:02	DRB1*04:05	3/1	2/1
AAREPHVVDVANFLN	HVVDVANFL, AREPHVVDV, REPHVVDVA	187	Q8XH79	A*26:01, B*40:01, B*39:01, A*02:01, B*27:05	DRB3*01:01	5/1	3/1
AARGFYDIPSNYLNG	RGFYDIPSNY, GFYDIPSNYL, FYDIPSNY, YDIPSNYL, GFYDIPSNY, FYDIPSNYL	444	Q8XKP0	A*01:01, A*24:02, B*08:01, A*26:01, B*07:02, A*03:01, B*15:01, B*40:01, B*39:01, A*02:01, B*58:01	DRB3*02:02, DRB1*04:01, DRB1*04:05	11/3	6/1
AARGIHVDSIELVIN	IHVDSIELVI, IHVDSIEL, HVDSIELVI, IHVDSIELV	299	Q8XM28	B*39:01, A*01:01	DRB1*03:01, DRB3*01:01	2/2	4/1
AARIAINRYIRRGGK	RIAINRYIRR, ARIAINRYIR, ARIAINRY, AARIAINRY, ARIAINRYI, NRYIRRGGK	49	Q8XHT0	B*08:01, A*24:02, A*26:01, A*03:01, B*15:01, B*58:01, B*27:05	DRB1*13:02	7/1	6/1
AARIALETAKKLKST	ARIALETAKK, RIALETAKK, ALETAKKLK, ARIALETAK, IALETAKKL	196	Q8XH50	B*15:01, A*03:01, B*58:01, B*27:05	DRB1*13:02, DRB1*08:02, DRB1*11:01	4/3	5/1
AARIEKVTSKMDGVE	ARIEKVTSKM, AARIEKVTSK, RIEKVTSK, IEKVTSKM, RIEKVTSKM, ARIEKVTSK	163	Q8XMY3	A*03:01, B*40:01, B*39:01, B*15:01, B*27:05	DRB1*04:05	5/1	6/1
AARIILEEAKKMAAS	ARIILEEAKK, RIILEEAKK, ARIILEEAK	106	Q8XKK3	B*15:01, A*03:01, B*27:05	DRB1*13:02	3/1	3/1
AARILLLKKNGIEFS	LLLKKNGIEF, ARILLLKK, LLKKNGIEF, AARILLLKK, ILLLKKNGI	131	Q8XM91	A*24:02, B*08:01, A*26:01, A*03:01, B*15:01, B*27:05	DRB1*13:02, DRB1*08:02, DRB1*11:01	6/3	5/1
AARIYEVAVKGLDGN	RIYEVAVKGL, RIYEVAVK, YEVAVKGL, AARIYEVAV, IYEVAVKGL, ARIYEVAVK	923	Q8XNP3	B*08:01, A*24:02, A*03:01, B*40:01, A*02:01, B*07:02, B*27:05	DRB1*08:02, DRB1*11:01	7/2	6/1
AARLGKVARAVAGEK	KVARAVAGEK, ARLGKVARAV, ARLGKVAR, ARLGKVARA, RLGKVARAV, VARAVAGEK	25	Q8XLQ3	A*03:01, A*02:01, B*27:05	DRB1*08:02, DRB1*11:01	3/2	6/1
AARLVIEERSSFKYY	VIEERSSFKY, IEERSSFKYY, LVIEERSSFK, RLVIEERSSF, ARLVIEER, LVIEERSSF, IEERSSFKY, EERSSFKYY, VIEERSSFK	98	Q8XHH5	A*01:01, A*26:01, A*03:01, B*58:01, B*15:01, B*40:01, B*39:01, B*07:02, B*27:05	DRB1*03:01	9/1	9/1
AARMVFEMDSPITKD	FEMDSPITK	188	Q8XH62	B*40:01	DRB3*01:01, DRB1*03:01	1/2	1/1
AARNIKDTNKVLREG	AARNIKDTNK, NIKDTNKVL, ARNIKDTNK	1073	Q8XJ10	B*08:01, A*03:01, B*40:01, B*07:02, B*27:05	DRB1*03:01, DRB1*13:02	5/2	3/1
AARPFITHHNALDID	RPFITHHNAL, FITHHNAL, THHNALDI, AARPFITHH, PFITHHNAL, RPFITHHNA	213	Q8XHL8	B*08:01, A*24:02, A*01:01, A*03:01, B*15:01, B*39:01, B*07:02	DRB1*13:02, DRB1*04:05	7/2	6/1
AARSILKYLEDSKAK	SILKYLEDSK, AARSILKY, AARSILKYL, ILKYLEDSK	129	Q8XMI8	B*08:01, A*03:01, B*40:01, B*15:01, B*07:02	DRB1*04:01	5/1	4/1
AARTVYESIKDTKTV	TVYESIKDTK, YESIKDTKTV, ESIKDTKTV, AARTVYESI, ARTVYESIK	77	Q8XLY8	A*26:01, A*03:01, B*40:01, B*39:01, B*07:02, B*27:05	DRB1*04:05	6/1	5/1
AARVVLEAAVKAGAP	ARVVLEAAVK, ARVVLEAAV, VVLEAAVKA, RVVLEAAVK	149	Q8XHF4	B*39:01, A*03:01, A*02:01, B*27:05	DRB1*13:02, DRB1*04:01, DRB1*11:01, DRB1*08:02	4/4	4/1
AARYGFDISKPAANA	AARYGFDISK, ARYGFDISKP, ARYGFDISK	228	Q8XL89	A*03:01, B*27:05	DRB3*02:02, DRB1*04:01, DRB3*01:01	2/3	3/1
AARYYFSNLQNNKEA	AARYYFSNL, ARYYFSNLQ	119	Q8XIV5	B*08:01, B*07:02, B*27:05	DRB3*02:02, DRB1*04:05	3/2	2/1
AASAFVGCGNKEEAP	ASAFVGCGNK, SAFVGCGNK	18	Q8XMW2	A*03:01	DRB1*04:05	1/1	2/1
AASAIKKEFTLPSVT	AIKKEFTL, KEFTLPSV, SAIKKEFTL, AASAIKKEF, KEFTLPSVT	115	Q8XL20	B*08:01, B*07:02, B*40:01, B*39:01, B*15:01, A*02:01, B*58:01	DRB1*04:01	7/1	5/1
AASAKVEIIGKNVHP	ASAKVEIIGK, VEIIGKNV, SAKVEIIGK, VEIIGKNVH	210	Q8XPD8	B*40:01, A*03:01	DRB1*11:01	2/1	4/1
AASDLNFTLNKSDIN	ASDLNFTLNK, AASDLNFTL	25	Q8XK48	A*01:01, A*03:01, B*58:01, B*39:01, A*02:01, B*07:02	DRB3*02:02	6/1	2/1
AASDMIVPQKKYELL	ASDMIVPQKK, SDMIVPQKKY, AASDMIVPQK, MIVPQKKYEL, IVPQKKYELL, VPQKKYEL, PQKKYELL, DMIVPQKKY, IVPQKKYEL, ASDMIVPQK, VPQKKYELL	636	P0C2E8	A*01:01, B*08:01, A*24:02, A*26:01, A*03:01, B*15:01, A*02:01, B*07:02	DRB1*13:02	8/1	11/1
AASEYGHDGNLIVGA	SEYGHDGNLI, SEYGHDGNL, EYGHDGNLI	416	Q8XK85	B*40:01, B*39:01, A*24:02	DRB3*02:02, DRB3*01:01	3/2	3/1
AASFIRKAEDVKAIR	RKAEDVKAI	190	Q8XNH1	B*39:01	DRB1*04:01	1/1	1/1
AASFQETTRVLTDAA	FQETTRVL, SFQETTRVL	1112	P0C2E8	B*39:01, A*24:02, B*07:02, B*08:01	DRB1*11:01	4/1	2/1
AASGMFASMMKLAGT	ASGMFASMMK, GMFASMMK, GMFASMMKL, AASGMFASM, SGMFASMMK	392	Q8XK69	A*26:01, A*03:01, B*15:01, A*02:01, B*07:02	DRB1*08:02, DRB1*11:01	5/2	5/1
AASIKDVAREAGVSI	DVAREAGVSI, VAREAGVSI	2	Q8XHE6	B*08:01, B*07:02, A*26:01	DRB1*08:02, DRB1*11:01	3/2	2/1
AASITFNVPTIITAG	SITFNVPTI, ITFNVPTII	175	Q8XKH6	B*07:02, A*02:01, B*58:01, A*26:01	DRB3*02:02, DRB1*13:02	4/2	2/1
AASKTYYPQVADIDP	YYPQVADI, TYYPQVADI	330	I1SBB3	A*24:02, A*03:01	DRB1*04:05	2/1	2/1
AASLAQDPQAGMFSG	LAQDPQAGMF, SLAQDPQAGM, AQDPQAGMF	95	Q8XLY1	A*01:01, B*15:01, B*39:01, B*40:01, A*02:01, B*58:01	DRB1*03:01, DRB3*01:01	6/2	3/1
AASLEELINLPEERT	SLEELINL, ASLEELINL, ELINLPEER	85	Q8XIS3	A*02:01, B*58:01, A*26:01	DRB1*04:05	3/1	3/1
AASLIHNPKILYLDE	SLIHNPKILY, LIHNPKILY, IHNPKILYL, SLIHNPKIL, AASLIHNPK, ASLIHNPKI	166	Q8XNZ5	A*01:01, A*24:02, B*08:01, A*26:01, A*03:01, B*15:01, B*39:01, A*02:01, B*58:01, B*27:05	DRB1*03:01, DRB1*13:02	10/2	6/1
AASLVSDFVSKQFLG	LVSDFVSKQF, VSDFVSKQFL, ASLVSDFVSK, DFVSKQFL, VSDFVSKQF, SLVSDFVSK, SDFVSKQFL	200	Q8XKI7	A*01:01, B*08:01, A*26:01, A*03:01, B*15:01, B*40:01, B*58:01	DRB1*03:01	7/1	7/1
AASNPFTIKIKGRGG	ASNPFTIKIK, ASNPFTIK, AASNPFTIK, ASNPFTIKI	188	Q8XL37	B*39:01, A*03:01, B*58:01	DRB1*13:02, DRB1*08:02, DRB1*11:01	3/3	4/1
AASPFNKDSKFVEID	AASPFNKDSK, SPFNKDSKFV, SPFNKDSKF, NKDSKFVEI	118	Q8XKK3	B*08:01, A*26:01, A*03:01, B*39:01, B*07:02	DRB1*03:01	5/1	4/1
AASQSYTSDSDSSAV	YTSDSDSSAV, TSDSDSSAV	343	Q8XMT1	A*01:01	DRB1*04:01, DRB3*01:01	1/2	2/1
AASRRFLKDNGRLYM	FLKDNGRLYM, RFLKDNGRLY, SRRFLKDNGR, RRFLKDNGRL, FLKDNGRL, FLKDNGRLY, RFLKDNGRL, RRFLKDNGR, LKDNGRLYM	164	Q8XNQ3	A*01:01, B*08:01, A*24:02, A*26:01, A*03:01, B*15:01, B*39:01, A*02:01, B*27:05	DRB3*01:01	9/1	9/1
AASSEYYKDGKYVLE	SSEYYKDGKY, EYYKDGKYVL, SEYYKDGKYV, YKDGKYVL, SEYYKDGKY, YYKDGKYVL, EYYKDGKYV	246	Q8XKU4	A*01:01, A*24:02, B*08:01, A*26:01, B*40:01, B*39:01, B*15:01	DRB3*01:01	7/1	7/1
AASVDLIGIEKVTGG	ASVDLIGIEK, SVDLIGIEK	26	Q8XLY9	B*40:01, A*01:01, A*03:01	DRB1*11:01	3/1	2/1
AASVIIMNPNNGEIL	NPNNGEIL	259	Q8XMX4	B*07:02	DRB1*04:01, DRB1*04:05, DRB3*02:02, DRB1*13:02	1/4	1/1
AASVVQVIANNALRM	QVIANNALRM, VQVIANNAL, QVIANNALR	253	Q8XHF0	B*15:01, B*39:01, B*40:01, A*26:01	DRB1*13:02	4/1	3/1
AASYINGKRIKNISS	ASYINGKRIK	266	Q8XIS8	A*03:01	DRB1*11:01	1/1	1/1
AASYYRAVERQMEKM	SYYRAVERQM, YRAVERQMEK, YYRAVERQM, ASYYRAVER, RAVERQMEK	352	Q8XKX6	A*24:02, A*03:01, B*08:01, B*27:05	DRB1*08:02, DRB1*11:01	4/2	5/1
AATFIKAQYTDLGMN	TFIKAQYTDL, AATFIKAQY, FIKAQYTDL	216	Q8XN12	A*01:01, A*24:02, B*08:01, A*26:01, B*15:01, B*58:01	DRB1*04:01	6/1	3/1
AATIEISNGNKAGQI	ATIEISNGNK, IEISNGNKA	440	Q8XP10	B*40:01, A*03:01	DRB3*02:02, DRB1*13:02	2/2	2/1
AATIPFLYNISDKTH	AATIPFLY, ATIPFLYNI, FLYNISDKT	22	Q8XI73	A*01:01, A*24:02, A*26:01, A*03:01, B*15:01, A*02:01, B*58:01	DRB3*02:02	7/1	3/1
AATLHYVDNNSEIKD	LHYVDNNSEI, HYVDNNSEI, YVDNNSEIK	235	Q8XHF5	A*01:01, B*40:01, B*39:01, A*24:02	DRB3*02:02, DRB1*04:01, DRB1*04:05	4/3	3/1
AATLIEIKSKSLLPK	TLIEIKSKSL, AATLIEIKSK, EIKSKSLLPK, KSKSLLPK, EIKSKSLL, IEIKSKSL, LIEIKSKSL, ATLIEIKSK, IEIKSKSLL	63	Q8XJF4	B*08:01, A*03:01, B*58:01, B*40:01, A*02:01, B*07:02	DRB1*13:02	6/1	9/1
AATLVFKYLLKAYEN	LVFKYLLKAY, ATLVFKYLLK, LVFKYLLK, TLVFKYLL, LVFKYLLKA, TLVFKYLLK, ATLVFKYLL	200	Q8XLZ8	B*08:01, A*26:01, A*03:01, B*15:01, A*02:01, B*58:01	DRB1*08:02, DRB1*11:01	6/2	7/1
AATLYVEAARALDMS	LYVEAARAL, TLYVEAARA, VEAARALDM	47	Q8XIS2	B*40:01, B*39:01, A*24:02, A*02:01	DRB1*08:02, DRB1*11:01	4/2	3/1
AATPSISKDAPIKGS	TPSISKDAPI, SISKDAPIK	28	Q8XP10	A*03:01, B*07:02, B*08:01	DRB1*03:01	3/1	2/1
AATTFEMSISPLLGN	TTFEMSISPL, FEMSISPL, FEMSISPLL	99	Q8XPC2	B*40:01, B*39:01, A*02:01, A*26:01	DRB3*02:02	4/1	3/1
AATVLPVDKVIGKIY	PVDKVIGKIY, VLPVDKVIGK	171	Q8XME6	A*01:01, A*02:01, A*03:01	DRB1*08:02, DRB1*11:01	3/2	2/1
AATYYFVTDPDGYKV	FVTDPDGYKV, YYFVTDPDGY, VTDPDGYK, VTDPDGYKV, YFVTDPDGY, FVTDPDGYK	107	Q8XN91	A*01:01, A*24:02, B*08:01, B*07:02, A*03:01, B*39:01, A*02:01, B*58:01	DRB1*04:01, DRB1*04:05, DRB3*01:01	8/3	6/1
AAVAIEVDTGKVLAL	EVDTGKVLAL, AVAIEVDTGK, IEVDTGKVLA, VDTGKVLAL, IEVDTGKVL	403	Q8XIH9	B*08:01, A*26:01, A*03:01, B*40:01, B*39:01	DRB1*03:01, DRB3*01:01	5/2	5/1
AAVAPDAALASVAAA	VAPDAALASV, APDAALASVA, AAVAPDAAL, APDAALASV	68	Q8XM68	B*39:01, B*07:02	DRB1*03:01	2/1	4/1
AAVFKIVPNAVPEAM	AVFKIVPNAV, IVPNAVPEAM, VPNAVPEAM, VFKIVPNAV, AVFKIVPNA, IVPNAVPEA	352	Q8XI47	A*24:02, B*08:01, B*39:01, A*02:01, B*07:02	DRB1*13:02, DRB3*02:02, DRB1*04:05, DRB1*08:02, DRB1*04:01	5/5	6/1
AAVFLGSGAFKVTEA	AVFLGSGAFK, AAVFLGSGAF, AVFLGSGAF, FLGSGAFKV, VFLGSGAFK	91	Q8XMA5	A*26:01, A*03:01, B*15:01, A*02:01, B*07:02	DRB3*02:02	5/1	5/1
AAVFTYNLVVHTKAM	FTYNLVVHTK, TYNLVVHTK, NLVVHTKAM, AVFTYNLVV	75	Q8XNM3	A*24:02, B*08:01, A*26:01, A*03:01, A*02:01, B*58:01	DRB3*02:02	6/1	4/1
AAVGIHPENADEFNE	GIHPENADEF, IHPENADEF	61	Q8XHG5	B*15:01, B*39:01, A*24:02	DRB3*01:01	3/1	2/1
AAVIADGVAGSAEKF	DGVAGSAEKF, GVAGSAEKF	132	Q8XIY7	B*15:01, A*26:01	DRB1*03:01, DRB1*04:01	2/2	2/1
AAVICMKDTVENSYK	CMKDTVENSY, MKDTVENSY	41	Q8XHG0	B*15:01, A*01:01, A*26:01	DRB1*04:05	3/1	2/1
AAVIMDDELKALFNV	IMDDELKALF, VIMDDELKAL, IMDDELKAL, MDDELKALF, VIMDDELKA, DELKALFNV	179	Q8XHP7	A*01:01, A*24:02, B*08:01, B*40:01, B*39:01, A*02:01	DRB1*03:01	6/1	6/1
AAVIRDDEKIVGLEY	IRDDEKIVGL, DDEKIVGLEY, DEKIVGLEY, RDDEKIVGL	343	Q8XP96	A*01:01, A*26:01, B*40:01, B*39:01, B*15:01, B*27:05	DRB1*03:01, DRB3*01:01	6/2	4/1
AAVKMIPDTETAINE	KMIPDTETAI, IPDTETAI, KMIPDTETA	197	Q9XDU4	A*02:01, B*07:02	DRB1*03:01, DRB3*01:01	2/2	3/1
AAVLFRDEFNIKDGV	VLFRDEFNIK, VLFRDEFNI, DEFNIKDGV, AAVLFRDEF	69	Q8XIA9	B*40:01, A*03:01, A*02:01, B*58:01	DRB1*04:05	4/1	4/1
AAVLLNAGYKVSGSD	AAVLLNAGYK, AAVLLNAGY, VLLNAGYKV, AVLLNAGYK	27	Q8XHJ0	A*01:01, A*26:01, A*03:01, B*15:01, A*02:01	DRB1*13:02	5/1	4/1
AAVLVIMNKLFNVNA	AVLVIMNK, VIMNKLFNV, AAVLVIMNK, VLVIMNKLF	105	Q8XIA9	B*15:01, A*03:01, A*02:01, B*08:01	DRB1*11:01	4/1	4/1
AAVQHDSKTLDDIGP	VQHDSKTL, AVQHDSKTL	134	Q8XHA5	B*39:01, B*07:02	DRB1*03:01	2/1	2/1
AAVREGISRDKAYKL	AVREGISRDK, SRDKAYKL, ISRDKAYKL, GISRDKAYK, EGISRDKAY	189	Q8XH52	B*08:01, A*26:01, A*03:01, B*58:01, B*39:01, B*07:02, B*27:05	DRB3*01:01	7/1	5/1
AAVVFDAVQAAKARD	VVFDAVQAAK, VVFDAVQAA	172	Q8XJP1	A*03:01, A*02:01	DRB1*11:01, DRB3*02:02, DRB1*08:02, DRB1*03:01, DRB3*01:01, DRB1*04:01	2/6	2/1
AAVVFLKNKKFNFTA	AAVVFLKNKK, VFLKNKKFNF, VFLKNKKF, VVFLKNKKF, FLKNKKFNF, AAVVFLKNK, AVVFLKNKK	9	Q8XML2	A*24:02, B*08:01, A*26:01, A*03:01, B*58:01, B*15:01, B*39:01, B*07:02	DRB1*13:02	8/1	7/1
AAVVRQDGTVTKFKI	VRQDGTVTKF, VVRQDGTVTK, RQDGTVTKFK, RQDGTVTKF, VRQDGTVTK	242	Q8XJI2	A*01:01, A*24:02, A*03:01, B*15:01, B*39:01, B*40:01, A*02:01, B*58:01, B*27:05	DRB1*03:01	9/1	5/1
AAVYIIVVNASILSD	VYIIVVNASI	27	Q8XHA3	A*24:02	DRB3*02:02, DRB1*13:02	1/2	1/1
AAVYLDKGIEVANDF	AVYLDKGIEV, YLDKGIEV, YLDKGIEVA, VYLDKGIEV, KGIEVANDF	126	Q8XJN8	A*01:01, A*24:02, B*08:01, A*03:01, A*02:01, B*58:01	DRB1*03:01, DRB3*01:01	6/2	5/1
AAVYVNASTRFTDGG	AVYVNASTRF, AVYVNASTR, VYVNASTRF	361	Q8XHA7	B*15:01, A*03:01, A*24:02, A*26:01	DRB3*02:02, DRB1*04:01, DRB1*08:02	4/3	3/1
AAYAISFDKEALLTS	ISFDKEAL, SFDKEALL, AAYAISFDK, ISFDKEALL	304	Q8XN09	B*40:01, B*08:01, B*58:01, A*03:01	DRB1*03:01, DRB3*01:01	4/2	4/1
AAYDLGANKAQAFRK	GANKAQAFRK, AAYDLGANK, LGANKAQAF	178	Q8XIZ4	A*03:01, B*08:01	DRB3*02:02, DRB1*13:02	2/2	3/1
AAYDYSLNPPLEAIK	SLNPPLEAIK, AYDYSLNPPL, YSLNPPLEAI, SLNPPLEAI, YDYSLNPPL	950	Q8XIH9	A*24:02, A*03:01, B*15:01, B*39:01, B*40:01, A*02:01, B*58:01	DRB3*02:02	7/1	5/1
AAYFIYEKDEEKGYF	YEKDEEKGYF, YEKDEEKGY, FIYEKDEEK	699	Q8XIY0	B*40:01, A*03:01, B*15:01, B*58:01	DRB3*01:01	4/1	3/1
AAYHRNNSFQAPIAK	AYHRNNSF, AAYHRNNSF, NSFQAPIAK, YHRNNSFQA	405	Q8XJU1	B*08:01, A*24:02, A*26:01, A*03:01, B*58:01, B*15:01, B*39:01, B*07:02	DRB3*02:02, DRB1*13:02	8/2	4/1
AAYIKVNGNDILIDA	AYIKVNGNDI, IKVNGNDIL	51	Q8XK06	B*39:01, A*24:02	DRB3*02:02, DRB1*13:02	2/2	2/1
AAYKFNLGYNAFLTD	AAYKFNLGY, KFNLGYNAF	98	Q8XK56	A*01:01, A*24:02, A*26:01, A*03:01, B*15:01, B*58:01	DRB3*02:02	6/1	2/1
AAYKNLGKEKVFEML	AAYKNLGKEK, KEKVFEML, LGKEKVFEM, YKNLGKEKV	73	Q8XNF2	A*01:01, B*08:01, A*03:01, B*40:01, B*39:01, A*02:01	DRB1*11:01	6/1	4/1
AAYLIDSSKGEYTLL	YLIDSSKGEY, LIDSSKGEYT, IDSSKGEY, LIDSSKGEY, AAYLIDSSK, DSSKGEYTL	405	Q8XIW9	A*01:01, A*26:01, A*03:01, B*15:01, B*39:01	DRB3*01:01	5/1	6/1
AAYRIFLRHKQGEKT	AAYRIFLRHK, AAYRIFLRH, FLRHKQGEK, YRIFLRHKQ	72	Q8XIX8	B*27:05, A*03:01, B*08:01	DRB1*13:02, DRB1*08:02, DRB1*11:01	3/3	4/1
AAYRSIKHGYSDIVI	AAYRSIKHGY, AYRSIKHGY, KHGYSDIVI	174	Q8XLH0	A*24:02, A*26:01, A*03:01, B*15:01, B*39:01	DRB1*08:02, DRB1*11:01	5/2	3/1
AAYSYASQKKVEDGV	AAYSYASQKK, AAYSYASQK	536	Q8XM59	A*03:01	DRB1*08:02, DRB1*11:01	1/2	2/1
AAYVGNKVVMVTGGG	YVGNKVVM, YVGNKVVMV, AYVGNKVVM	291	Q8XKT0	B*39:01, B*08:01, A*24:02, A*02:01	DRB3*02:02, DRB1*13:02	4/2	3/1
AAYVYEGDNKFSLQN	AYVYEGDNKF, VYEGDNKFSL, VYEGDNKF, YVYEGDNKF, YEGDNKFSL	58	Q8XNF9	A*01:01, A*24:02, A*26:01, B*15:01, B*39:01, B*40:01, A*02:01, B*58:01	DRB1*03:01, DRB3*01:01	8/2	5/1
AAYYGSITHIDHQIG	YYGSITHI, AAYYGSITH, SITHIDHQI, AYYGSITHI	266	Q8XNV1	B*15:01, A*24:02, A*02:01, A*03:01	DRB1*04:05	4/1	4/1
ACAEVYHALKKTLNS	EVYHALKKTL, YHALKKTL, ACAEVYHAL, VYHALKKTL, EVYHALKKT	184	Q8XKU4	B*08:01, A*24:02, A*26:01, B*39:01, A*02:01, B*07:02	DRB1*08:02, DRB1*11:01	6/2	5/1
ACDFFVANPKENKGN	FVANPKENK	15	Q8XNB4	A*03:01	DRB1*13:02	1/1	1/1
ACDMKGNKSNVESEK	DMKGNKSNV	25	Q8XNF1	B*08:01	DRB3*02:02	1/1	1/1
ACEEEFGVSAAAPVA	EEFGVSAAA	24	Q8XHR7	B*40:01	DRB3*02:02	1/1	1/1
ACEGAILVVDATQGI	ILVVDATQGI, LVVDATQGI	97	Q8XIS6	A*26:01, B*15:01, B*39:01, B*40:01, A*02:01	DRB3*01:01	5/1	2/1
ACELYKFLKKEAPMA	FLKKEAPM, FLKKEAPMA, KFLKKEAPM	101	Q8XLT6	B*08:01, A*02:01	DRB1*08:02, DRB1*11:01	2/2	3/1
ACENKITFNSKIKRE	KITFNSKIKR, KITFNSKIK, ITFNSKIKR	40	Q8XMN0	A*24:02, B*08:01, A*03:01, B*15:01, B*58:01	DRB1*03:01, DRB1*13:02	5/2	3/1
ACENRYANIARHIGL	NIARHIGL, RYANIARHI, ANIARHIGL, NRYANIARH	291	Q8XKY6	B*08:01, A*24:02, B*27:05	DRB1*08:02, DRB1*11:01	3/2	4/1
ACERYYKSKNKVLAY	RYYKSKNKVL, YKSKNKVLAY, KSKNKVLAY, YYKSKNKVL, RYYKSKNKV, ERYYKSKNK	134	Q8XKV9	A*01:01, A*24:02, B*08:01, A*26:01, A*03:01, B*15:01, B*58:01, B*27:05	DRB1*13:02, DRB1*08:02, DRB1*11:01	8/3	6/1
ACEYMADKTKAGKYS	MADKTKAGKY, YMADKTKAGK, ADKTKAGKY	231	Q8XJ55	B*08:01, A*01:01, A*03:01, B*58:01, B*15:01, B*07:02	DRB3*02:02, DRB1*04:01, DRB3*01:01, DRB1*08:02	6/4	3/1
ACFIGDEAYKVKDGG	ACFIGDEAY, FIGDEAYKV	191	Q8XP77	B*15:01, A*01:01, A*02:01	DRB3*02:02, DRB3*01:01	3/2	2/1
ACFTYVVDGAYDRFA	YVVDGAYDRF, FTYVVDGAY, VVDGAYDRF	284	Q8XP80	A*01:01, A*24:02, B*08:01, A*26:01, B*15:01, B*39:01, A*02:01, B*07:02	DRB1*03:01, DRB3*01:01	8/2	3/1
ACGNVVHVHDLVDFV	VHDLVDFV, HVHDLVDFV, VHVHDLVDF	290	Q8XHD5	B*39:01, A*02:01, A*26:01	DRB1*04:05	3/1	3/1
ACGSVYSKDVGVIAD	SVYSKDVGV, VYSKDVGVI	145	Q8XN97	A*24:02, A*02:01, A*26:01	DRB3*01:01	3/1	2/1
ACIAAVICMKDTVEN	ACIAAVICMK, CIAAVICMK	38	Q8XHG0	A*03:01	DRB1*04:05	1/1	2/1
ACIKEFYLNNRRGLV	YLNNRRGL, FYLNNRRGL, YLNNRRGLV	7	Q8XNX3	B*08:01, A*24:02	DRB1*13:02	2/1	3/1
ACIVDNDNKIVGIGY	NDNKIVGIGY, DNKIVGIGY	35	Q8XLH5	A*01:01, A*26:01	DRB1*03:01	2/1	2/1
ACIVLIAIMTNLHGK	IAIMTNLHGK, VLIAIMTNL, AIMTNLHGK	114	Q8XHG0	A*03:01, A*02:01	DRB1*04:01	2/1	3/1
ACIVVFAIMTNLKGV	VVFAIMTNLK, VVFAIMTNL, AIMTNLKGV	116	Q8XHF9	A*03:01, A*02:01, A*26:01	DRB1*04:01, DRB1*04:05	3/2	3/1
ACIYIDNYKKIYEEK	IYIDNYKKIY, YIDNYKKIY, CIYIDNYKK, IYIDNYKKI	186	Q8XMW3	A*01:01, A*24:02, A*26:01, A*03:01, B*15:01	DRB1*13:02	5/1	4/1
ACKIKTLLNPKELIK	TLLNPKELIK, ACKIKTLL, TLLNPKELI, KIKTLLNPK, LLNPKELIK, KTLLNPKEL	176	Q8XLL9	A*03:01, A*02:01, B*58:01, B*08:01	DRB1*04:05	4/1	6/1
ACKKIKDNNRYISLK	IKDNNRYISL, DNNRYISL, KDNNRYISL, KKIKDNNRY	348	I1SBA9	B*40:01, B*39:01, B*08:01, B*15:01	DRB1*13:02	4/1	4/1
ACLRIYDFPTSVDEF	YDFPTSVDEF, RIYDFPTSV, DFPTSVDEF	39	Q93MA1	B*08:01, A*24:02, A*26:01, A*03:01, B*40:01, B*15:01, B*39:01, A*02:01, B*07:02	DRB1*04:05	9/1	3/1
ACNKYLKFDELLQKA	YLKFDELLQK, KYLKFDEL, NKYLKFDEL, KYLKFDELL, LKFDELLQK	103	Q8XJH3	A*24:02, B*08:01, A*03:01, B*39:01, B*27:05	DRB1*03:01	5/1	5/1
ACNKYYEDDKKISQD	KYYEDDKKI, YEDDKKISQ	48	Q8XIV2	B*40:01, A*24:02	DRB1*03:01	2/1	2/1
ACNLIIDTAKKYDFI	NLIIDTAKKY, IIDTAKKY, LIIDTAKKY	171	Q8XKM4	B*15:01, A*01:01, B*08:01, A*26:01	DRB1*03:01, DRB1*13:02, DRB3*01:01	4/3	3/1
ACNLLKDKSLSISQV	NLLKDKSLSI, LLKDKSLSI, CNLLKDKSL	235	Q8XNG3	B*15:01, B*08:01, A*02:01	DRB3*01:01	3/1	3/1
ACNNLKANLPEVALE	KANLPEVAL, NLKANLPEV	535	Q8XL08	B*08:01, B*07:02, B*39:01, A*02:01, B*58:01	DRB3*02:02	5/1	2/1
ACPERFINMGIAEGN	ACPERFINM	44	Q8XNN5	B*08:01	DRB1*04:01, DRB1*04:05	1/2	1/1
ACPGQYFPLEKMLSC	GQYFPLEK, QYFPLEKM, GQYFPLEKM, FPLEKMLSC, QYFPLEKML	130	Q8XLA4	A*24:02, B*08:01, A*03:01, B*15:01, B*39:01, B*40:01, A*02:01, B*07:02, B*27:05	DRB1*08:02, DRB1*11:01	9/2	5/1
ACPKKIYDQIIKVHQ	KIYDQIIKVH, KIYDQIIK, KIYDQIIKV, CPKKIYDQI	240	Q8XJ54	B*08:01, A*26:01, A*03:01, A*02:01, B*07:02	DRB1*11:01	5/1	4/1
ACPYGVLKAEHEMNK	VLKAEHEMNK, VLKAEHEM	89	I1SBA8	A*03:01, B*08:01	DRB1*04:05	2/1	2/1
ACREVVIENTQKIAD	EVVIENTQKI, VVIENTQKI	799	Q8XJR3	B*40:01, A*24:02, A*02:01, A*26:01	DRB1*13:02	4/1	2/1
ACRNYRENDNRIQYL	YRENDNRIQY, RENDNRIQYL, ENDNRIQY, RENDNRIQY, ENDNRIQYL, NYRENDNRI	50	Q8XKX9	A*01:01, A*24:02, B*08:01, A*26:01, B*15:01, B*40:01, B*39:01, B*27:05	DRB3*02:02	8/1	6/1
ACSLTENRTVNSAHG	TENRTVNSA	35	Q8XIP8	B*40:01	DRB3*02:02	1/1	1/1
ACTDGTYVGNEVKIA	GTYVGNEVK, TYVGNEVKI	98	Q8XP12	A*03:01, A*24:02	DRB3*02:02	2/1	2/1
ACVGAPIIIDKLTSK	CVGAPIIIDK, APIIIDKL, VGAPIIIDK, IIIDKLTSK	207	Q8XHF7	A*01:01, A*03:01, B*07:02	DRB1*03:01	3/1	4/1
ACVRLGLIEDKKDYR	VRLGLIEDKK, RLGLIEDKK, GLIEDKKDY, VRLGLIEDK	320	Q8XHF5	B*15:01, A*03:01, B*27:05	DRB1*03:01	3/1	4/1
ACWDPYVNTGNLPVA	DPYVNTGNL, YVNTGNLPV	42	Q8XH95	B*08:01, A*02:01, B*07:02	DRB3*02:02	3/1	2/1
ACYSPMINNSASIET	SPMINNSASI, SPMINNSA, SPMINNSAS	7	Q8XJ92	A*02:01, B*07:02	DRB1*04:01	2/1	3/1
ADAAFTLDEEMLEIK	FTLDEEMLEI, TLDEEMLEI	178	Q8XMN4	A*01:01, A*02:01	DRB3*01:01	2/1	2/1
ADAEAYLGEKVTEAV	YLGEKVTEAV, GEKVTEAV, YLGEKVTEA, AEAYLGEKV	101	P26823	B*40:01, B*08:01, A*02:01	DRB1*04:01	3/1	4/1
ADAEGYETFVIPDDV	ADAEGYETF, AEGYETFVI	191	Q8XI54	B*40:01	DRB1*04:05	1/1	2/1
ADAERVIVAMGSVTD	AERVIVAM, DAERVIVAM	268	Q8XIQ3	B*08:01, A*26:01, B*40:01, B*39:01, A*02:01	DRB1*04:05	5/1	2/1
ADAFKLKQDKVIDRF	KLKQDKVIDR, KQDKVIDRF	344	Q8XME6	A*01:01, A*24:02, A*03:01, B*15:01, B*40:01, B*58:01, B*27:05	DRB1*03:01	7/1	2/1
ADAFNIKKRKDGYFE	NIKKRKDGY	17	Q8XIY0	B*27:05, A*26:01	DRB1*11:01, DRB1*13:02	2/2	1/1
ADAFNNLSDAGSSVI	LSDAGSSVI, NLSDAGSSV	59	Q8XMT3	A*01:01, A*02:01	DRB1*04:01, DRB1*04:05	2/2	2/1
ADAGKEFYNILNNID	KEFYNILNNI, ADAGKEFY, FYNILNNI, EFYNILNNI, AGKEFYNIL	252	Q8XIS3	B*40:01, A*01:01, A*24:02, B*08:01	DRB1*04:05	4/1	5/1
ADAIARFKRLTGHEV	DAIARFKRL, ARFKRLTGH, FKRLTGHEV	30	Q8XHG1	B*08:01, A*26:01, A*03:01, B*39:01, B*27:05	DRB1*13:02, DRB1*08:02, DRB1*11:01	5/3	3/1
ADAIFREEIALAGLE	FREEIALAGL, AIFREEIALA, DAIFREEI, IFREEIAL, EEIALAGL, AIFREEIAL, REEIALAGL	411	Q8XI46	B*08:01, B*40:01, B*39:01, A*02:01, B*27:05	DRB1*04:01	5/1	7/1
ADAIKVCDDLKEAFE	KVCDDLKEAF, VCDDLKEAF	92	Q8XIH0	B*15:01, A*01:01, B*58:01	DRB1*04:05	3/1	2/1
ADAITLLKKRGAKQI	ITLLKKRGAK, TLLKKRGAK, DAITLLKKR	141	Q8XIC4	A*03:01, A*26:01	DRB1*13:02, DRB1*08:02, DRB1*11:01	2/3	3/1
ADAIVLDVKVGDGAF	DVKVGDGAF	193	Q8XJF2	A*26:01	DRB3*01:01, DRB1*03:01, DRB1*13:02	1/3	1/1
ADALFERAAKLPRIE	ALFERAAK, LFERAAKL, ALFERAAKL, ERAAKLPRI	158	Q8XHL5	A*24:02, B*08:01, A*03:01, B*15:01, B*39:01, A*02:01, B*27:05	DRB1*13:02	7/1	4/1
ADAMVKAANVQLVGK	KAANVQLVGK, MVKAANVQL, AANVQLVGK, DAMVKAANV	22	Q8XLY7	B*08:01, A*26:01, A*03:01, B*15:01, B*07:02	DRB1*13:02	5/1	4/1
ADAPFKVTGTAALAG	APFKVTGTAA, APFKVTGTA, FKVTGTAAL	129	Q8XK57	B*39:01, B*07:02	DRB1*13:02, DRB3*02:02, DRB1*04:05, DRB1*08:02, DRB1*04:01	2/5	3/1
ADASFLYEDSTNLVE	FLYEDSTNLV, YEDSTNLV, FLYEDSTNL, LYEDSTNLV	96	Q8XMC7	B*08:01, A*24:02, B*40:01, B*39:01, B*15:01, A*02:01	DRB3*01:01	6/1	4/1
ADAWNKVKIARDPNR	DAWNKVKI, DAWNKVKIA	9	Q8XLG5	B*08:01	DRB1*08:02, DRB1*04:05	1/2	2/1
ADAYDMEIKEIGEGN	AYDMEIKEI	32	Q8XH91	A*24:02	DRB1*08:02, DRB1*11:01	1/2	1/1
ADAYIERMVDELGRK	AYIERMVDEL, IERMVDEL, RMVDELGRK, ERMVDELGR	81	Q8XHQ9	B*40:01, B*27:05, A*24:02, A*03:01	DRB1*04:01, DRB1*04:05	4/2	4/1
ADAYLLYQKKLKENN	YLLYQKKLK, AYLLYQKKL	169	Q8XI61	A*03:01, A*24:02	DRB1*13:02, DRB1*11:01	2/2	2/1
ADCGISIDELAPRMF	SIDELAPRMF, ISIDELAPRM, SIDELAPRM	253	Q8XNI5	A*01:01, A*24:02, B*08:01, A*26:01, B*15:01, A*02:01, B*58:01	DRB1*03:01	7/1	3/1
ADCIYLDPATHTKIE	YLDPATHTKI, IYLDPATHTK, YLDPATHTK, IYLDPATHT	206	Q8XK83	A*01:01, A*24:02, A*02:01, A*03:01	DRB3*02:02, DRB1*03:01, DRB3*01:01	4/3	4/1
ADDELGFNYNKKYTD	ADDELGFNY, LGFNYNKKY	235	Q8XKJ1	B*15:01, A*01:01	DRB1*13:02	2/1	2/1
ADDFVFRVDKVNDSV	FRVDKVNDSV, RVDKVNDSV	48	Q8XJY5	B*39:01, A*02:01	DRB3*02:02, DRB1*04:01, DRB3*01:01, DRB1*08:02	2/4	2/1
ADDHGYKAKLSIKVS	HGYKAKLSIK, DHGYKAKL, HGYKAKLSI, YKAKLSIKV	41	Q8XI95	B*39:01, A*03:01, B*08:01	DRB1*08:02	3/1	4/1
ADDIDVNVDNFDTTL	DIDVNVDNF, NVDNFDTTL	13	Q8XLV0	B*39:01, A*01:01, A*26:01	DRB1*04:05	3/1	2/1
ADDIIIINSKELHSI	NSKELHSI, IIIINSKEL	63	Q8XLR1	B*08:01	DRB1*03:01, DRB1*13:02	1/2	2/1
ADDIVLASRMGAKAV	IVLASRMGAK, VLASRMGAK	258	Q8XNH2	A*01:01, A*03:01	DRB1*13:02, DRB1*08:02, DRB1*11:01	2/3	2/1
ADDVINKDDIVVAIG	NKDDIVVAI	192	Q8XJ71	B*40:01, B*39:01	DRB1*03:01	2/1	1/1
ADDVSFVNTAIVYDG	VSFVNTAIVY, FVNTAIVY, SFVNTAIVY, DVSFVNTAI	38	Q8XPF1	B*15:01, A*01:01, B*58:01, A*26:01	DRB1*04:05	4/1	4/1
ADDYLLKITLRPKEL	YLLKITLRPK, DYLLKITL, DDYLLKITL, KITLRPKEL, LLKITLRPK	99	Q8XMW3	A*01:01, B*08:01, A*03:01, B*40:01, B*39:01, A*02:01, B*07:02	DRB1*08:02	7/1	5/1
ADECYALENASAGLK	ALENASAGLK, LENASAGL, ALENASAGL	237	Q8XM70	B*40:01, A*03:01, A*02:01	DRB1*04:01	3/1	3/1
ADEDKLIVARARRIQ	KLIVARARR	387	Q8XID4	A*03:01	DRB1*13:02	1/1	1/1
ADEDMVLNGTVGMTH	VLNGTVGMTH, DMVLNGTVGM, MVLNGTVGM	270	Q8XMW2	A*03:01, A*26:01	DRB3*02:02, DRB1*13:02	2/2	3/1
ADEEFNINSPKQLGK	NINSPKQLGK, INSPKQLGK, FNINSPKQL	513	Q8XIW9	B*39:01, A*03:01, B*07:02, B*08:01	DRB3*02:02, DRB1*13:02, DRB3*01:01	4/3	3/1
ADEEVLQVIKKAHEK	QVIKKAHEK, EVLQVIKKA, ADEEVLQVI	554	Q8XMU0	B*40:01, A*03:01, A*26:01	DRB1*13:02, DRB1*08:02, DRB1*11:01	3/3	3/1
ADEFAYKILGIPSQR	KILGIPSQR	38	Q8XHN4	A*03:01	DRB1*04:01, DRB1*08:02	1/2	1/1
ADEFKKAKTVIDVGT	FKKAKTVI, DEFKKAKTV, EFKKAKTVI	65	Q8XH32	B*40:01, B*39:01, B*08:01, A*03:01	DRB3*02:02, DRB1*04:01, DRB1*04:05, DRB1*08:02	4/4	3/1
ADEFNEDVVKEIKEF	VVKEIKEF, NEDVVKEI, DVVKEIKEF	70	Q8XHG5	B*15:01, B*40:01, A*26:01	DRB3*01:01	3/1	3/1
ADEFTINLSNKKLVS	FTINLSNKK	197	Q8XLY4	A*03:01	DRB3*02:02, DRB1*13:02	1/2	1/1
ADEGEYKGCRKPMSA	GEYKGCRKPM, GEYKGCRKP	115	Q8XJ18	B*40:01	DRB1*11:01	1/1	2/1
ADEGLIALDSPNDPK	ALDSPNDPK	24	Q8XLW1	A*03:01	DRB1*04:01, DRB1*04:05	1/2	1/1
ADEGTLVSDRKFAGA	GTLVSDRKF	78	Q8XNM2	B*58:01	DRB1*03:01, DRB1*13:02	1/2	1/1
ADEHLWYIFERKIKG	HLWYIFERK, LWYIFERKI	28	Q8XL71	A*03:01, A*24:02	DRB1*11:01	2/1	2/1
ADEIFKNELNNNFNS	IFKNELNNNF, DEIFKNEL, ADEIFKNEL	179	Q8XN21	B*40:01, B*39:01, A*24:02, A*03:01	DRB3*02:02	4/1	3/1
ADEIRVIPSDIGWDD	IRVIPSDIGW, RVIPSDIGW	258	Q8XN43	B*15:01, B*58:01, B*27:05	DRB1*13:02, DRB1*04:01, DRB1*04:05, DRB1*08:02	3/4	2/1
ADEITFNINEISDRF	NINEISDRF, EITFNINEI	681	Q8XN80	B*15:01, A*26:01	DRB3*02:02, DRB1*13:02, DRB1*04:01	2/3	2/1
ADEKIQTVLSFKDVQ	DEKIQTVL, EKIQTVLSF, KIQTVLSFK, ADEKIQTVL	591	Q8XPF6	B*08:01, A*03:01, B*40:01, B*39:01, B*15:01	DRB1*04:05	5/1	4/1
ADEKLLNLAKEAAKN	KLLNLAKEA	158	Q8XLJ1	A*02:01	DRB1*08:02, DRB1*11:01	1/2	1/1
ADEKLYMAKMTGRNK	KLYMAKMTGR, YMAKMTGRNK	282	Q8XJG8	A*03:01	DRB1*08:02	1/1	2/1
ADELVEFAKKSVEDL	VEFAKKSV, FAKKSVEDL	249	Q8XM63	B*40:01, B*08:01	DRB1*13:02	2/1	2/1
ADENLRPELKKAGFL	RPELKKAGFL, DENLRPEL, ELKKAGFL, RPELKKAGF, ADENLRPEL	90	Q8XHV7	B*40:01, B*08:01, A*02:01, B*07:02	DRB1*11:01	4/1	5/1
ADERNFKSDVENYTT	RNFKSDVENY, NFKSDVENY	136	Q8XL58	B*15:01, A*26:01	DRB3*01:01	2/1	2/1
ADERRLFEDGKYYTP	RLFEDGKYYT, RRLFEDGKYY, RLFEDGKY, RLFEDGKYY, RRLFEDGKY, FEDGKYYTP	539	Q8XJG2	A*01:01, A*26:01, A*03:01, B*15:01, B*40:01, A*02:01, B*58:01, B*27:05	DRB1*03:01	8/1	6/1
ADETSYMFNKLNRHT	YMFNKLNRH, ETSYMFNKL	1924	Q8XLJ5	B*15:01, A*03:01, A*26:01	DRB3*02:02	3/1	2/1
ADEVLVVDAPELEHY	VVDAPELEHY, VDAPELEHY, VVDAPELEH, VLVVDAPEL	63	Q8XI26	B*15:01, A*01:01, A*02:01, A*26:01	DRB1*03:01, DRB3*01:01	4/2	4/1
ADEVLVVNDAFEGLL	VVNDAFEGL, EVLVVNDAF	83	Q8XJU7	A*02:01, A*26:01	DRB3*02:02, DRB1*13:02	2/2	2/1
ADEVSYKKIKNNLEE	YKKIKNNL, SYKKIKNNL	165	Q8XIG1	A*01:01, B*08:01, A*24:02, A*03:01	DRB1*04:01, DRB1*04:05, DRB1*08:02	4/3	2/1
ADEVYAELSKHFNVD	EVYAELSKHF, VYAELSKHF, EVYAELSKH, AELSKHFNV	390	Q8XHL9	A*01:01, A*24:02, A*26:01, B*58:01, B*40:01, B*39:01, A*02:01, B*07:02	DRB1*08:02, DRB1*11:01	8/2	4/1
ADEYINEIVRFGHWK	DEYINEIVRF, EYINEIVRF	268	Q8XNG8	A*01:01, A*24:02, A*26:01, B*40:01, B*39:01, A*02:01	DRB1*04:01, DRB1*08:02	6/2	2/1
ADFAIDGDESTIWHT	AIDGDESTIW	1121	Q8XKN0	B*58:01	DRB1*04:01, DRB3*01:01	1/2	1/1
ADFARNNKLSSLKKS	FARNNKLSSL, ARNNKLSSLK, DFARNNKL, ARNNKLSSL, RNNKLSSLK, ADFARNNKL	122	Q8XKY8	B*08:01, A*03:01, B*40:01, B*39:01, B*07:02, B*27:05	DRB1*13:02, DRB1*11:01	6/2	6/1
ADFDMDKSWKDSFKY	KSWKDSFKY, ADFDMDKSW	459	Q8XKW3	B*15:01, A*01:01, B*58:01, A*03:01	DRB3*02:02, DRB1*04:01, DRB1*04:05, DRB3*01:01	4/4	2/1
ADFEIINEPNDKKAA	IINEPNDKK	93	Q8XHX8	A*03:01	DRB1*04:05	1/1	1/1
ADFEITPDIAIVDPS	FEITPDIAIV, FEITPDIAI, EITPDIAIV, ADFEITPDI	162	Q8XKY6	B*40:01, B*39:01, A*26:01	DRB3*02:02, DRB1*04:05, DRB1*03:01, DRB3*01:01	3/4	4/1
ADFEVFYLDYSEILK	ADFEVFYLDY, VFYLDYSEIL, FYLDYSEI, ADFEVFYL, YLDYSEILK, FYLDYSEIL, VFYLDYSEI	236	Q8XNI9	A*01:01, A*24:02, A*03:01, B*40:01, B*39:01, A*02:01, B*58:01	DRB3*01:01	7/1	7/1
ADFFDNIPKGMALDV	FDNIPKGMAL, NIPKGMAL, FFDNIPKGM, DNIPKGMAL, IPKGMALDV	229	Q8XP11	B*08:01, A*24:02, A*26:01, B*40:01, B*39:01, B*07:02	DRB1*08:02, DRB1*11:01	6/2	5/1
ADFGFYSEGADKVVN	FYSEGADKV	741	Q8XKM6	A*24:02	DRB3*01:01	1/1	1/1
ADFGYYLDRGTRNTS	YLDRGTRNT	17	Q8XJV3	A*02:01	DRB3*01:01, DRB3*02:02	1/2	1/1
ADFHKVINEESFKNG	FHKVINEESF, KVINEESFK, HKVINEESF	82	Q8XLP1	B*39:01, A*03:01, A*24:02	DRB1*04:01	3/1	3/1
ADFIANILRSNENVH	ADFIANIL	48	Q8XJZ8	B*40:01, B*39:01	DRB3*02:02	2/1	1/1
ADFIDINPKLILEVL	ADFIDINPKL, FIDINPKL, NPKLILEV, DINPKLIL, DFIDINPKL, NPKLILEVL, FIDINPKLI, IDINPKLIL	116	Q8XJS6	B*08:01, A*24:02, A*01:01, A*26:01, B*40:01, B*39:01, A*02:01, B*07:02	DRB1*03:01, DRB1*13:02	8/2	8/1
ADFILLDSIEDFNIY	LDSIEDFNIY, SIEDFNIY, ILLDSIEDF, DSIEDFNIY	313	Q8XKX4	A*01:01, A*24:02, A*26:01, B*15:01, A*02:01	DRB1*04:05	5/1	4/1
ADFITKSNEEDGVAF	KSNEEDGVAF, NEEDGVAF	245	Q8XMS5	B*15:01, B*40:01, B*58:01	DRB1*04:05	3/1	2/1
ADFKAFKDTEDKVFE	AFKDTEDKVF, KAFKDTEDK, FKDTEDKVF	729	Q8XHY7	A*01:01, B*39:01, A*24:02, A*03:01	DRB1*04:05	4/1	3/1
ADFKALINKAETLYD	ALINKAETLY, LINKAETLY, ALINKAETL	286	Q8XM09	A*01:01, B*08:01, A*26:01, A*03:01, B*15:01, B*40:01, A*02:01	DRB1*04:05	7/1	3/1
ADFLEVNKVTVINAY	KVTVINAY, LEVNKVTV, FLEVNKVTV, NKVTVINAY, ADFLEVNKV, LEVNKVTVI	44	Q8XJ07	B*08:01, A*03:01, B*15:01, B*40:01, A*02:01	DRB3*02:02, DRB1*13:02	5/2	6/1
ADFVKTSTGFSTGGA	DFVKTSTGF	151	Q8XIR2	A*24:02, A*26:01	DRB1*04:01	2/1	1/1
ADFVMELIDDAKEKG	FVMELIDDA	338	Q8XHP4	A*02:01	DRB1*04:05, DRB1*03:01	1/2	1/1
ADFVREAAEVYETRN	DFVREAAEVY, FVREAAEVY, EAAEVYETR, REAAEVYET	121	Q8XLV9	B*15:01, B*40:01, A*01:01, A*26:01	DRB3*01:01	4/1	4/1
ADFVTSTTHKTLRGP	VTSTTHKTL	219	Q8XJ32	B*58:01	DRB3*02:02	1/1	1/1
ADFYDYKQKYAANGA	ADFYDYKQKY, FYDYKQKY, DFYDYKQKY	199	Q8XM71	A*26:01, A*01:01, A*24:02, A*03:01	DRB1*08:02, DRB1*11:01	4/2	3/1
ADFYEHMLNEAQSYV	HMLNEAQSYV, EHMLNEAQSY, MLNEAQSY, HMLNEAQSY, MLNEAQSYV	282	Q8XNK4	A*01:01, A*26:01, B*15:01, B*39:01, A*02:01	DRB1*04:01, DRB1*04:05	5/2	5/1
ADGELDYVRVFGDDY	YVRVFGDDY, GELDYVRVF	209	Q8XN29	B*15:01, B*40:01, A*01:01, A*26:01	DRB1*04:05	4/1	2/1
ADGFLYNMVRLIVGT	FLYNMVRLIV, YNMVRLIV, FLYNMVRLI, LYNMVRLIV	188	Q8XHV5	A*01:01, B*08:01, A*24:02, A*26:01, B*07:02, A*02:01, B*58:01	DRB3*02:02, DRB1*13:02	7/2	4/1
ADGFYYKDINKIVAK	FYYKDINKIV, YYKDINKI, GFYYKDINK, FYYKDINKI, YYKDINKIV, YKDINKIVA	287	Q8XN51	A*01:01, A*24:02, A*26:01, A*03:01, B*39:01	DRB1*13:02, DRB1*11:01, DRB3*02:02, DRB1*08:02, DRB3*01:01, DRB1*04:01	5/6	6/1
ADGGSVKPNISNSYD	SVKPNISNSY, VKPNISNSY	372	Q8XHX6	B*15:01, A*01:01, A*26:01, A*03:01	DRB3*02:02, DRB1*13:02	4/2	2/1
ADGGYVYKDNNGTLD	VYKDNNGTL	195	Q8XHY1	A*24:02	DRB1*04:01, DRB1*08:02, DRB3*01:01, DRB3*02:02	1/4	1/1
ADGHNIYAMYNHNSD	DGHNIYAMY	59	Q8XLC1	B*15:01, A*26:01	DRB1*04:01	2/1	1/1
ADGIILNLTLDKSRK	GIILNLTLDK, IILNLTLDK, DGIILNLTL	326	Q8XJU0	A*03:01, B*08:01	DRB3*02:02, DRB1*13:02	2/2	3/1
ADGIIVAADKQVEMA	VAADKQVEM	226	Q8XMV4	B*08:01, A*26:01, B*58:01, B*15:01, B*39:01, A*02:01, B*07:02	DRB1*08:02, DRB1*11:01, DRB3*01:01, DRB1*03:01, DRB1*13:02	7/5	1/1
ADGILEENEKIIIDE	GILEENEKI, LEENEKIII	74	Q8XL45	B*40:01, A*02:01	DRB1*13:02	2/1	2/1
ADGINVLERKKSILK	VLERKKSILK, NVLERKKSIL, VLERKKSI, LERKKSIL, GINVLERKK, NVLERKKSI, VLERKKSIL	348	Q8XNP0	B*40:01, A*03:01, B*08:01	DRB1*08:02, DRB1*11:01	3/2	7/1
ADGLKVSQNASVWVV	VSQNASVW, SQNASVWVV, KVSQNASVW	35	Q8XJZ9	B*15:01, B*39:01, B*40:01, A*02:01, B*58:01	DRB1*13:02	5/1	3/1
ADGLVLDKVLQKEYD	VLDKVLQKEY, GLVLDKVLQK, VLDKVLQK, LDKVLQKEY, LVLDKVLQK	61	Q8XKS5	B*15:01, A*01:01, B*58:01, A*03:01	DRB1*03:01, DRB1*13:02, DRB3*01:01	4/3	5/1
ADGLWSKDLGYEVVS	DGLWSKDLGY, GLWSKDLGY, SKDLGYEVV	285	Q8XIN7	A*01:01, A*26:01, A*03:01, B*15:01, B*39:01	DRB3*01:01	5/1	3/1
ADGNVIDVEKSRVID	NVIDVEKSR	106	Q8XKN4	A*26:01	DRB1*13:02	1/1	1/1
ADGQFVLAGNILVRQ	FVLAGNILV, VLAGNILVR	34	Q8XIJ1	A*03:01, A*02:01	DRB3*02:02, DRB1*13:02, DRB1*04:01, DRB1*04:05	2/4	2/1
ADGRILENYSLQVNE	RILENYSLQV, GRILENYSL, ADGRILENY, ILENYSLQV	148	Q8XNK0	B*39:01, A*01:01, A*02:01, B*27:05	DRB3*02:02, DRB1*13:02	4/2	4/1
ADGSFEELKKISNEE	GSFEELKKI	226	Q8XM06	B*58:01	DRB1*08:02, DRB1*11:01	1/2	1/1
ADGSVEIVNKIVKNA	SVEIVNKIVK, GSVEIVNKI	133	Q8XIV0	A*03:01, B*58:01	DRB1*13:02	2/1	2/1
ADGSYIKFDENAAVI	KFDENAAVI, IKFDENAAV	72	Q8XHT3	B*39:01, A*24:02	DRB1*13:02, DRB3*02:02, DRB1*04:05, DRB1*03:01, DRB3*01:01, DRB1*04:01	2/6	2/1
ADGTIQTLESNEDEY	QTLESNEDEY, TLESNEDEY	177	Q8XLJ5	B*40:01, A*01:01, B*58:01, A*26:01	DRB1*04:01, DRB1*04:05	4/2	2/1
ADGVSIIVMNPKNGE	GVSIIVMNPK, VSIIVMNPK	272	Q8XJ98	A*01:01, B*08:01, A*24:02, A*03:01, B*39:01, A*02:01, B*07:02	DRB1*13:02	7/1	2/1
ADHIIVLGTESDKAD	IVLGTESDK	251	Q8XM80	A*03:01	DRB1*04:01, DRB1*04:05	1/2	1/1
ADHLLKIINDIIDSS	HLLKIINDI	911	Q8XK91	A*02:01	DRB1*04:05	1/1	1/1
ADHPILWNSDESYYL	ILWNSDESYY, LWNSDESYYL, NSDESYYL, ILWNSDESY, LWNSDESYY	369	Q8XHD7	B*15:01, A*01:01, A*24:02	DRB3*01:01	3/1	5/1
ADHPVLLNRAPTLHR	LLNRAPTLHR, LLNRAPTL, VLLNRAPTL, LLNRAPTLH, HPVLLNRAP, DHPVLLNRA	407	P0C2E8	A*24:02, B*08:01, A*03:01, B*39:01, A*02:01, B*07:02, B*27:05	DRB3*02:02, DRB1*13:02	7/2	6/1
ADHRPMLSDLRESGS	DHRPMLSDL	367	Q8XH51	B*39:01, B*08:01	DRB1*03:01	2/1	1/1
ADIAIVSSANEKAVL	IAIVSSANEK, SANEKAVL, AIVSSANEK	161	Q8XP21	A*03:01, B*08:01	DRB1*04:01, DRB1*04:05	2/2	3/1
ADIASAKTIYDATSA	ADIASAKTIY, DIASAKTIY, ADIASAKTI	47	Q8XI37	B*40:01, A*01:01, A*03:01, A*26:01	DRB1*04:05	4/1	3/1
ADIDYDNPNNLTFRS	DYDNPNNLTF, DYDNPNNL, YDNPNNLTF, IDYDNPNNL	281	Q8XI44	A*01:01, A*24:02, B*08:01, B*15:01, B*39:01, B*40:01, B*58:01	DRB1*03:01, DRB3*01:01	7/2	4/1
ADIEDNKKIKAILKN	IEDNKKIKAI, DNKKIKAI, NKKIKAIL, EDNKKIKAI, DNKKIKAIL, IEDNKKIKA	265	Q93M97	B*40:01, A*01:01, B*08:01	DRB1*13:02	3/1	6/1
ADIERNISNKMMVEI	DIERNISNKM, IERNISNKMM, ERNISNKMM, IERNISNKM, ISNKMMVEI	89	Q8XJJ7	B*40:01, B*39:01, B*58:01, A*26:01	DRB3*02:02, DRB1*13:02	4/2	5/1
ADIEYASDSRILEEF	ASDSRILEEF, IEYASDSRIL, EYASDSRIL, IEYASDSRI	216	Q8XI79	B*40:01, A*01:01, A*24:02, B*58:01	DRB1*03:01, DRB3*01:01	4/2	4/1
ADIFIRITKSIGEDK	RITKSIGEDK, FIRITKSI, ITKSIGEDK, IFIRITKSI	53	Q8XLL7	A*24:02, B*08:01, A*03:01, B*40:01, B*39:01, B*58:01	DRB1*11:01, DRB1*08:02, DRB1*04:05, DRB1*13:02	6/4	4/1
ADIHFDYRLALKAIE	HFDYRLAL, DYRLALKAI, IHFDYRLAL, ADIHFDYRL	79	P58667	B*08:01, A*24:02, B*40:01, B*39:01, A*02:01	DRB1*03:01	5/1	4/1
ADIIFVTQDGNAIRF	VTQDGNAIRF, TQDGNAIRF	656	Q8XPF6	A*01:01, A*24:02, B*15:01, B*39:01, B*40:01, B*58:01	DRB1*03:01	6/1	2/1
ADIIIEAFDNPDYKA	IIEAFDNPDY, EAFDNPDYK	172	Q8XK01	B*40:01, A*01:01, B*58:01, A*26:01	DRB1*04:05	4/1	2/1
ADIILLDKKNLDINS	ILLDKKNL, LLDKKNLDI	354	Q8XHX0	B*39:01, B*08:01, A*02:01	DRB1*03:01, DRB1*13:02, DRB3*01:01	3/3	2/1
ADIISANPIPVYVTN	IISANPIPVY, ISANPIPVYV, SANPIPVY, ISANPIPVY, SANPIPVYV, IISANPIPV	246	Q8XLQ4	A*01:01, B*08:01, A*24:02, A*26:01, B*07:02, A*03:01, B*15:01, B*39:01, A*02:01, B*58:01	DRB3*02:02, DRB1*13:02	10/2	6/1
ADIISESTNLELHKV	ISESTNLELH, SESTNLEL, ISESTNLEL, STNLELHKV, DIISESTNL	39	Q8XLT3	B*40:01, A*01:01, A*02:01, A*26:01	DRB1*04:01, DRB1*04:05	4/2	5/1
ADIITANPIPIYVTN	ITANPIPIYV, IITANPIPIY, TANPIPIY, ITANPIPIY, TANPIPIYV	246	Q8XP04	A*01:01, A*24:02, A*26:01, B*07:02, A*03:01, B*15:01, B*39:01, A*02:01, B*58:01	DRB3*02:02, DRB1*13:02	9/2	5/1
ADIITPNITEASFLL	ITPNITEASF, TPNITEASFL, TPNITEASF, IITPNITEA, NITEASFLL	138	Q8XI06	B*08:01, A*24:02, A*26:01, B*58:01, A*02:01, B*07:02	DRB3*02:02	6/1	5/1
ADIKAFSANGVYGMS	IKAFSANGVY, KAFSANGVY, FSANGVYGM	23	Q8XKQ6	B*15:01, A*01:01, B*58:01, A*26:01	DRB3*02:02, DRB1*13:02	4/2	3/1
ADIKTDGDVEVVNKD	KTDGDVEVV	110	P0C2E6	A*01:01, A*02:01	DRB3*01:01, DRB1*03:01	2/2	1/1
ADILFVAMGAPRQEV	AMGAPRQEV	151	Q8XJ91	A*02:01	DRB1*04:01, DRB1*04:05, DRB1*08:02, DRB1*11:01, DRB3*02:02	1/5	1/1
ADILLYNADLVPVGK	LLYNADLVPV, NADLVPVGK, ILLYNADLV	136	Q8XMQ5	A*01:01, A*02:01, B*07:02, A*26:01	DRB1*04:01	4/1	3/1
ADILVTPVNEEQVVN	TPVNEEQVV	38	Q8XNI0	B*07:02	DRB1*04:05	1/1	1/1
ADINTNIIRDVRIPR	IIRDVRIPR	50	Q8XM79	A*03:01	DRB1*03:01	1/1	1/1
ADIQIFSKIENQEGV	SKIENQEGV, ADIQIFSKI	213	Q8XNH1	B*40:01, B*39:01	DRB1*04:01, DRB1*04:05	2/2	2/1
ADIRRISRGLTSEMV	RRISRGLTSE, ISRGLTSEM, DIRRISRGL, RRISRGLTS, SRGLTSEMV	108	Q8XLZ2	B*08:01, B*15:01, B*39:01, B*07:02, B*27:05	DRB1*11:01	5/1	5/1
ADIVAMDSEGKQVKF	MDSEGKQVKF, AMDSEGKQVK, SEGKQVKF, DSEGKQVKF, AMDSEGKQV	93	P53381	A*01:01, A*26:01, A*03:01, B*40:01, A*02:01, B*58:01	DRB1*03:01	6/1	5/1
ADIVEMKDLNSMEAR	VEMKDLNSM	64	Q8XP70	B*40:01, B*39:01, A*03:01	DRB1*04:01	3/1	1/1
ADIVIHSATKYLGGH	DIVIHSATKY, VIHSATKY, IHSATKYL, IVIHSATKY	184	Q8XNZ9	A*01:01, A*26:01, A*03:01, B*15:01, B*39:01, B*58:01	DRB1*13:02, DRB1*08:02, DRB1*11:01	6/3	4/1
ADIVIKSAAVADYKA	VIKSAAVADY, DIVIKSAAV, KSAAVADYK	267	Q8XJL0	B*15:01, B*08:01, A*03:01, A*26:01	DRB1*13:02, DRB1*08:02	4/2	3/1
ADIWAKNNTTFNTKA	DIWAKNNTTF, KNNTTFNTK, IWAKNNTTF	351	Q8XNG2	A*03:01, A*24:02, A*26:01	DRB3*02:02	3/1	3/1
ADIWYYRVNGTFLSI	YRVNGTFLSI, IWYYRVNGTF, WYYRVNGTFL, YYRVNGTF, YRVNGTFL, RVNGTFLSI, YYRVNGTFL, WYYRVNGTF	92	Q8XMT5	A*24:02, B*08:01, A*03:01, B*58:01, B*39:01, A*02:01, B*07:02, B*27:05	DRB3*02:02	8/1	8/1
ADIYLIDSYGYIYSV	YLIDSYGYIY, IYLIDSYGYI, DIYLIDSYGY, IDSYGYIY, DIYLIDSY, DSYGYIYSV, ADIYLIDSY, LIDSYGYIY, YLIDSYGYI, IYLIDSYGY	82	Q8XHJ6	A*01:01, A*24:02, A*26:01, B*15:01, A*02:01	DRB3*01:01	5/1	10/1
ADIYNFAKEADFDDI	IYNFAKEADF	174	Q8XM84	B*40:01, A*01:01, A*24:02	DRB1*04:05	3/1	1/1
ADIYRAFVKDLLRKG	RAFVKDLLRK, IYRAFVKDLL, YRAFVKDLLR, YRAFVKDLL, RAFVKDLLR, IYRAFVKDL	123	Q8XLP3	B*39:01, A*03:01, A*24:02, B*27:05	DRB1*13:02, DRB1*08:02, DRB1*11:01	4/3	6/1
ADKAFFMVNGTTSAV	FMVNGTTSAV, MVNGTTSAV, FMVNGTTSA	82	Q8XMY9	A*02:01, B*07:02, A*26:01	DRB3*02:02	3/1	3/1
ADKAFVENRPTILMV	VENRPTILMV, VENRPTIL, FVENRPTIL, AFVENRPTI, VENRPTILM	110	P0C2E9	B*08:01, A*24:02, B*40:01, B*07:02, B*27:05	DRB3*02:02, DRB1*13:02	5/2	5/1
ADKAILITDRAFAGA	KAILITDRAF, ITDRAFAGA, ILITDRAFA, AILITDRAF	78	Q8XI25	B*15:01, A*01:01, A*02:01, B*58:01	DRB1*13:02, DRB1*11:01, DRB1*03:01, DRB3*01:01, DRB1*08:02	4/5	4/1
ADKAITLVKNNEEIF	TLVKNNEEIF, TLVKNNEEI, LVKNNEEIF	387	Q8XP12	B*15:01, A*02:01	DRB1*04:01, DRB1*04:05	2/2	3/1
ADKAYKWESDGVDGY	ESDGVDGY, WESDGVDGY	141	Q8XNC2	B*40:01, A*01:01, A*26:01	DRB1*04:05	3/1	2/1
ADKEEIITKANIEAE	KEEIITKANI, EEIITKANI	43	Q8XJW2	B*40:01	DRB1*08:02	1/1	2/1
ADKEYITIAKVNDGI	KEYITIAKV	64	Q8XLE3	B*40:01	DRB1*04:05, DRB1*08:02, DRB1*11:01, DRB1*13:02	1/4	1/1
ADKFKCAPSQINYVL	FKCAPSQINY, APSQINYV, KCAPSQINY, APSQINYVL, KFKCAPSQI	32	Q8XHN8	A*01:01, A*24:02, B*08:01, B*07:02, B*15:01, B*39:01, B*58:01	DRB3*02:02	7/1	5/1
ADKFKLMSIAKNLSL	LMSIAKNLSL, SIAKNLSL, MSIAKNLSL, KLMSIAKNL, KFKLMSIAK, ADKFKLMSI	145	Q8XIE3	B*08:01, B*07:02, A*03:01, B*39:01, A*02:01, B*58:01	DRB1*08:02	6/1	6/1
ADKFLGQKKSIMLGA	FLGQKKSIML, FLGQKKSI, LGQKKSIM, GQKKSIML, KFLGQKKSI, FLGQKKSIM, LGQKKSIML	88	Q8XMZ4	B*15:01, B*08:01, A*24:02, A*02:01	DRB1*11:01	4/1	7/1
ADKFQDNAILRYYIA	KFQDNAILRY, FQDNAILRYY, QDNAILRY, NAILRYYI, FQDNAILRY, QDNAILRYY, NAILRYYIA, DKFQDNAIL	92	Q8XJ90	A*01:01, B*08:01, A*26:01, B*15:01, B*39:01, B*58:01	DRB1*13:02	6/1	8/1
ADKFVEQSGDLAFAD	FVEQSGDLAF, VEQSGDLAF	29	Q8XMJ9	B*15:01, B*40:01, A*01:01	DRB1*04:01	3/1	2/1
ADKIIVLNEGEVVGI	VLNEGEVVGI	534	Q8XNF4	A*02:01	DRB3*02:02, DRB1*13:02	1/2	1/1
ADKINISPQNATVSG	NISPQNATV, SPQNATVSG	153	Q8XHX6	A*02:01, B*07:02	DRB1*13:02	2/1	2/1
ADKITVITKAFGADK	KITVITKAF, ITKAFGADK	129	Q8XNC2	B*15:01, A*03:01, B*58:01	DRB1*13:02, DRB1*08:02, DRB1*11:01	3/3	2/1
ADKLGIDTVKRGNKL	GIDTVKRGNK, TVKRGNKL, DTVKRGNKL, KLGIDTVKR	115	Q93MB2	A*03:01, A*26:01, B*08:01	DRB1*03:01	3/1	4/1
ADKLIEQGRVKIDGV	KLIEQGRVKI, IEQGRVKI, KLIEQGRVK	80	Q8XI11	B*40:01, A*03:01, A*02:01	DRB1*13:02	3/1	3/1
ADKLYQEAKELRGEN	KLYQEAKELR, LYQEAKEL, KLYQEAKEL	195	Q8XNR0	A*01:01, A*24:02, A*03:01, B*15:01, A*02:01	DRB1*03:01, DRB1*08:02, DRB1*11:01	5/3	3/1
ADKMTLRVQQSLNDA	TLRVQQSL, MTLRVQQSL	3	Q8XKG8	B*08:01, B*58:01	DRB1*04:05	2/1	2/1
ADKREYVTYTGYLDG	KREYVTYTGY, REYVTYTGYL, ADKREYVTY, REYVTYTGY, EYVTYTGYL	47	Q8XNE8	A*01:01, A*24:02, B*40:01, B*15:01, B*27:05	DRB1*04:05	5/1	5/1
ADKSEYVDDRSKSIV	YVDDRSKSI	127	I1SBB3	A*01:01, B*08:01, B*39:01, A*02:01, B*07:02	DRB3*01:01, DRB3*02:02	5/2	1/1
ADKVFMLEHSIYSVL	FMLEHSIYSV, KVFMLEHSIY, FMLEHSIY, EHSIYSVL, LEHSIYSV, KVFMLEHSI, LEHSIYSVL, FMLEHSIYS, MLEHSIYSV, VFMLEHSIY	165	Q8XLG5	A*24:02, B*15:01, B*40:01, B*39:01, A*02:01, B*58:01	DRB1*04:01	6/1	10/1
ADKVIKINDAKVRSI	KVIKINDAK, INDAKVRSI	205	Q8XME3	A*03:01, B*08:01	DRB3*02:02, DRB1*13:02, DRB1*03:01	2/3	2/1
ADKVIVFINNLEEIL	VFINNLEEIL, KVIVFINNL, FINNLEEIL, VFINNLEEI	288	Q8XNW6	A*24:02, A*02:01	DRB1*04:05	2/1	4/1
ADKVLKYLYKKTDLQ	KVLKYLYK, YLYKKTDL, ADKVLKYLY, KVLKYLYKK, KYLYKKTDL	325	Q8XIP7	A*01:01, A*03:01, A*24:02, B*08:01	DRB1*08:02, DRB1*11:01	4/2	5/1
ADKVLSNPKIEVKFN	KVLSNPKIEV, VLSNPKIEVK, LSNPKIEVKF, NPKIEVKF, VLSNPKIEV, LSNPKIEVK, SNPKIEVKF	185	Q8XMA7	A*24:02, B*08:01, A*03:01, A*02:01, B*58:01	DRB1*03:01, DRB1*13:02	5/2	7/1
ADKVRIQYGGSVKPN	VRIQYGGSVK, ADKVRIQY, VRIQYGGSV, RIQYGGSVK	202	Q8XKU1	B*39:01, A*01:01, A*03:01, B*27:05	DRB1*13:02	4/1	4/1
ADKVVLITDTIMPYP	VLITDTIMPY, ITDTIMPY, LITDTIMPY	202	Q8XL93	B*15:01, A*01:01, A*26:01	DRB1*03:01, DRB3*01:01	3/2	3/1
ADKYAVDAKDVQAMA	DAKDVQAM	79	Q8XJZ3	B*08:01	DRB3*01:01, DRB1*03:01	1/2	1/1
ADKYKINTISDLSKY	INTISDLSKY, KINTISDLSK, KYKINTISDL, TISDLSKY, DKYKINTI, NTISDLSKY, ADKYKINTI, YKINTISDL	360	Q8XMY0	A*01:01, A*24:02, B*08:01, A*26:01, A*03:01, B*15:01, B*39:01, B*40:01, B*58:01	DRB3*02:02, DRB1*13:02	9/2	8/1
ADKYPIVALLDENEN	KYPIVALL, DKYPIVAL, ADKYPIVAL, DKYPIVALL	418	Q8XMA7	A*01:01, A*24:02, B*08:01, B*40:01, B*39:01	DRB1*04:05	5/1	4/1
ADLDLIEANEAFAAQ	DLIEANEAF, IEANEAFAA	309	Q8XIC6	B*15:01, B*40:01, B*39:01, A*26:01	DRB3*02:02	4/1	2/1
ADLDLTVNNIIAGGY	TVNNIIAGGY	268	Q8XHP4	A*01:01, A*26:01	DRB3*02:02, DRB1*13:02	2/2	1/1
ADLEGLTKEQAEKVV	GLTKEQAEKV, GLTKEQAEK	148	Q8XKU1	A*01:01, A*02:01, A*03:01	DRB1*11:01	3/1	2/1
ADLEIYNKETAKEEL	KETAKEEL, EIYNKETAK, NKETAKEEL, LEIYNKETA	231	Q8XJK0	B*40:01, B*39:01, A*03:01	DRB1*13:02	3/1	4/1
ADLEVIVNKYKEYKE	ADLEVIVNKY, VIVNKYKEYK, EVIVNKYKEY, DLEVIVNKY, VIVNKYKEY, IVNKYKEYK	40	Q8XIB9	B*15:01, A*01:01, A*26:01, A*03:01	DRB1*13:02	4/1	6/1
ADLEVRGNAINEIIK	LEVRGNAI, DLEVRGNAI, VRGNAINEI	160	Q8XLN3	B*08:01, A*26:01, B*40:01, B*39:01, B*27:05	DRB3*02:02, DRB1*13:02	5/2	3/1
ADLEYRLNITFEEAV	RLNITFEEAV, EYRLNITF, LEYRLNITF, RLNITFEEA, YRLNITFEE	128	Q8XIT1	A*24:02, B*15:01, B*40:01, A*02:01, B*27:05	DRB3*02:02, DRB1*04:05	5/2	5/1
ADLFIEDAGLWTKND	LFIEDAGLW	210	P0C2E5	A*24:02, B*58:01	DRB3*01:01	2/1	1/1
ADLFVDGASGIAKKL	FVDGASGIAK	17	Q8XK38	A*03:01	DRB3*01:01	1/1	1/1
ADLIAMRHPLEGAAK	MRHPLEGAAK, LIAMRHPL, DLIAMRHPL, MRHPLEGAA	98	Q8XL59	A*01:01, B*08:01, B*39:01, B*27:05	DRB1*08:02	4/1	4/1
ADLIITDLKMKGLNG	ITDLKMKGL, LIITDLKMK, DLIITDLKM	49	Q8XMW3	A*01:01, A*26:01, A*03:01	DRB1*03:01	3/1	3/1
ADLIITGDTTYHFVS	DLIITGDTTY, IITGDTTYHF, ITGDTTYHF, LIITGDTTY	196	Q8XIV9	A*01:01, A*24:02, A*26:01, B*15:01, B*58:01	DRB1*03:01, DRB3*01:01	5/2	4/1
ADLILFDDNIDIKYV	LFDDNIDIKY, ILFDDNIDIK, FDDNIDIKY, ILFDDNIDI	354	Q8XIE5	A*01:01, A*24:02, A*03:01, B*39:01, A*02:01	DRB1*03:01, DRB1*04:05, DRB3*01:01	5/3	4/1
ADLILTSKEIGKEIE	LILTSKEIGK, ILTSKEIGK	47	Q8XN16	A*01:01, A*03:01	DRB1*11:01	2/1	2/1
ADLLETNVNELDFQR	LETNVNELDF, LETNVNEL, ETNVNELDF, LLETNVNEL	257	Q8XM20	A*01:01, B*08:01, A*26:01, B*40:01, A*02:01	DRB3*02:02	5/1	4/1
ADLLKEDKRKNVSSL	DKRKNVSSL	41	Q8XJQ0	B*39:01, B*08:01	DRB1*03:01	2/1	1/1
ADLLLAVNRSYNKSD	LLAVNRSYNK, DLLLAVNRSY, LLAVNRSY, LLLAVNRSY	131	Q8XJ51	B*15:01, A*01:01, A*03:01, A*26:01	DRB1*11:01	4/1	4/1
ADLNFNIISKENLEF	ADLNFNIISK, NIISKENLEF, NIISKENL, ISKENLEF, IISKENLEF, DLNFNIISK	212	Q8XNX0	A*24:02, B*08:01, A*26:01, A*03:01, B*15:01, B*39:01, B*40:01, A*02:01, B*58:01	DRB1*13:02, DRB1*11:01	9/2	6/1
ADLNWDNKELREEIY	DNKELREEI	165	Q8XMX6	B*08:01	DRB1*03:01	1/1	1/1
ADLSVDLPHDRDTGV	LPHDRDTGV	929	Q8XJ11	B*08:01, B*07:02	DRB1*03:01	2/1	1/1
ADLVILMLDTSRELD	ILMLDTSREL, MLDTSREL, LMLDTSREL	304	Q8XH30	A*01:01, B*08:01, A*26:01, B*15:01, B*39:01, A*02:01	DRB1*04:05	6/1	3/1
ADLVINDSIGKVLGK	SIGKVLGK, VINDSIGKV, LVINDSIGK, DSIGKVLGK, INDSIGKVL	227	Q8XNS6	B*39:01, A*03:01, A*02:01, A*26:01	DRB1*03:01, DRB3*01:01	4/2	5/1
ADLVKDEVLKQEILS	KDEVLKQEIL, DEVLKQEIL, ADLVKDEVL	365	Q8XLE8	B*40:01, B*39:01, B*08:01	DRB1*03:01	3/1	3/1
ADLVKDKKITGISDL	LVKDKKITGI	276	Q8XPF6	B*08:01	DRB1*03:01, DRB1*13:02	1/2	1/1
ADLVQAKTDLQVEKK	KTDLQVEKK, VQAKTDLQV	267	Q8XMY0	A*01:01, A*02:01, A*03:01	DRB1*04:01	3/1	2/1
ADLVRAIDTKAQIGF	RAIDTKAQI	49	Q8XJ03	B*58:01, B*07:02	DRB1*04:01	2/1	1/1
ADLVVAVNAGQIKTG	VVAVNAGQIK	379	Q8XKU4	A*03:01, A*02:01, A*26:01	DRB1*13:02	3/1	1/1
ADLYHYLDDTNEALK	YLDDTNEALK, HYLDDTNEAL, YHYLDDTNEA, YLDDTNEAL	394	Q8XKF4	A*01:01, A*24:02, B*08:01, A*26:01, B*39:01, A*02:01, B*07:02	DRB1*04:01, DRB1*04:05, DRB3*01:01	7/3	4/1
ADLYVSSSRTEGYPL	YVSSSRTEGY, SSSRTEGY, SRTEGYPL, VSSSRTEGY, SSRTEGYPL	271	Q8XN36	A*01:01, A*26:01, B*07:02, B*15:01, B*39:01, B*58:01, B*27:05	DRB1*08:02, DRB1*11:01	7/2	5/1
ADMAIRGALTTPGTN	DMAIRGAL, ADMAIRGAL	397	Q8XLV8	B*40:01, B*08:01, A*26:01	DRB1*04:01	3/1	2/1
ADMDQWKKDLNVKVY	DQWKKDLNV, DMDQWKKDL	316	Q8XHK0	B*39:01, B*08:01	DRB3*02:02, DRB3*01:01	2/2	2/1
ADMISDRKEVKIVLV	KEVKIVLV, DRKEVKIVL, ISDRKEVKI, MISDRKEVK	279	Q8XKP7	A*01:01, B*08:01, A*03:01, B*40:01, B*39:01, B*58:01, B*27:05	DRB1*03:01	7/1	4/1
ADMKEFRKFLKQYGI	KEFRKFLKQY, DMKEFRKF, EFRKFLKQY, DMKEFRKFL, RKFLKQYGI	20	Q8XNU4	B*15:01, B*27:05, B*08:01, A*26:01	DRB1*11:01	4/1	5/1
ADMYIYDERFTKNID	IYDERFTKNI, MYIYDERF, YIYDERFTK	214	Q8XNI7	A*01:01, A*24:02, A*26:01, A*03:01, B*27:05	DRB1*03:01	5/1	3/1
ADNDVISIKKAVPVE	DVISIKKAV, ISIKKAVPV	86	Q8XHG6	B*08:01, A*26:01	DRB1*13:02, DRB1*08:02, DRB1*11:01	2/3	2/1
ADNEKVKNIESLADL	NEKVKNIESL, EKVKNIESL	343	Q8XHJ7	B*40:01, B*39:01, B*08:01	DRB1*04:05	3/1	2/1
ADNFTNEQIAEGVKY	NEQIAEGVKY, FTNEQIAEGV, QIAEGVKY, EQIAEGVKY	40	Q8XJI5	B*15:01, A*01:01, A*02:01, A*26:01	DRB1*04:01	4/1	4/1
ADNIIALKDGNIFAQ	IIALKDGNIF, ALKDGNIF, IALKDGNIF, ALKDGNIFA	205	Q8XM95	B*15:01, A*02:01, B*58:01	DRB1*13:02	3/1	4/1
ADNIIDTSNYPIRNL	ADNIIDTSNY, DTSNYPIRNL, DNIIDTSNY, TSNYPIRNL	132	Q8XNH9	A*01:01, B*58:01, A*26:01	DRB1*13:02	3/1	4/1
ADNIKNDNSSLQDEM	NIKNDNSSL	558	Q93M97	B*08:01, B*07:02	DRB1*04:01, DRB3*01:01, DRB1*03:01	2/3	1/1
ADNILLNFRQYATSG	DNILLNFRQY, NILLNFRQY, ILLNFRQYA	180	Q93MD0	A*01:01, A*24:02, A*26:01, B*15:01, A*02:01, B*58:01	DRB1*13:02	6/1	3/1
ADNKYQVIAKDLGIT	KYQVIAKDL	207	Q8XKT7	A*24:02, B*08:01	DRB1*08:02, DRB1*11:01	2/2	1/1
ADNLIEDQQIRKFIK	NLIEDQQIRK, IEDQQIRKFI, DQQIRKFI, LIEDQQIRK, IEDQQIRKF	30	Q8XHS9	B*40:01, B*27:05, A*03:01, B*08:01	DRB1*03:01	4/1	5/1
ADNNILFINDEKVNT	ILFINDEKV	52	Q8XLW8	B*40:01, A*02:01	DRB1*04:01, DRB1*04:05, DRB1*13:02	2/3	1/1
ADNVVVLMHDTYGKE	VVLMHDTYGK, NVVVLMHDTY, VVVLMHDTY, VLMHDTYGK	267	Q8XM63	B*15:01, A*01:01, A*03:01, A*26:01	DRB1*04:01, DRB1*04:05	4/2	4/1
ADNVVYNDNGSVTIL	VYNDNGSVTI, YNDNGSVTIL, YNDNGSVTI, NDNGSVTIL	409	Q8XJL5	B*40:01, B*39:01, A*24:02, A*03:01	DRB3*02:02, DRB1*13:02	4/2	4/1
ADNWAIKGIAFAHKN	AIKGIAFAHK, NWAIKGIAF, AIKGIAFAH	76	Q8XJH1	A*03:01, A*24:02, B*08:01	DRB1*08:02	3/1	3/1
ADPDVVKDLIYGFEK	DPDVVKDLIY, DVVKDLIYGF, DVVKDLIY, VVKDLIYGF	55	Q8XMW7	A*01:01, A*24:02, A*26:01, B*15:01, B*58:01	DRB1*03:01, DRB3*01:01	5/2	4/1
ADPFVINHNNIWYMF	FVINHNNIWY, INHNNIWYMF, NHNNIWYM, VINHNNIW, VINHNNIWY, NHNNIWYMF, FVINHNNIW, PFVINHNNI	54	Q8XN51	A*01:01, A*24:02, A*26:01, B*15:01, B*39:01, A*02:01, B*58:01	DRB3*02:02, DRB1*13:02	7/2	8/1
ADPLLEFDIKATNIY	EFDIKATNIY, LEFDIKATNI, DIKATNIY, FDIKATNIY, EFDIKATNI	367	Q8XJN0	A*01:01, B*08:01, A*26:01, B*40:01, B*58:01	DRB1*03:01	5/1	5/1
ADPLVKGNKHLLSGG	LVKGNKHLL	973	Q8XMJ5	B*08:01, B*07:02	DRB1*13:02	2/1	1/1
ADPRIVGDAELINKI	IVGDAELINK, DPRIVGDAEL, PRIVGDAEL, GDAELINKI	186	Q8XJS6	B*40:01, B*39:01, A*03:01, B*07:02	DRB1*03:01, DRB3*01:01	4/2	4/1
ADPYAFKSELRPNTA	DPYAFKSEL	138	Q8XK15	B*40:01, B*39:01, B*08:01, B*07:02	DRB1*08:02	4/1	1/1
ADQFIFSVNSNVDEF	FSVNSNVDEF, SVNSNVDEF, FIFSVNSNV	311	Q8XNQ9	A*01:01, A*24:02, A*26:01, B*15:01, A*02:01, B*58:01	DRB3*02:02, DRB1*13:02, DRB1*04:05	6/3	3/1
ADQGANIVINYRNSD	DQGANIVINY, QGANIVINY, ADQGANIVI	25	Q8XLH1	A*01:01, A*26:01, B*15:01, B*40:01, B*58:01	DRB1*13:02	5/1	3/1
ADQRGYFLAKNNLIF	GYFLAKNNLI, YFLAKNNLIF, YFLAKNNL, FLAKNNLIF, YFLAKNNLI, GYFLAKNNL	148	Q8XN49	B*15:01, A*24:02, A*02:01, B*08:01	DRB3*02:02	4/1	6/1
ADQWILSRTNSLIKE	ILSRTNSLIK, WILSRTNSL, LSRTNSLIK	608	Q8XJ42	A*01:01, B*08:01, A*03:01, B*58:01, A*02:01, B*07:02, B*27:05	DRB3*02:02, DRB1*13:02	7/2	3/1
ADQYEIKFEPVNLEV	YEIKFEPVNL, YEIKFEPV, FEPVNLEV, EIKFEPVNL, KFEPVNLEV	147	Q8XLT9	B*08:01, A*24:02, A*26:01, B*40:01, B*39:01, B*07:02	DRB1*04:05	6/1	5/1
ADQYFAVPKHIRNKG	AVPKHIRNK, QYFAVPKHI, VPKHIRNKG	429	Q8XII6	A*03:01, A*24:02, B*07:02	DRB1*13:02, DRB1*08:02, DRB1*11:01	3/3	3/1
ADQYLYAHIHEIANK	YLYAHIHEIA, QYLYAHIHEI, LYAHIHEI, YLYAHIHEI	165	Q8XJW3	A*24:02, B*08:01, A*26:01, B*15:01, B*39:01, A*02:01	DRB3*02:02, DRB1*08:02	6/2	4/1
ADRAIVVVNPEITSV	VVVNPEITSV, VVNPEITSV, AIVVVNPEI	135	Q8XII1	B*15:01, A*03:01, A*02:01, A*26:01	DRB3*02:02, DRB1*13:02	4/2	3/1
ADRCLAVDEQGNLVD	AVDEQGNLV	243	Q8XHZ5	A*01:01, A*02:01	DRB1*03:01	2/1	1/1
ADRDYKENAVDGDEN	DRDYKENAV	1653	Q8XLJ5	B*39:01	DRB1*04:05, DRB3*02:02	1/2	1/1
ADREGIVVIDETPAV	DREGIVVI, VVIDETPAV, ADREGIVVI	343	Q8XP19	B*40:01, B*39:01, A*02:01, A*26:01	DRB1*03:01, DRB3*01:01	4/2	3/1
ADRIFKVLEADESKV	KVLEADESKV, DRIFKVLEA, VLEADESKV, KVLEADESK	306	Q8XNV6	B*39:01, B*08:01, A*02:01, A*03:01	DRB1*04:01, DRB1*04:05, DRB1*08:02	4/3	4/1
ADRIIVMDKGEKVME	RIIVMDKGEK, IVMDKGEKV, VMDKGEKVM	212	Q8XHV2	B*08:01, A*26:01, A*03:01, B*15:01, B*39:01, B*40:01, A*02:01	DRB1*13:02, DRB1*11:01, DRB3*02:02, DRB1*03:01, DRB3*01:01, DRB1*04:01	7/6	3/1
ADRINSAENLAQTLA	AENLAQTL, DRINSAENL, SAENLAQTL, AENLAQTLA	139	Q8XMB3	B*40:01, B*39:01, B*27:05	DRB1*04:01	3/1	4/1
ADRIVNAVAAFEKHK	IVNAVAAFEK, RIVNAVAAF, AVAAFEKHK, DRIVNAVAA	108	Q8XHL5	B*15:01, B*39:01, A*03:01, A*26:01	DRB1*08:02, DRB1*04:05	4/2	4/1
ADRIYMLDKGVLVEE	YMLDKGVLVE, IYMLDKGVLV, MLDKGVLV, YMLDKGVL, YMLDKGVLV, IYMLDKGVL	533	Q8XNV6	B*39:01, A*24:02, A*02:01, B*08:01	DRB3*02:02, DRB1*13:02, DRB1*11:01, DRB3*01:01	4/4	6/1
ADRLVYDSEKESGIY	YDSEKESGIY, VYDSEKESGI, DSEKESGIY	208	Q8XIW5	A*01:01, A*24:02, A*26:01	DRB1*03:01, DRB3*01:01	3/2	3/1
ADRTDYDLNKHAEHS	RTDYDLNKH	296	Q8XHL9	A*01:01	DRB3*02:02	1/1	1/1
ADRVIVMNSGEIVLD	VMNSGEIVL	212	Q8XHV3	B*15:01, B*39:01, B*40:01, A*02:01	DRB3*02:02, DRB1*13:02	4/2	1/1
ADRVLTMDLHAAQIQ	DRVLTMDL, TMDLHAAQI, VLTMDLHAA	125	Q8XHJ4	B*39:01, B*08:01, A*02:01	DRB1*03:01	3/1	3/1
ADRVVFMDGGIVLEE	FMDGGIVL, VFMDGGIVL, FMDGGIVLE	206	Q8XIM3	B*08:01, A*24:02, B*39:01, A*02:01, B*07:02	DRB3*01:01	5/1	3/1
ADSAVMVIDGAKGVE	MVIDGAKGV, AVMVIDGAK	104	Q8XMS7	A*03:01, A*02:01, A*26:01	DRB1*03:01, DRB1*13:02, DRB3*01:01	3/3	2/1
ADSFETKVKSIAIAA	FETKVKSIAI, FETKVKSI, ETKVKSIAI, SFETKVKSI, FETKVKSIA	308	Q8XHX8	B*40:01, B*08:01, A*26:01	DRB1*08:02, DRB1*11:01	3/2	5/1
ADSFYNDNPEAWKQW	SFYNDNPEAW, FYNDNPEAW	156	Q8XKJ6	A*24:02, B*58:01	DRB3*01:01	2/1	2/1
ADSISLINTLKGMAI	ADSISLINTL, SLINTLKGM, DSISLINTL, SISLINTLK, INTLKGMAI	182	Q8XL64	B*08:01, A*26:01, A*03:01, B*40:01, B*15:01, B*39:01, A*02:01	DRB1*04:01, DRB1*08:02	7/2	5/1
ADSRQVALNHTAGLS	RQVALNHTA	381	Q8XLP0	B*40:01, B*39:01	DRB3*02:02, DRB1*13:02	2/2	1/1
ADSSRYSRLGTWGDF	SSRYSRLGTW, RYSRLGTW, SRYSRLGTW, SRLGTWGDF	173	Q93MD3	A*24:02, B*58:01, B*27:05	DRB1*04:05	3/1	4/1
ADSTFAAAGAILSGI	TFAAAGAIL	414	Q8XIU4	A*24:02	DRB1*04:01, DRB1*08:02	1/2	1/1
ADSYAVSADEVEKML	AVSADEVEKM, VSADEVEKM, SADEVEKML, AVSADEVEK, SYAVSADEV	78	Q8XK52	A*01:01, A*24:02, A*26:01, A*03:01, B*39:01, B*58:01	DRB1*04:05	6/1	5/1
ADTDRYNINGKYTQV	TDRYNINGKY, NINGKYTQV, DRYNINGKY	378	Q8XPF2	A*01:01, B*08:01, A*24:02, A*26:01, A*02:01, B*27:05	DRB1*13:02, DRB1*11:01	6/2	3/1
ADTFIIFAMTDKSQG	DTFIIFAM	163	Q8XI24	A*26:01	DRB1*04:01	1/1	1/1
ADTILQVDDIESLDY	QVDDIESLDY, ILQVDDIESL, LQVDDIESL, VDDIESLDY	238	Q8XLQ8	A*01:01, A*26:01, B*15:01, B*39:01, B*40:01, A*02:01	DRB1*03:01, DRB3*01:01	6/2	4/1
ADTIRGYINDPSIGY	GYINDPSIGY, INDPSIGY, YINDPSIGY	136	Q8XKR2	A*01:01, A*24:02, A*26:01, A*03:01, B*15:01	DRB3*01:01	5/1	3/1
ADTISVANVESDKEI	SVANVESDK	300	Q8XIF9	A*03:01	DRB1*04:05	1/1	1/1
ADTLAVLRDGQAKGA	AVLRDGQAK	353	Q8XHZ7	A*03:01	DRB1*04:01, DRB1*04:05	1/2	1/1
ADTVVFQDGKVLEKP	VFQDGKVLEK, FQDGKVLEK, VVFQDGKVL	69	Q8XIH4	B*15:01, A*01:01, A*03:01	DRB1*03:01, DRB1*13:02	3/2	3/1
ADTVYAATNINSGTA	DTVYAATNI	24	Q8XNW2	A*26:01	DRB1*04:01, DRB1*08:02	1/2	1/1
ADTYSKDDIFWITLR	TYSKDDIFWI, SKDDIFWITL, DTYSKDDIFW, YSKDDIFW, TYSKDDIFW, DTYSKDDIF, KDDIFWITL, YSKDDIFWI	16	Q8XJZ7	A*24:02, A*26:01, B*40:01, B*39:01, B*58:01	DRB3*01:01	5/1	8/1
ADTYVKDIREHLKED	YVKDIREHLK, TYVKDIREHL, DTYVKDIREH, YVKDIREHL	38	Q8XHK9	A*24:02, B*08:01, A*26:01, A*03:01, B*15:01, A*02:01, B*07:02	DRB1*03:01, DRB1*13:02, DRB3*01:01	7/3	4/1
ADVAILVIDAEQGIT	ILVIDAEQGI	259	Q8XJK1	A*02:01	DRB3*01:01, DRB1*03:01	1/2	1/1
ADVDEDEKIKMPFKM	DEDEKIKMPF, EKIKMPFKM	48	Q8XLD2	B*40:01, B*39:01	DRB1*03:01	2/1	2/1
ADVDLFFSANTKYAK	DLFFSANTKY, LFFSANTKY, DLFFSANTK, FSANTKYAK	77	Q8XIN0	B*15:01, A*01:01, A*03:01, A*26:01	DRB1*13:02, DRB1*04:01	4/2	4/1
ADVDVIFVLFGNILD	DVDVIFVLF, ADVDVIFVL	29	Q8XHD2	B*40:01, A*01:01, A*24:02, A*26:01	DRB1*04:05	4/1	2/1
ADVEFGNEITVVDDL	VEFGNEITVV, ADVEFGNEI, VEFGNEITV, NEITVVDDL	157	Q8XJ87	B*40:01	DRB1*04:05	1/1	4/1
ADVFEESAKKAAEEF	ESAKKAAEEF, SAKKAAEEF, DVFEESAKK	35	Q8XP75	B*15:01, B*08:01, B*58:01, A*26:01	DRB1*08:02, DRB1*11:01	4/2	3/1
ADVFLYGTNIYIPKK	DVFLYGTNIY, FLYGTNIY, FLYGTNIYI, GTNIYIPKK, DVFLYGTNI	313	Q8XJX8	A*01:01, A*26:01, A*03:01, B*15:01, A*02:01	DRB3*02:02	5/1	5/1
ADVFYEKQKEVFGDV	VFYEKQKEVF, YEKQKEVF, VFYEKQKEV, FYEKQKEVF	467	Q8XM24	B*40:01, A*24:02, B*08:01	DRB1*13:02	3/1	4/1
ADVIIKGLRSVTDFE	DVIIKGLRSV, VIIKGLRSV	82	Q8XJM7	A*02:01, B*58:01, A*26:01	DRB1*04:05	3/1	2/1
ADVIIKSANDTAQRI	KSANDTAQRI, KSANDTAQR	89	Q8XJB0	A*03:01, B*58:01	DRB1*04:01	2/1	2/1
ADVILFLSSPEASNV	FLSSPEASNV, ILFLSSPEA	218	Q8XNF0	A*02:01	DRB1*04:01	1/1	2/1
ADVILLAKKVDGVYD	LLAKKVDGVY, ILLAKKVDGV, LAKKVDGVY, LLAKKVDGV, DVILLAKKV	153	Q8XJQ8	A*01:01, A*26:01, B*15:01, B*40:01, A*02:01	DRB1*08:02, DRB1*11:01	5/2	5/1
ADVIVFVVDGKEGLT	FVVDGKEGL, VIVFVVDGK	84	Q8XJK1	A*01:01, A*03:01, A*02:01, A*26:01	DRB1*03:01, DRB1*04:05, DRB3*01:01	4/3	2/1
ADVKADAPFKVTGTA	APFKVTGTA	125	Q8XK57	B*07:02	DRB3*01:01, DRB1*03:01	1/2	1/1
ADVKTMRFEGKTKRV	KTMRFEGKTK, MRFEGKTKRV, MRFEGKTK, TMRFEGKTK, MRFEGKTKR	53	Q8XHS5	A*03:01, B*58:01, B*08:01, B*27:05	DRB1*03:01	4/1	5/1
ADVLAFLINKKTRRP	VLAFLINK, DVLAFLINK, VLAFLINKK	105	Q8XH68	A*03:01	DRB1*13:02	1/1	3/1
ADVLGLDSLPVRIEA	VLGLDSLPV, GLDSLPVRI, ADVLGLDSL	386	Q8XNI1	B*40:01, A*02:01	DRB1*03:01	2/1	3/1
ADVLGVDKEVGFSLS	VDKEVGFSL	565	Q8XMW5	B*40:01	DRB3*01:01	1/1	1/1
ADVLILDEPTAVLTP	VLILDEPTAV, LILDEPTAVL, ILDEPTAVLT, ILDEPTAV, VLILDEPTA, ILDEPTAVL, LILDEPTAV	161	Q8XK24	A*01:01, B*08:01, B*40:01, B*39:01, A*02:01, B*07:02, B*27:05	DRB1*03:01, DRB3*01:01	7/2	7/1
ADVLLDKNLDIEKVI	LLDKNLDIEK, VLLDKNLDI, ADVLLDKNL	59	Q93ME6	B*40:01, A*03:01, A*02:01	DRB1*03:01, DRB3*01:01	3/2	3/1
ADVNFKVVKKFISNV	ADVNFKVVKK, DVNFKVVKKF, VVKKFISNV, DVNFKVVKK, VNFKVVKKF	42	Q8XJP3	A*24:02, B*08:01, A*26:01, A*03:01, B*40:01, A*02:01, B*58:01	DRB1*13:02, DRB1*08:02, DRB1*11:01	7/3	5/1
ADVSNIYKFDNKLYV	NIYKFDNKLY, IYKFDNKLYV, DVSNIYKF, NIYKFDNKL, IYKFDNKLY, YKFDNKLYV, ADVSNIYKF	422	Q8XJ10	A*01:01, A*24:02, B*08:01, A*26:01, B*40:01, B*39:01, A*02:01	DRB3*01:01	7/1	7/1
ADVTHYVKENNPLDK	YVKENNPLDK, THYVKENNPL, YVKENNPL, HYVKENNPL	286	Q8XKU6	B*39:01, A*03:01, A*24:02, B*08:01	DRB3*02:02, DRB1*04:01, DRB1*04:05	4/3	4/1
ADVVGMSTVPEVIVA	VVGMSTVPEV	206	Q8XNE0	A*02:01	DRB1*04:05	1/1	1/1
ADVVIIDEASMIDIT	DVVIIDEASM	415	Q8XIE6	B*40:01, B*39:01, A*26:01	DRB3*01:01, DRB1*03:01	3/2	1/1
ADVVIMDDKPSKIIK	VIMDDKPSKI, IMDDKPSKII, VVIMDDKPSK, IMDDKPSKI, VIMDDKPSK, MDDKPSKII	662	Q8XI21	A*01:01, B*08:01, A*03:01, B*40:01, B*39:01, A*02:01, B*07:02	DRB1*03:01, DRB1*13:02, DRB3*01:01	7/3	6/1
ADVVIYAGSLVSKEH	VIYAGSLVSK, IYAGSLVSK, DVVIYAGSL	26	Q8XL20	A*03:01, A*26:01	DRB1*04:01	2/1	3/1
ADVVKLDDPIGEVTS	KLDDPIGEV	84	Q8XHA7	A*01:01, A*02:01	DRB1*03:01	2/1	1/1
ADVVVVDPPRKGCDK	VVVVDPPRK	379	Q8XNG6	A*03:01	DRB3*01:01, DRB1*03:01	1/2	1/1
ADVYLSNINALNNFY	SNINALNNFY, DVYLSNINAL, LSNINALNNF, YLSNINAL, NINALNNFY, VYLSNINAL, SNINALNNF	150	Q8XM41	A*01:01, A*24:02, B*08:01, A*26:01, B*15:01, B*39:01, A*02:01, B*58:01	DRB3*02:02	8/1	7/1
ADVYVVNTCSVTNMG	VYVVNTCSV	38	Q8XIT8	A*24:02	DRB3*02:02	1/1	1/1
ADVYVVTSHASLNGE	VYVVTSHASL, YVVTSHASL, DVYVVTSHA	229	Q8XJ10	B*08:01, A*24:02, A*26:01, B*15:01, B*39:01, B*07:02	DRB3*02:02, DRB1*13:02, DRB1*08:02, DRB1*11:01	6/4	3/1
ADVYWFVNVIVTDEP	VYWFVNVIV, DVYWFVNVI	168	Q8XLR4	A*24:02, A*26:01	DRB3*02:02	2/1	2/1
ADYAIVGDVNKVVPE	YAIVGDVNKV, AIVGDVNKV	309	Q8XI26	A*24:02, B*08:01, A*26:01, B*15:01, A*02:01	DRB3*02:02, DRB1*13:02, DRB1*03:01, DRB3*01:01	5/4	2/1
ADYELTPDMAIIDAE	YELTPDMAII, YELTPDMAI, ADYELTPDM	621	Q8XHF4	B*40:01, B*39:01	DRB3*01:01	2/1	3/1
ADYEVFYDYEEAKSY	FYDYEEAKSY, YDYEEAKSY, ADYEVFYDY, EVFYDYEEA	21	Q8XMK1	B*15:01, A*01:01, A*24:02, A*26:01	DRB1*03:01, DRB1*04:05	4/2	4/1
ADYEVNEGQQFRLML	DYEVNEGQQF, EVNEGQQFRL, NEGQQFRLML, EVNEGQQF, NEGQQFRL, YEVNEGQQF, EVNEGQQFR, EGQQFRLML, NEGQQFRLM	1176	Q8XKM6	A*24:02, B*08:01, A*26:01, B*40:01, B*15:01	DRB3*02:02	5/1	9/1
ADYGLNIGQRHITLS	IGQRHITL, NIGQRHITL	176	Q8XJL6	B*08:01, B*07:02	DRB3*02:02	2/1	2/1
ADYHDYKVELDKMSK	ADYHDYKVEL, YHDYKVEL, DYHDYKVEL, KVELDKMSK, DYKVELDKM	339	Q8XLP3	B*08:01, A*24:02, A*01:01, A*03:01, B*40:01, B*39:01	DRB1*04:01, DRB1*04:05	6/2	5/1
ADYIDSESLKGKIAV	YIDSESLKGK, SESLKGKIAV, SLKGKIAV, ADYIDSESL, SESLKGKIA	9	Q8XHC9	B*40:01, A*01:01, B*08:01, A*03:01	DRB1*04:01	4/1	5/1
ADYIFAINKDEKAPI	YIFAINKDEK	354	Q8XNM1	B*39:01, A*03:01	DRB1*04:01, DRB1*04:05, DRB1*08:02, DRB3*02:02, DRB1*03:01, DRB1*13:02	2/6	1/1
ADYIKKIIKLEEERF	KIIKLEEERF, YIKKIIKL, DYIKKIIKL, IIKLEEERF	345	Q8XJH6	B*08:01, A*24:02, A*26:01, B*15:01, B*39:01, B*58:01	DRB1*08:02, DRB1*11:01	6/2	4/1
ADYILNNHMKIVNIL	DYILNNHMKI, HMKIVNIL, NHMKIVNI, NHMKIVNIL, YILNNHMKI, ILNNHMKIV, NNHMKIVNI, ADYILNNHM	43	Q8XM55	A*01:01, A*24:02, B*08:01, B*40:01, B*39:01, A*02:01	DRB3*02:02, DRB1*13:02	6/2	8/1
ADYIRFTADAAKSMD	FTADAAKSM, IRFTADAAK	110	Q8XHP4	B*27:05, A*26:01	DRB3*02:02, DRB1*04:01, DRB3*01:01	2/3	2/1
ADYITEERVQQIVAS	YITEERVQQI, TEERVQQI, ITEERVQQI, TEERVQQIV	68	Q8XMN8	B*40:01, A*01:01, A*02:01, B*08:01	DRB1*11:01	4/1	4/1
ADYITESNDKNGVAK	TESNDKNGV	253	Q8XKT1	B*40:01	DRB1*04:01	1/1	1/1
ADYITFLNKGKVEFS	TFLNKGKVEF, FLNKGKVEF	197	Q8XN94	A*01:01, A*24:02, B*08:01, A*26:01, B*15:01, A*02:01, B*58:01	DRB1*13:02, DRB1*08:02, DRB1*11:01	7/3	2/1
ADYIVDIGPGAGEHG	YIVDIGPGA	555	Q8XNI5	B*40:01, A*02:01	DRB1*04:01, DRB3*01:01, DRB3*02:02	2/3	1/1
ADYLKEIGNLYDAGF	DYLKEIGNLY, YLKEIGNL, YLKEIGNLY, DYLKEIGNL, KEIGNLYDA	88	Q8XK23	A*01:01, A*24:02, B*08:01, A*26:01, A*03:01, B*15:01, B*40:01	DRB1*04:05	7/1	5/1
ADYNDIKEDEEIIKI	KEDEEIIKI	137	Q8XMS5	B*40:01	DRB1*03:01	1/1	1/1
ADYRKWIRNFVQKDG	RKWIRNFVQK, DYRKWIRNF, YRKWIRNFV	173	Q8XIF3	A*24:02, B*27:05	DRB3*02:02, DRB1*13:02	2/2	3/1
ADYSVKYATRIVDGY	YATRIVDGY, YSVKYATRI	91	Q8XKZ8	A*01:01, B*58:01, A*26:01	DRB1*08:02, DRB1*11:01	3/2	2/1
ADYSWNMDNYDYDKA	ADYSWNMDNY, YSWNMDNYDY, YSWNMDNY	445	Q8XL08	A*01:01, A*26:01	DRB1*04:05	2/1	3/1
ADYTIKRHFPNIADN	DYTIKRHF, TIKRHFPNI, ADYTIKRHF	207	Q06373	B*40:01, A*24:02, B*08:01	DRB1*08:02	3/1	3/1
ADYTQDQINQIVIDL	YTQDQINQIV, TQDQINQI, DQINQIVI, YTQDQINQI, TQDQINQIV	1469	P26831	A*01:01, A*26:01, B*40:01, B*39:01, A*02:01	DRB3*01:01	5/1	5/1
ADYTWNTDAFDYMKS	YTWNTDAFDY, NTDAFDYM, NTDAFDYMK, DYTWNTDAF	457	Q8XK80	A*01:01, A*24:02, A*26:01, A*02:01, B*58:01	DRB1*04:05	5/1	4/1
ADYVDALRKNKSIID	ALRKNKSI, YVDALRKNK, DALRKNKSI	107	Q8XLG4	A*01:01, B*39:01, B*08:01, A*03:01	DRB1*11:01	4/1	3/1
ADYVGIKSAAALVSG	YVGIKSAAA	45	Q8XN74	B*08:01	DRB1*04:01, DRB1*08:02	1/2	1/1
ADYVGKNIPTSKDEI	YVGKNIPTSK, VGKNIPTSK	145	Q8XJB2	A*03:01	DRB1*08:02	1/1	2/1
ADYVKNMITGAAQMD	NMITGAAQM	86	Q8XFP8	B*15:01, A*26:01	DRB3*02:02	2/1	1/1
ADYWASGKGIAGLKD	ASGKGIAGLK, SGKGIAGLK, DYWASGKGI	467	Q8XMR4	A*03:01, A*24:02	DRB1*11:01	2/1	3/1
ADYYERAGKVVALGK	YERAGKVVAL, RAGKVVALGK, ERAGKVVAL, AGKVVALGK, YYERAGKVV, YERAGKVVA	363	Q8XJW5	B*08:01, A*24:02, A*03:01, B*40:01, B*39:01, A*02:01, B*27:05	DRB1*08:02, DRB1*11:01	7/2	6/1
ADYYKIDPRYGTMED	ADYYKIDPRY, YKIDPRYGTM, KIDPRYGTM, DYYKIDPRY	64	Q8XMX6	A*01:01, A*24:02, B*08:01, A*26:01, B*39:01, B*07:02	DRB1*13:02, DRB1*11:01, DRB1*03:01, DRB3*01:01, DRB1*08:02	6/5	4/1
ADYYNCINTVRERLQ	DYYNCINTV	142	Q8XHS1	A*24:02	DRB1*04:01, DRB1*04:05, DRB1*08:02	1/3	1/1
AEAFAYDFTLNYDEN	AFAYDFTLNY, AEAFAYDFTL, AYDFTLNY, AEAFAYDF, FAYDFTLNY, EAFAYDFTL	805	Q8XL08	A*01:01, A*26:01, A*03:01, B*40:01, B*15:01, B*39:01, B*58:01	DRB1*03:01, DRB1*04:01, DRB3*01:01	7/3	6/1
AEAFENEYVSQGFTT	FENEYVSQGF, NEYVSQGF, AEAFENEYV	405	Q8XJW6	B*40:01, A*01:01, A*26:01	DRB1*04:01	3/1	3/1
AEAFGADKAFFMVNG	EAFGADKAFF, AEAFGADKAF, AFGADKAFF, EAFGADKAF, FGADKAFFM, AEAFGADKA	77	Q8XMY9	B*40:01, A*24:02, B*08:01, A*26:01	DRB3*01:01	4/1	6/1
AEAFKYDEIDKAPEE	AEAFKYDEI	42	Q8XFP8	B*40:01	DRB1*04:01, DRB1*04:05, DRB1*08:02, DRB3*01:01, DRB3*02:02, DRB1*03:01	1/6	1/1
AEAFTSEAKIEITKP	AEAFTSEAKI, FTSEAKIEI	1097	Q8XJ86	B*40:01, A*02:01	DRB1*13:02, DRB1*11:01	2/2	2/1
AEAIAVNDIRITPQT	AEAIAVNDI	143	Q8XJA4	B*40:01	DRB3*02:02, DRB1*13:02	1/2	1/1
AEAIEIYLKNQGYNV	IYLKNQGYNV, AEAIEIYL, EIYLKNQGY, YLKNQGYNV	16	Q8XN81	A*01:01, A*24:02, B*08:01, A*26:01, B*15:01, B*40:01, A*02:01	DRB1*13:02	7/1	4/1
AEAIEYSEKFDYPPN	AIEYSEKFDY, AEAIEYSEKF, EAIEYSEKF, IEYSEKFDY	251	Q8XI06	A*01:01, A*26:01, B*40:01, B*15:01, A*02:01, B*58:01	DRB1*03:01, DRB1*13:02	6/2	4/1
AEAIIKSYNEEFNKD	AIIKSYNEEF, AEAIIKSY, IIKSYNEEF, KSYNEEFNK	15	Q8XKD2	A*24:02, B*08:01, A*03:01, B*15:01, B*40:01	DRB1*13:02	5/1	4/1
AEAIINRANIEIQRE	AEAIINRANI, NRANIEIQR	99	Q8XID0	B*40:01, B*27:05	DRB1*13:02	2/1	2/1
AEAIKTLLSEIDLER	AEAIKTLL	173	P0C2E8	B*40:01, B*39:01, B*08:01	DRB1*04:05	3/1	1/1
AEAILKDLKFLLEEN	AILKDLKFLL, AEAILKDLKF, AEAILKDL, ILKDLKFLL, EAILKDLKF, AILKDLKFL	76	Q8XNW8	A*24:02, B*08:01, A*26:01, B*40:01, B*39:01, A*02:01, B*58:01	DRB1*03:01	7/1	6/1
AEAISINNQRIIYNT	ISINNQRIIY, SINNQRIIY, EAISINNQR, ISINNQRII	150	Q8XJA6	A*01:01, A*26:01, A*03:01, B*15:01, B*58:01	DRB1*13:02	5/1	4/1
AEAKFELSKVPNKDE	AEAKFELSKV, EAKFELSKV	1929	Q8XM24	B*40:01, A*26:01	DRB3*02:02	2/1	2/1
AEALATISSDKSLNS	ALATISSDK, AEALATISS	157	Q8XHH6	B*40:01, A*03:01	DRB1*04:01	2/1	2/1
AEALEMDEEKVLSRI	LEMDEEKVL, ALEMDEEKV, DEEKVLSRI	110	Q8XJ81	B*40:01, B*39:01, A*02:01	DRB3*01:01	3/1	3/1
AEALEVNKIIYEKKI	EALEVNKIIY, AEALEVNKII, ALEVNKIIY, EVNKIIYEK, AEALEVNKI	287	Q8XI12	A*01:01, A*26:01, A*03:01, B*40:01, B*15:01	DRB3*02:02, DRB1*13:02	5/2	5/1
AEAMFGDENKFIRLD	AMFGDENKFI, EAMFGDENKF, MFGDENKF, DENKFIRL, AMFGDENKF, GDENKFIRL	565	Q8XHP1	A*01:01, A*24:02, A*26:01, B*40:01, B*15:01, B*39:01, A*02:01, B*58:01, B*27:05	DRB3*01:01	9/1	6/1
AEAMRSYQPDAIIAL	SYQPDAIIAL, QPDAIIAL, YQPDAIIAL, MRSYQPDAI, AEAMRSYQP, RSYQPDAII	527	Q8XHF4	A*24:02, B*08:01, A*26:01, B*58:01, B*15:01, B*39:01, B*40:01, A*02:01, B*07:02	DRB3*01:01	9/1	6/1
AEAPGFVVNRILIPM	FVVNRILIPM, APGFVVNRIL, AEAPGFVV, EAPGFVVNR, APGFVVNRI	180	Q8XI27	B*40:01, B*07:02, A*26:01	DRB3*02:02	3/1	5/1
AEASMKLSSKEIARR	AEASMKLSSK, KLSSKEIARR, ASMKLSSK, KLSSKEIAR, SMKLSSKEI	76	Q8XLW1	A*03:01, B*08:01	DRB1*11:01	2/1	5/1
AEAVIISSKERMALI	IISSKERMAL, SSKERMAL, ISSKERMAL, SSKERMALI	61	Q8XJG4	B*08:01, B*58:01, B*07:02	DRB1*03:01	3/1	4/1
AEAVIKNGATRIGAS	EAVIKNGATR, AVIKNGATR, AEAVIKNGA	195	Q8XIR2	B*40:01, A*03:01, A*26:01	DRB3*02:02, DRB1*13:02	3/2	3/1
AEAYLGEKVTEAVIT	YLGEKVTEAV, GEKVTEAV, YLGEKVTEA, AEAYLGEKV, GEKVTEAVI	103	P26823	B*40:01, B*08:01, A*02:01	DRB1*04:01	3/1	5/1
AEAYVNKTKLKDSST	AEAYVNKTKL, EAYVNKTKL	508	Q8XKR0	B*40:01, B*39:01, B*08:01, A*26:01	DRB1*13:02, DRB1*08:02, DRB1*11:01	4/3	2/1
AECFKIQYDEQDPVR	IQYDEQDPV	231	Q8XL46	B*39:01, A*02:01	DRB1*04:01, DRB1*04:05, DRB3*01:01, DRB1*03:01	2/4	1/1
AECGYKALMNNKAIC	AECGYKAL, AECGYKALM	207	Q8XHA4	B*40:01	DRB1*04:01	1/1	2/1
AEDAIEIDTTGIGIM	IEIDTTGIGI, IEIDTTGI	191	Q8XLF7	B*40:01	DRB1*03:01, DRB1*04:01, DRB3*01:01	1/3	2/1
AEDDILKDKVEINGV	AEDDILKDKV, ILKDKVEI	759	Q8XJH6	B*40:01, B*08:01	DRB1*03:01	2/1	2/1
AEDEKLYEVGKALAN	KLYEVGKALA, KLYEVGKAL, AEDEKLYEV	39	Q8XP52	B*08:01, A*26:01, B*15:01, B*39:01, B*40:01, A*02:01, B*07:02	DRB1*08:02, DRB1*11:01	7/2	3/1
AEDFILWVDEDSIIK	ILWVDEDSII, WVDEDSIIK, ILWVDEDSI	245	Q8XKG2	B*40:01, A*01:01, A*02:01	DRB3*01:01	3/1	3/1
AEDFKAQNGIDLRQD	AEDFKAQNGI, FKAQNGIDL	213	P26823	B*40:01, B*39:01, A*01:01	DRB1*13:02	3/1	2/1
[truncated: 111,968 more rows]

## Sheet: Supp Table 6
Supplementary Table 6. ID and sequences of the multi-epitope candidates
[truncated: 22 more rows]

[truncated: 4 more sheets: Supp Table 7, Supp Table 8, Supp Table 9, Supp Table 10]
